# Supplementary material for: The elite haplotype OsGATA8-H coordinates nitrogen uptake and productive tiller formation in rice
Source: Nat Genet. 2024 Jun 13;56(7):1516–26. doi: 10.1038/s41588-024-01795-7 (PMC11250373; doi:10.1038/s41588-024-01795-7)
Supplement: Supplementary file 4 — Supplementary Table 1: Information of SNPs associated with PHR and PTNR in LD block. Supplementary Table 2: Annotation of SNPs in three genes. Supplementary Table 3: RNA-seq analysis of WT (Nip) and OsGATA8 knockout lines seedlings. Supplementary Table 4: Search for OsGATA8 downstream target genes through DNA affinity purification sequencing (DAP-seq). Supplementary Table 5: All variations of OsGATA8 promoter in 117 varieties identified by resequencing based on PCR amplification. The green highlight represents 245 bp deletion and 150 bp insertion, and the red highlight represents the variations completely linked to 245 bp in the associated SNPs of 117 varieties. Supplementary Table 6: Linkage variations of 245 bp deletion in OsGATA8 promoter in 117 varieties identified by RAD-seq. A total of 117 varieties were divided into two haplotypes HapH and HapL through 245 bp linked SNPs. Green highlights represent HapH varieties, and yellow highlights represent HapL varieties. Supplementary Table 7: The PTNR of 117 varieties for association analysis. Supplementary Table 8: The association analysis with the variants identified on the promoter of OsGATA8. P values were determined under the mixed linear model and implemented in Tassel 5. Supplementary Table 9: Allele frequency of OsGATA8-H in wild rice. Supplementary Table 10: Allele frequency of OsGATA8-H and OsTCP19-H in Rice 3K. Supplementary Table 11: OsGATA8-H allele frequency with annual precipitation and soil total nitrogen content. Supplementary Table 12: Agricultural use of nutrient nitrogen, N (total). Supplementary Table 13: OsGATA8-H allele frequency with soil total nitrogen content. Supplementary Table 14: Primers (5ʹ–3ʹ) used in this study. [file 41588_2024_1795_MOESM4_ESM.xlsx]

## Sheet: Guide
Supplementary Table 1. Information of SNPs associated with PHR and PTNR in LD block.
Supplementary Table 2. Annotation of SNPs in three genes.
Supplementary Table 3. RNA-seq analysis of WT (Nip) and OsGATA8 knockout lines seedlings.
Supplementary Table 4. Search for OsGATA8 downstream target genes through DNA affinity purification sequencing (DAP-seq)
Supplementary Table 5. All variations of OsGATA8 promoter in 117 varieties identified by re-sequencing based on PCR amplification.The green highlight represents 245bp deletion and 150bp Insertion, and the red highlight represents the variations completely linked to 245bp in the associated SNPs of 117 varieties.
Supplementary Table 6. Linkage variations of 245bp deletion in OsGATA8 promoter in 117 varieties identified by RAD-Seq. 117 varieties were divided into two haplotypes HapH and HapL through 245bp linked SNPs.Green highlights represent HapH varieties, and yellow highlights represent HapL varieties.
Supplementary Table 7. The PTNR of 117 varieties for association analysis
Supplementary Table 8. The association analysis with the variants identified on the promoter of OsGATA8. P values were determined under the mixed linear model and implemented in Tassel 5.
Supplementary Table 9. Allele frequency of OsGATA8-H in wild rice.
Supplementary Table 10. Allele frequency of OsGATA8-H and OsTCP19-H in Rice 3K.
Supplementary Table 11. OsGATA8-H allele frequency with annual precipitation and soil total nitrogen content.
Supplementary Table 12. Agricultural use of nutrient nitrogen N (total).
Supplementary Table 13. OsGATA8-H allele frequency with soil total nitrogen content.
Supplementary Table 14. Primers (5'-3') used in this study.

## Sheet: Supplementary Table 1
Supplementary Table 1. Information of SNPs associated with PHR and PTNR in LD block.
alleles	chrom	pos	Aso	Elio	IR24	Kos	NG	NJ6	Nip	QZL	Y002	Y011	Y026	Y035	Y039	Y043	Y046	Y047	Y051	Y057	Y060	Y061	Y065	Y074	Y086	Y087	Y100	Y101	Y106	Y111	Y115	Y121	Y123	Y130	Y132	Y139	Y144	Y145	Y147	Y148	Y150	Y151	Y152	Y156	Y169	Y173	Y179	Y203	Y206
A/G	1	13548357	A	A	G	A	A	A	A	A	A	A	A	A	A	A	A	A	A	A	A	A	A	A	A	A	A	N	A	A	A	A	A	A	A	A	A	A	G	G	A	G	A	A	A	A	A	A	G
C/T	1	13548476	C	C	T	C	C	C	C	C	C	C	C	C	C	C	C	C	C	C	C	C	C	C	C	C	C	N	C	C	C	C	C	C	C	C	C	C	T	T	C	T	C	C	C	C	C	C	T
G/T	1	13548534	G	G	T	G	G	G	G	G	G	G	G	G	G	G	G	G	G	G	G	G	G	G	G	G	G	N	G	G	G	G	G	G	G	G	G	G	T	T	G	T	G	G	G	G	G	G	T
G/A	1	13548619	G	G	A	G	G	G	G	G	G	G	G	G	G	G	G	G	G	G	G	G	G	G	G	G	G	N	G	G	G	G	G	G	G	G	G	G	A	A	G	A	G	G	G	G	G	G	A
A/G	1	13548652	A	A	A	A	A	A	A	A	A	A	A	A	A	A	A	A	A	A	A	A	A	A	A	A	A	N	A	G	A	A	G	A	A	A	A	G	A	A	A	A	A	G	A	A	A	A	A
T/C	1	13548704	T	T	C	T	T	T	T	T	T	T	T	T	T	T	T	T	T	T	T	T	T	T	T	T	T	N	T	T	T	T	T	T	T	T	T	T	C	C	T	C	T	T	T	T	T	T	C
C/A	1	13548709	C	C	C	C	C	C	C	C	A	C	C	A	C	C	C	C	A	C	C	C	C	C	C	C	C	C	C	C	C	C	C	C	C	C	C	C	C	C	C	C	C	C	C	C	C	C	C
G/A	1	13549207	G	G	G	G	G	G	G	G	A	G	G	A	G	G	G	G	A	G	G	G	G	G	G	G	G	A	G	A	G	G	N	G	G	G	G	A	G	G	G	G	G	A	G	G	G	G	G
G/A	1	13549227	G	G	G	G	G	G	G	G	G	G	G	G	G	G	G	G	G	G	G	G	G	G	G	G	G	G	G	G	G	G	G	G	G	G	G	G	G	G	G	G	G	G	G	G	G	G	G
C/T	1	13549297	C	C	C	C	C	C	C	C	C	C	C	C	C	C	C	C	C	C	C	C	C	C	C	C	C	C	C	C	C	C	C	C	C	C	C	C	C	C	C	C	C	C	C	C	C	C	C
A/C	1	13549342	A	A	C	A	A	A	A	A	A	A	A	A	A	A	A	A	A	A	A	A	A	A	A	A	A	N	A	A	A	A	A	A	A	A	A	A	C	C	A	C	A	A	A	A	A	A	C
G/A	1	13549429	G	G	A	G	G	G	G	G	G	G	G	G	G	G	G	G	G	G	G	G	G	G	G	G	G	N	G	G	G	G	G	G	G	G	G	G	A	A	G	A	G	G	G	G	G	G	A
T/G	1	13549432	T	T	T	T	T	T	T	T	T	T	T	T	T	T	T	T	T	T	T	T	T	T	T	T	T	N	T	T	T	T	T	T	T	T	T	T	G	G	T	G	T	T	T	T	T	T	T
C/T	1	13549478	C	C	C	C	C	C	C	C	C	C	C	C	C	C	C	C	C	C	C	C	C	C	C	C	C	C	C	C	C	C	C	C	C	C	C	C	C	C	C	C	C	C	C	C	C	C	C
C/T	1	13549489	C	C	C	C	C	C	C	C	C	C	C	C	C	C	C	C	C	C	C	C	C	C	C	C	C	N	C	T	C	C	N	C	C	C	C	T	C	C	C	C	C	T	C	C	C	C	C
G/A	1	13549490	G	G	A	G	G	G	G	G	G	G	G	G	G	G	G	G	G	G	G	G	G	G	G	G	G	N	G	G	G	G	G	G	G	G	G	G	A	A	G	A	G	G	G	G	G	G	A
C/G	1	13549578	C	C	G	C	C	C	C	C	C	C	C	C	C	C	C	C	C	C	C	C	C	C	C	C	C	N	C	C	C	C	C	C	C	C	C	C	G	G	C	G	C	C	C	C	C	C	G
A/G	1	13549591	A	G	A	A	A	G	A	A	A	A	A	A	A	A	A	A	A	A	A	A	A	A	A	A	A	A	A	A	A	A	A	A	A	A	A	A	A	A	A	A	A	A	A	A	A	A	A
T/C	1	13549621	N	T	N	N	T	T	T	T	T	T	T	T	T	T	N	N	T	T	T	T	N	T	T	T	N	Y	T	T	T	T	T	N	T	T	N	T	C	C	T	C	T	T	N	T	T	T	C
T/A	1	13549667	N	T	N	N	T	T	T	T	T	T	T	T	T	T	N	N	T	T	T	T	N	T	T	T	N	W	T	T	T	T	T	N	T	T	N	T	A	A	T	A	T	T	N	T	T	T	A
A/G	1	13549713	A	A	A	A	A	A	A	A	A	A	A	A	A	A	A	A	A	A	A	A	A	A	A	A	A	A	A	A	A	A	A	A	A	A	A	A	A	A	A	A	A	A	A	A	A	A	A
T/A	1	13549716	N	T	N	N	T	N	T	T	A	T	T	A	T	T	N	T	N	T	T	T	N	T	T	T	T	T	T	T	T	N	T	N	T	T	N	T	T	T	T	T	T	N	T	T	T	N	N
G/A	1	13549725	N	G	N	N	N	N	G	G	G	G	N	G	G	G	N	G	N	G	G	G	N	G	G	G	G	G	N	G	G	N	G	N	G	G	N	G	A	A	G	A	G	N	G	G	G	N	N
A/T	1	13549732	N	A	N	N	N	N	A	A	A	A	N	A	A	A	N	A	N	A	A	A	N	A	A	A	A	A	N	A	A	N	A	N	A	A	N	A	T	T	A	T	A	N	A	A	A	N	N
T/C	1	13549767	T	T	T	T	T	T	T	T	T	T	T	T	T	T	T	T	T	T	T	T	T	T	T	T	T	N	T	T	T	T	T	T	T	T	T	T	C	C	T	C	T	T	T	T	T	T	T
C/T	1	13549854	C	C	T	C	C	C	C	C	C	C	C	C	C	C	C	C	C	C	C	C	C	C	C	C	C	N	C	C	C	C	C	C	C	C	C	C	T	T	C	T	C	C	C	C	C	C	T
T/G	1	13549881	T	T	G	T	T	T	T	T	T	T	T	T	T	T	T	T	T	T	T	T	T	T	T	T	T	N	T	T	T	T	T	T	T	T	T	T	G	G	T	G	T	T	T	T	T	T	G
C/T	1	13549888	C	C	T	C	C	C	C	C	C	C	C	C	C	C	C	C	C	C	C	C	C	C	C	C	C	N	C	C	C	C	C	C	C	C	C	C	T	T	C	T	C	C	C	C	C	C	T
A/G	1	13549908	A	A	G	A	A	A	A	A	A	A	A	A	A	A	A	A	A	A	A	A	A	A	A	A	A	N	A	A	A	A	A	A	A	A	A	A	G	G	A	G	A	A	A	A	A	A	G
C/G	1	13550390	C	C	G	C	C	C	C	C	C	C	C	C	C	C	C	C	C	C	C	C	C	C	C	C	C	C	C	C	C	C	C	C	C	C	C	C	G	G	C	G	C	C	C	C	C	C	G
A/G	1	13550424	A	G	G	A	A	G	A	A	G	A	A	G	A	A	A	A	G	A	A	A	A	A	A	A	N	G	A	G	A	A	G	A	A	A	A	G	G	G	A	G	A	G	A	A	A	A	G
G/A	1	13550428	G	G	A	G	G	G	G	G	G	G	G	G	G	G	G	G	G	G	G	G	G	G	G	G	G	G	G	G	G	G	G	G	G	G	G	G	A	A	G	A	G	G	G	G	G	G	A
G/A	1	13550435	G	G	A	G	G	G	G	G	G	G	G	G	G	G	G	G	G	G	G	G	G	G	G	G	G	G	G	G	G	G	G	G	G	G	G	G	A	A	G	A	G	G	G	G	G	G	A
A/G	1	13550458	A	A	G	A	A	A	A	A	A	A	A	A	A	A	A	A	A	A	A	A	A	A	A	A	A	N	A	A	A	A	A	A	A	A	A	A	G	G	A	G	A	A	A	A	A	A	G
G/C	1	13550460	G	G	C	G	G	G	G	G	G	G	G	G	G	G	G	G	G	G	G	G	G	G	G	G	G	N	G	G	G	G	G	G	G	G	G	G	C	C	G	C	G	G	G	G	G	G	C
C/T	1	13550464	C	C	T	C	C	C	C	C	C	C	C	C	C	C	C	C	C	C	C	C	C	C	C	C	C	N	C	C	C	C	C	C	C	C	C	C	T	T	C	T	C	C	C	C	C	C	T
G/T	1	13550502	G	G	T	G	G	G	G	G	G	G	G	G	G	G	G	G	G	G	G	G	G	G	G	G	G	N	G	G	G	G	G	G	G	G	G	G	T	T	G	T	G	G	G	G	G	G	T
T/C	1	13550595	T	T	C	T	T	T	T	T	T	T	T	T	T	T	T	T	T	T	T	T	T	T	T	T	T	N	T	T	T	T	T	T	T	T	T	T	C	C	T	C	T	T	T	T	T	T	C
T/C	1	13550618	T	T	C	T	T	T	T	T	T	T	T	T	T	T	T	T	T	T	T	T	T	T	T	T	T	N	T	T	T	T	T	T	T	T	T	T	C	C	T	C	T	T	T	T	T	T	C
T/G	1	13550630	T	T	G	T	T	T	T	T	T	T	T	T	T	T	T	T	T	T	T	T	T	T	T	T	T	N	T	T	T	T	T	T	T	T	T	T	G	G	T	G	T	T	T	T	T	T	G
G/C	1	13550667	G	C	C	G	G	C	G	G	C	G	G	C	G	G	G	G	C	G	G	G	G	G	G	G	N	C	G	C	G	G	C	G	G	G	G	C	C	C	G	C	G	C	G	G	G	G	C
C/T	1	13550671	C	C	T	C	C	C	C	C	T	C	C	T	C	C	C	C	T	C	C	C	C	C	C	C	C	N	C	C	C	C	C	C	C	C	C	C	T	T	C	T	C	C	C	C	C	C	T
A/G	1	13550695	A	A	G	A	A	A	A	A	A	A	A	A	A	A	A	A	A	A	A	A	A	A	A	A	A	N	A	A	A	A	A	A	A	A	A	A	G	G	A	G	A	A	A	A	A	A	G
G/T	1	13550733	G	G	T	G	G	G	G	G	G	G	G	G	G	G	G	G	G	G	G	G	G	G	G	G	G	N	G	G	G	G	G	G	G	G	G	G	T	T	G	T	G	G	G	G	G	G	T
G/A	1	13550743	G	A	A	G	G	A	G	G	A	G	G	A	G	G	G	G	A	G	G	G	G	G	G	G	N	A	G	A	G	G	A	G	G	G	G	A	A	A	G	A	G	A	G	G	G	G	A
T/G	1	13550751	T	T	G	T	T	T	T	T	T	T	T	T	T	T	T	T	T	T	T	T	T	T	T	T	T	N	T	T	T	T	T	T	T	T	T	T	G	G	T	G	T	T	T	T	T	T	G
T/G	1	13550755	T	T	G	T	T	T	T	T	T	T	T	T	T	T	T	T	T	T	T	T	T	T	T	T	T	N	T	T	T	T	T	T	T	T	T	T	G	G	T	G	T	T	T	T	T	T	G
A/G	1	13550773	A	A	G	A	A	A	A	A	A	A	A	A	A	A	A	A	A	A	A	A	A	A	A	A	A	N	A	A	A	A	A	A	A	A	A	A	G	G	A	G	A	A	A	A	A	A	G
T/A	1	13550789	T	T	A	T	T	T	T	T	T	T	T	T	T	T	T	T	T	T	T	T	T	T	T	T	T	N	T	T	T	T	T	T	T	T	T	T	A	A	T	A	T	T	T	T	T	T	A
T/C	1	13550814	T	T	C	T	T	T	T	T	T	T	T	T	T	T	T	T	T	T	T	T	T	T	T	T	T	N	T	T	T	T	T	T	T	T	T	T	C	C	T	C	T	T	T	T	T	T	C
G/C	1	13550830	G	G	C	G	G	G	G	G	G	G	G	G	G	G	G	G	G	G	G	G	G	G	G	G	G	N	G	G	G	G	G	G	G	G	G	G	C	C	G	C	G	G	G	G	G	G	C
T/C	1	13550832	T	T	C	T	T	T	T	T	T	T	T	T	T	T	T	T	T	T	T	T	T	T	T	T	T	N	T	T	T	T	T	T	T	T	T	T	C	C	T	C	T	T	T	T	T	T	C
G/A	1	13550834	G	G	A	G	G	G	G	G	G	G	G	G	G	G	G	G	G	G	G	G	G	G	G	G	G	N	G	G	G	G	G	G	G	G	G	G	A	A	G	A	G	G	G	G	G	G	A
G/A	1	13550897	G	G	G	G	G	G	G	G	A	G	G	A	G	G	G	G	N	G	G	G	G	G	G	G	G	G	G	G	G	G	G	G	G	G	G	G	G	G	G	G	G	G	G	G	G	G	G
A/C	1	13550899	A	A	C	A	A	A	A	A	A	A	A	A	A	A	A	A	A	A	A	A	A	A	A	A	A	N	A	A	A	A	A	A	A	A	A	A	C	C	A	C	A	A	A	A	A	A	C
T/C	1	13550927	T	T	C	T	T	T	T	T	T	T	T	T	T	T	T	T	T	T	T	T	T	T	T	T	T	N	T	T	T	T	T	T	T	T	T	T	C	C	T	C	T	T	T	T	T	T	C
A/G	1	13550955	A	A	G	A	A	A	A	A	A	A	A	A	A	A	A	A	A	A	A	A	A	A	A	A	A	N	A	A	A	A	A	A	A	A	A	A	G	G	A	G	A	A	A	A	A	A	G
C/T	1	13550957	C	C	T	C	C	C	C	C	C	C	C	C	C	C	C	C	C	C	C	C	C	C	C	C	C	N	C	C	C	C	C	C	C	C	C	C	T	T	C	T	C	C	C	C	C	C	T
T/C	1	13550969	T	T	C	T	T	T	T	T	T	T	T	T	T	T	T	T	T	T	T	T	T	T	T	T	T	N	T	T	T	T	T	T	T	T	T	T	C	C	T	C	T	T	T	T	T	T	C
C/T	1	13551038	C	C	T	C	C	C	C	C	C	C	C	C	C	C	C	C	C	C	C	C	C	C	C	C	C	N	C	C	C	C	C	C	C	C	C	C	T	T	C	T	C	C	C	C	C	C	T
C/T	1	13551041	C	C	T	C	C	C	C	C	C	C	C	C	C	C	C	C	C	C	C	C	C	C	C	C	C	N	C	C	C	C	C	C	C	C	C	C	T	T	C	T	C	C	C	C	C	C	T
T/C	1	13551046	T	T	C	T	T	T	T	T	T	T	T	T	T	T	T	T	T	T	T	T	T	T	T	T	T	N	T	T	T	T	T	T	T	T	T	T	C	C	T	C	T	T	T	T	T	T	C
C/T	1	13551078	C	C	C	C	C	C	C	C	T	C	C	T	C	C	C	C	T	C	C	C	C	C	C	C	C	C	C	C	C	C	C	C	C	C	C	C	C	C	C	C	C	C	C	C	C	C	C
A/G	1	13551079	A	G	A	A	A	G	A	A	A	A	A	A	A	A	A	A	A	A	A	A	A	A	A	A	A	A	A	A	A	A	A	A	A	A	A	A	A	A	A	A	A	A	A	A	A	A	A
C/A	1	13551104	C	C	A	C	C	C	C	C	C	C	C	C	C	C	C	C	C	C	C	C	C	C	C	C	C	N	C	C	C	C	C	C	C	C	C	C	A	A	C	A	C	C	C	C	C	C	A
G/A	1	13551150	G	G	A	G	G	G	G	G	G	G	G	G	G	G	G	G	G	G	G	G	G	G	G	G	G	N	G	G	G	G	G	G	G	G	G	G	A	A	G	A	G	G	G	G	G	G	A
A/C	1	13551155	A	A	C	A	A	A	A	A	A	A	A	A	A	A	A	A	A	A	A	A	A	A	A	A	A	N	A	A	A	A	A	A	A	A	A	A	C	C	A	C	A	A	A	A	A	A	C
T/A	1	13551168	T	T	A	T	T	T	T	T	T	T	T	T	T	T	T	T	T	T	T	T	T	T	T	T	T	N	T	T	T	T	T	T	T	T	T	T	A	A	T	A	T	T	T	T	T	T	A
G/A	1	13551169	G	G	A	G	G	G	G	G	G	G	G	G	G	G	G	G	G	G	G	G	G	G	G	G	G	N	G	G	G	G	G	G	G	G	G	G	A	A	G	A	G	G	G	G	G	G	A
C/A	1	13551180	C	C	A	C	C	C	C	C	C	C	C	C	C	C	C	C	C	C	C	C	C	C	C	C	C	N	C	C	C	C	C	C	C	C	C	C	A	A	C	A	C	C	C	C	C	C	A
T/C	1	13551199	T	T	C	T	T	T	T	T	T	T	T	T	T	T	T	T	T	T	T	T	T	T	T	T	T	N	T	T	T	T	T	T	T	T	T	T	C	C	T	C	T	T	T	T	T	T	C
C/T	1	13551221	C	C	C	C	C	C	C	C	T	C	C	T	C	C	C	C	T	C	C	C	C	C	C	C	C	C	C	C	C	C	C	C	C	C	C	C	C	C	C	C	C	C	C	C	C	C	C
G/A	1	13551236	G	G	A	G	G	G	G	G	G	G	G	G	G	G	G	G	G	G	G	G	G	G	G	G	G	N	G	G	G	G	G	G	G	G	G	G	A	A	G	A	G	G	G	G	G	G	A
G/C	1	13551240	G	G	C	G	G	G	G	G	G	G	G	G	G	G	G	G	G	G	G	G	G	G	G	G	G	N	G	G	G	G	G	G	G	G	G	G	C	C	G	C	G	G	G	G	G	G	C
G/A	1	13551251	G	G	A	G	G	G	G	G	G	G	G	G	G	G	G	G	G	G	G	G	G	G	G	G	G	N	G	G	G	G	G	G	G	G	G	G	A	A	G	A	G	G	G	G	G	G	A
G/A	1	13551256	G	A	G	G	G	N	G	G	G	G	G	G	G	G	G	G	G	G	G	G	G	G	G	G	G	G	G	A	G	G	G	G	G	G	G	G	G	G	G	G	G	G	G	G	G	G	G
C/T	1	13551258	C	C	T	C	C	C	C	C	C	C	C	C	C	C	C	C	C	C	C	C	C	C	C	C	C	N	C	C	C	C	C	C	C	C	C	C	T	T	C	T	C	C	C	C	C	C	T
A/G	1	13551259	A	G	G	A	A	G	A	A	G	A	A	G	A	A	A	A	G	A	A	A	A	A	A	A	N	G	A	G	A	A	G	A	A	A	A	G	G	G	A	G	A	G	A	A	A	A	G
G/A	1	13551269	G	G	A	G	G	G	G	G	G	G	G	G	G	G	G	G	G	G	G	G	G	G	G	G	G	N	G	G	G	G	G	G	G	G	G	G	A	A	G	A	G	G	G	G	G	G	A
A/G	1	13551272	A	A	G	A	A	A	A	A	A	A	A	A	A	A	A	A	A	A	A	A	A	A	A	A	A	N	A	A	A	A	A	A	A	A	A	A	G	G	A	G	A	A	A	A	A	A	G
A/C	1	13551308	A	A	C	A	A	A	A	A	A	A	A	A	A	A	A	A	A	A	A	A	A	A	A	A	A	N	A	A	A	A	A	A	A	A	A	A	C	C	A	C	A	A	A	A	A	A	C
T/C	1	13551388	T	T	C	T	T	T	T	T	T	T	T	T	T	T	T	T	T	T	T	T	T	T	T	T	T	N	T	T	T	T	T	T	T	T	T	T	C	C	T	C	T	T	T	T	T	T	C
C/T	1	13551416	C	C	T	C	C	C	C	C	C	C	C	C	C	C	C	C	C	C	C	C	C	C	C	C	C	N	C	C	C	C	C	C	C	C	C	C	T	T	C	T	C	C	C	C	C	C	T
T/C	1	13551443	T	T	C	T	T	T	T	T	T	T	T	T	T	T	T	T	T	T	T	T	T	T	T	T	T	N	T	T	T	T	T	T	T	T	T	T	C	C	T	C	T	T	T	T	T	T	C
C/T	1	13551500	C	C	C	C	C	C	C	C	T	C	C	T	C	C	C	C	T	C	C	C	C	C	C	C	C	C	C	C	C	C	C	C	C	C	C	C	C	C	C	C	C	C	C	C	C	C	C
A/G	1	13551511	A	A	A	A	A	A	A	A	A	A	A	A	A	A	A	A	A	A	A	A	A	A	A	A	A	A	A	A	A	A	A	A	A	A	A	A	A	A	A	A	A	A	A	A	A	A	A
C/T	1	13551521	C	C	T	C	C	C	C	C	C	C	C	C	C	C	C	C	C	C	C	C	C	C	C	C	C	N	C	C	C	C	C	C	C	C	C	C	T	T	C	T	C	C	C	C	C	C	T
A/T	1	13551526	A	T	T	A	A	T	A	A	T	A	A	T	A	A	A	A	T	A	A	A	A	A	A	A	N	T	A	T	A	A	T	A	A	A	A	T	T	T	A	T	A	T	A	A	A	A	T
G/A	1	13551537	G	G	A	G	G	G	G	G	G	G	G	G	G	G	G	G	G	G	G	G	G	G	G	G	G	N	G	G	G	G	G	G	G	G	G	G	A	A	G	A	G	G	G	G	G	G	A
C/T	1	13551543	C	C	T	C	C	C	C	C	C	C	C	C	C	C	C	C	C	C	C	C	C	C	C	C	C	N	C	C	C	C	C	C	C	C	C	C	T	T	C	T	C	C	C	C	C	C	T
C/T	1	13551559	C	C	C	C	C	C	C	C	T	C	C	T	C	C	C	C	T	C	C	C	C	C	C	C	C	C	C	C	C	C	C	C	C	C	C	C	C	C	C	C	C	C	C	C	C	C	C
A/T	1	13551564	A	A	A	A	A	A	A	A	T	A	A	T	A	A	A	A	T	A	A	A	A	A	A	A	A	A	A	A	A	A	A	A	A	A	A	A	A	A	A	A	A	A	A	A	A	A	A
T/A	1	13551594	T	T	A	T	T	T	T	T	T	T	T	T	T	T	T	T	T	T	T	T	T	T	T	T	T	N	T	T	T	T	T	T	T	T	T	T	A	A	T	A	T	T	T	T	T	T	A
C/T	1	13551621	C	T	C	C	C	T	C	C	C	C	C	C	C	C	C	C	C	C	C	C	C	C	C	C	C	C	C	C	C	C	C	C	C	C	C	C	C	C	C	C	C	C	C	C	C	C	C
T/C	1	13551631	T	T	C	T	T	T	T	T	T	T	T	T	T	T	T	T	T	T	T	T	T	T	T	T	T	N	T	T	T	T	T	T	T	T	T	T	C	C	T	C	T	T	T	T	T	T	C
A/G	1	13551635	A	A	G	A	A	A	A	A	A	A	A	A	A	A	A	A	A	A	A	A	A	A	A	A	A	N	A	A	A	A	A	A	A	A	A	A	G	G	A	G	A	A	A	A	A	A	G
A/G	1	13551705	A	A	G	A	A	A	A	A	A	A	A	A	A	A	A	A	A	A	A	A	A	A	A	A	A	N	A	A	A	A	A	A	A	A	A	A	G	G	A	G	A	A	A	A	A	A	G
C/T	1	13551725	C	T	C	C	C	T	C	C	C	C	C	C	C	C	C	C	C	C	C	C	C	C	C	C	C	C	C	C	C	C	C	C	C	C	C	C	C	C	C	C	C	C	C	C	C	C	C
A/C	1	13551765	A	A	A	A	A	A	A	A	A	A	A	A	A	A	A	A	A	A	A	A	A	A	A	A	A	N	A	A	A	A	A	A	A	A	A	A	C	C	A	C	A	A	A	A	A	A	A
A/T	1	13551866	A	A	T	A	A	A	A	A	A	A	A	A	A	A	A	A	A	A	A	A	A	A	A	A	A	N	A	A	A	A	A	A	A	A	A	A	T	T	A	T	A	A	A	A	A	A	T
A/C	1	13551874	A	C	C	A	A	C	A	A	C	A	A	C	A	A	A	A	C	A	A	A	A	A	A	A	N	C	A	C	A	A	C	A	A	A	A	C	C	C	A	C	A	C	A	A	A	A	C
C/T	1	13551907	C	C	T	C	C	C	C	C	C	C	C	C	C	C	C	C	C	C	C	C	C	C	C	C	C	N	C	C	C	C	C	C	C	C	C	C	T	T	C	T	C	C	C	C	C	C	T
G/C	1	13551916	G	G	C	G	G	G	G	G	G	G	G	G	G	G	G	G	G	G	G	G	G	G	G	G	G	N	G	G	G	G	G	G	G	G	G	G	C	C	G	C	G	G	G	G	G	G	C
T/G	1	13551918	T	G	T	T	T	G	T	T	T	T	T	T	T	T	T	T	T	T	T	T	T	T	T	T	T	T	T	T	T	T	T	T	T	T	T	T	T	T	T	T	T	T	T	T	T	T	T
C/T	1	13551991	C	C	C	C	C	C	C	C	C	C	C	C	C	C	C	C	C	C	C	C	C	C	C	C	C	C	C	C	C	C	C	C	C	C	C	C	C	C	C	C	C	C	C	C	C	C	C
A/G	1	13551993	A	A	G	A	A	A	A	A	A	A	A	A	A	A	A	A	A	A	A	A	A	A	A	A	A	N	A	A	A	A	A	A	A	A	A	A	G	G	A	G	A	A	A	A	A	A	G
C/T	1	13552114	C	C	T	C	C	C	C	C	C	C	C	C	C	C	C	C	C	C	C	C	C	C	C	C	C	N	C	C	C	C	C	C	C	C	C	C	T	T	C	T	C	C	C	C	C	C	T
C/T	1	13552119	C	C	C	C	C	C	C	C	C	C	C	C	C	C	C	C	C	C	C	C	C	C	C	C	C	C	C	C	C	C	C	C	C	C	C	C	C	C	C	C	C	C	C	C	C	C	C
A/C	1	13552121	A	A	C	A	A	A	A	A	A	A	A	A	A	A	A	A	A	A	A	A	A	A	A	A	A	N	A	A	A	A	A	A	A	A	A	A	C	C	A	C	A	A	A	A	A	A	C
T/C	1	13552145	T	T	T	T	T	T	T	T	C	T	T	C	T	T	T	T	C	T	T	T	T	T	T	T	T	T	T	T	T	T	T	T	T	T	T	T	T	T	T	T	T	T	T	T	T	T	T
T/G	1	13552149	T	T	G	T	T	T	T	T	T	T	T	T	T	T	T	T	T	T	T	T	T	T	T	T	T	N	T	T	T	T	T	T	T	T	T	T	G	G	T	G	T	T	T	T	T	T	G
C/G	1	13552157	C	C	C	C	C	C	C	C	C	C	C	C	C	C	C	C	C	C	C	C	C	C	C	C	C	C	C	C	C	C	C	C	C	C	C	C	C	C	C	C	C	C	C	C	C	C	C
G/C	1	13552159	G	G	C	G	G	G	G	G	G	G	G	G	G	G	G	G	G	G	G	G	G	G	G	G	G	N	G	G	G	G	G	G	G	G	G	G	C	C	G	C	G	G	G	G	G	G	C
C/T	1	13552160	C	C	T	C	C	C	C	C	C	C	C	C	C	C	C	C	C	C	C	C	C	C	C	C	C	N	C	C	C	C	C	C	C	C	C	C	T	T	C	T	C	C	C	C	C	C	T
G/A	1	13552169	G	A	G	G	G	A	G	G	G	G	G	G	G	G	G	G	G	G	G	G	G	G	G	G	G	G	G	G	G	G	G	G	G	G	G	G	G	G	G	G	G	G	G	G	G	G	G
C/G	1	13552181	C	C	G	C	C	C	C	C	C	C	C	C	C	C	C	C	C	C	C	C	C	C	C	C	C	N	C	C	C	C	C	C	C	C	C	C	G	G	C	G	C	C	C	C	C	C	G
A/G	1	13552207	A	A	G	A	A	A	A	A	A	A	A	A	A	A	A	A	A	A	A	A	A	A	A	A	A	N	A	A	A	A	A	A	A	A	A	A	G	G	A	G	A	A	A	A	A	A	G
T/A	1	13552208	T	T	A	T	T	T	T	T	T	T	T	T	T	T	T	T	T	T	T	T	T	T	T	T	T	N	T	T	T	T	T	T	T	T	T	T	A	A	T	A	T	T	T	T	T	T	A
A/T	1	13552216	A	A	A	A	A	A	A	A	T	A	A	T	A	A	A	A	T	A	A	A	A	A	A	A	A	A	A	A	A	A	A	A	A	A	A	A	A	A	A	A	A	A	A	A	A	A	A
T/G	1	13552228	T	G	G	T	T	G	T	T	G	T	T	G	T	T	T	T	G	T	T	T	T	T	T	T	N	G	T	G	T	T	G	T	T	T	T	G	G	G	T	G	T	G	T	T	T	T	G
G/A	1	13552253	G	G	A	G	G	G	G	G	G	G	G	G	G	G	G	G	G	G	G	G	G	G	G	G	G	N	G	G	G	G	G	G	G	G	G	G	A	A	G	A	G	G	G	G	G	G	A
A/G	1	13552280	A	A	G	A	A	A	A	A	A	A	A	A	A	A	A	A	A	A	A	A	A	A	A	A	A	N	A	A	A	A	A	A	A	A	A	A	G	G	A	G	A	A	A	A	A	A	G
A/G	1	13552285	A	G	G	A	A	G	A	A	G	A	A	G	A	A	A	A	G	A	A	A	A	A	A	A	N	G	A	G	A	A	G	A	A	A	A	G	G	G	A	G	A	G	A	A	A	A	G
G/A	1	13552296	G	G	A	G	G	G	G	G	G	G	G	G	G	G	G	G	G	G	G	G	G	G	G	G	G	N	G	G	G	G	G	G	G	G	G	G	A	A	G	A	G	G	G	G	G	G	A
A/G	1	13552344	A	A	G	A	A	A	A	A	A	A	A	A	A	A	A	A	A	A	A	A	A	A	A	A	A	N	A	A	A	A	A	A	A	A	A	A	G	G	A	G	A	A	A	A	A	A	G
T/A	1	13552358	T	T	A	T	T	T	T	T	T	T	T	T	T	T	T	T	T	T	T	T	T	T	T	T	T	N	T	T	T	T	T	T	T	T	T	T	A	A	T	A	T	T	T	T	T	T	A
C/T	1	13552367	C	T	C	C	C	T	C	C	C	C	C	C	C	C	C	C	C	C	C	C	C	C	C	C	C	C	C	C	C	C	C	C	C	C	C	C	C	C	C	C	C	C	C	C	C	C	C
G/A	1	13552377	G	G	A	G	G	G	G	G	G	G	G	G	G	G	G	G	G	G	G	G	G	G	G	G	G	N	G	G	G	G	G	G	G	G	G	G	A	A	G	A	G	G	G	G	G	G	A
C/T	1	13552393	C	C	T	C	C	C	C	C	C	C	C	C	C	C	C	C	C	C	C	C	C	C	C	C	C	N	C	C	C	C	C	C	C	C	C	C	T	T	C	T	C	C	C	C	C	C	T
A/G	1	13552396	A	G	G	A	A	G	A	A	G	A	A	G	A	A	A	A	G	A	A	A	A	A	A	A	N	G	A	G	A	A	G	A	A	A	A	G	G	G	A	G	A	G	A	A	A	A	G
C/A	1	13552420	C	C	C	C	C	C	C	C	C	C	C	C	C	C	C	C	C	C	C	C	C	C	C	C	C	N	C	C	C	C	C	C	C	C	C	C	A	A	C	A	C	C	C	C	C	C	C
A/G	1	13552463	A	A	G	A	A	A	A	A	A	A	A	A	A	A	A	A	A	A	A	A	A	A	A	A	A	N	A	A	A	A	A	A	A	A	A	A	G	G	A	G	A	A	A	A	A	A	G
A/G	1	13552471	A	G	G	A	A	G	A	A	G	A	A	G	A	A	A	A	G	A	A	A	A	A	A	A	N	G	A	G	A	A	G	A	A	A	A	G	G	G	A	G	A	G	A	A	A	A	G
T/C	1	13552472	T	C	C	T	T	C	T	T	C	T	T	C	T	T	T	T	C	T	T	T	T	T	T	T	N	C	T	C	T	T	C	T	T	T	T	C	C	C	T	C	T	C	T	T	T	T	C
C/T	1	13552475	C	T	C	C	C	T	C	C	T	C	C	T	C	C	C	C	T	C	C	C	C	C	C	C	C	C	C	C	C	C	C	C	C	C	C	C	C	C	C	C	C	C	C	C	C	C	C
G/A	1	13552495	G	G	G	G	G	G	G	G	G	G	G	G	G	G	G	G	G	G	G	G	G	G	G	G	G	G	G	G	G	G	G	G	G	G	G	G	G	G	G	G	G	G	G	G	G	G	G
C/T	1	13552498	C	C	T	C	C	C	C	C	C	C	C	C	C	C	C	C	C	C	C	C	C	C	C	C	C	N	C	C	C	C	C	C	C	C	C	C	T	T	C	T	C	C	C	C	C	C	T
T/G	1	13552499	T	T	T	T	T	T	T	T	T	T	T	T	T	T	T	T	T	T	T	T	T	T	T	T	T	T	T	T	T	T	T	T	T	T	T	T	T	T	T	T	T	T	T	T	T	T	T
T/A	1	13552510	T	T	A	T	T	T	T	T	T	T	T	T	T	T	T	T	T	T	T	T	T	T	T	T	T	N	T	T	T	T	T	T	T	T	T	T	A	A	T	A	T	T	T	T	T	T	A
C/T	1	13552514	C	C	C	C	C	C	C	C	T	C	C	T	C	C	C	C	T	C	C	C	C	C	C	C	N	C	C	C	C	C	C	C	C	C	C	C	C	C	C	C	C	C	C	C	C	C	C
A/G	1	13552553	A	A	G	A	A	A	A	A	A	A	A	A	A	A	A	A	A	A	A	A	A	A	A	A	A	N	A	A	A	A	A	A	A	A	A	A	G	G	A	G	A	A	A	A	A	A	G
C/T	1	13552585	C	C	T	C	C	C	C	C	C	C	C	C	C	C	C	C	C	C	C	C	C	C	C	C	C	N	C	C	C	C	C	C	C	C	C	C	T	T	C	T	C	C	C	C	C	C	T
C/T	1	13552595	C	C	T	C	C	C	C	C	C	C	C	C	C	C	C	C	C	C	C	C	C	C	C	C	C	N	C	C	C	C	C	C	C	C	C	C	T	T	C	T	C	C	C	C	C	C	T
C/T	1	13552607	C	C	T	C	C	C	C	C	C	C	C	C	C	C	C	C	C	C	C	C	C	C	C	C	C	N	C	C	C	C	C	C	C	C	C	C	T	T	C	T	C	C	C	C	C	C	T
A/C	1	13552610	A	A	C	A	A	A	A	A	A	A	A	A	A	A	A	A	A	A	A	A	A	A	A	A	A	N	A	A	A	A	A	A	A	A	A	A	C	C	A	C	A	A	A	A	A	A	C
G/A	1	13552619	G	G	G	G	G	G	G	G	G	G	G	G	G	G	G	G	G	G	G	G	G	G	G	G	G	G	G	G	G	G	G	G	G	G	G	G	G	G	G	G	G	G	G	G	G	G	G
C/G	1	13552648	C	C	G	C	C	C	C	C	C	C	C	C	C	C	C	C	C	C	C	C	C	C	C	C	C	N	C	C	C	C	C	C	C	C	C	C	G	G	C	G	C	C	C	C	C	C	G
T/C	1	13552658	T	C	C	T	T	C	T	T	C	T	T	C	T	T	T	T	C	T	T	T	T	T	T	T	N	C	T	C	T	T	C	T	T	T	T	C	C	C	T	C	T	C	T	T	T	T	C
T/G	1	13552677	T	G	T	T	T	G	T	T	G	T	T	G	T	T	T	T	G	T	T	T	T	T	T	T	T	T	T	T	T	T	T	T	T	T	T	T	T	T	T	T	T	T	T	T	T	T	T
T/C	1	13552738	T	C	T	T	T	C	T	T	C	T	T	C	T	T	T	T	C	T	T	T	T	T	T	T	T	T	T	T	T	T	T	T	T	T	T	T	T	T	T	T	T	T	T	T	T	T	T
A/T	1	13552860	A	A	T	A	A	A	A	A	A	A	A	A	A	A	A	A	A	A	A	A	A	A	A	A	A	N	A	A	A	A	A	A	A	A	A	A	T	T	A	T	A	A	A	A	A	A	T
A/G	1	13552892	A	G	A	A	A	G	A	A	A	A	A	A	A	A	A	A	A	A	A	A	A	A	A	A	A	A	A	A	A	A	A	A	A	A	A	A	A	A	A	A	A	A	A	A	A	A	A
T/G	1	13552980	T	T	G	T	T	T	T	T	T	T	T	T	T	T	T	T	T	T	T	T	T	T	T	T	T	N	T	T	T	T	T	T	T	T	T	T	G	G	T	G	T	T	T	T	T	T	G
C/T	1	13553021	C	T	T	C	C	T	C	C	T	C	C	T	C	C	C	C	T	C	C	C	C	C	C	C	N	T	C	T	C	C	T	C	C	C	C	T	T	T	C	T	C	T	C	C	C	C	T
T/A	1	13553028	T	T	T	T	T	T	T	T	T	T	T	T	T	T	T	T	T	T	T	T	T	T	T	T	T	T	T	T	T	T	T	T	T	T	T	T	T	T	T	T	T	T	T	T	T	T	T
A/G	1	13553038	A	A	G	A	A	A	A	A	A	A	A	A	A	A	A	A	A	A	A	A	A	A	A	A	A	N	A	A	A	A	A	A	A	A	A	A	G	G	A	G	A	A	A	A	A	A	G
C/T	1	13553062	C	C	T	C	C	C	C	C	C	C	C	C	C	C	C	C	C	C	C	C	C	C	C	C	C	N	C	C	C	C	C	C	C	C	C	C	T	T	C	T	C	C	C	C	C	C	T
A/C	1	13553113	A	C	C	A	A	C	A	A	C	A	A	C	A	A	A	A	C	A	A	A	A	A	A	A	N	C	A	C	A	A	C	A	A	A	A	C	C	C	A	C	A	C	A	A	A	A	C
G/T	1	13553135	G	T	G	G	G	T	G	G	T	G	G	T	G	G	G	G	T	G	G	G	G	G	G	G	G	G	G	G	G	G	N	G	G	G	G	G	G	G	G	G	G	G	G	G	G	G	G
A/T	1	13553223	A	A	T	A	A	A	A	A	A	A	A	A	A	A	A	A	A	A	A	A	A	A	A	A	A	N	A	A	A	A	A	A	A	A	A	A	T	T	A	T	A	A	A	A	A	A	T
C/T	1	13553278	C	T	T	C	C	T	C	C	T	C	C	T	C	C	C	C	T	C	C	C	C	C	C	C	N	T	C	T	C	C	T	C	C	C	C	T	T	T	C	T	C	T	C	C	C	C	T
A/G	1	13553488	A	A	G	A	A	A	A	A	A	A	A	A	A	A	A	A	A	A	A	A	A	A	A	A	A	N	A	A	A	A	A	A	A	A	A	A	G	G	A	G	A	A	A	A	A	A	G
G/A	1	13553579	G	G	A	G	G	G	G	G	G	G	G	G	G	G	G	G	G	G	G	G	G	G	G	G	G	N	G	G	G	G	G	G	G	G	G	G	A	A	G	A	G	G	G	G	G	G	A
A/G	1	13553613	A	G	G	A	A	G	A	A	G	A	A	G	A	A	A	A	G	A	A	A	A	A	A	A	N	G	A	G	A	A	G	A	A	A	A	G	G	G	A	G	A	G	A	A	A	A	G
A/G	1	13553672	A	A	G	A	A	A	A	A	A	A	A	A	A	A	A	A	A	A	A	A	A	A	A	A	A	N	A	A	A	A	A	A	A	A	A	A	G	G	A	G	A	A	A	A	A	A	G
A/C	1	13553706	A	C	C	A	A	C	A	A	C	A	A	C	A	A	A	A	C	A	A	A	A	A	A	A	N	C	A	C	A	A	C	A	A	A	A	C	C	C	A	C	A	C	A	A	A	A	C
G/A	1	13553742	G	G	G	G	G	G	G	G	G	G	G	G	G	G	G	G	G	G	G	G	G	G	G	G	G	G	G	G	G	G	G	G	G	G	G	G	G	G	G	G	G	G	G	G	G	G	G
A/T	1	13553898	A	A	T	A	A	A	A	A	A	A	A	A	A	A	A	A	A	A	A	A	A	A	A	A	A	N	A	A	A	A	A	A	A	A	A	A	T	T	A	T	A	A	A	A	A	A	T
A/G	1	13553915	A	A	G	A	A	A	A	A	A	A	A	A	A	A	A	A	A	A	A	A	A	A	A	A	A	N	A	A	A	A	A	A	A	A	A	A	G	G	A	G	A	A	A	A	A	A	G
A/G	1	13554066	A	A	G	A	A	A	A	A	A	A	A	A	A	A	A	A	A	A	A	A	A	A	A	A	A	R	A	A	A	A	A	A	A	A	A	A	G	G	A	G	A	A	A	A	A	A	G
G/T	1	13554079	G	G	T	G	G	G	G	G	G	G	G	G	G	G	G	G	G	G	G	G	G	G	G	G	G	K	G	G	G	G	G	G	G	G	G	G	T	T	G	T	G	G	G	G	G	G	T
A/G	1	13554080	A	A	G	A	A	A	A	A	A	A	A	A	A	A	A	A	A	A	A	A	A	A	A	A	A	R	A	A	A	A	A	A	A	A	A	A	G	G	A	G	A	A	A	A	A	A	G
G/T	1	13554081	G	G	T	G	G	G	G	G	G	G	G	G	G	G	G	G	G	G	G	G	G	G	G	G	G	K	G	G	G	G	G	G	G	G	G	G	T	T	G	T	G	G	G	G	G	G	T
T/C	1	13554105	T	T	C	T	T	T	T	T	T	T	T	T	T	T	T	T	T	T	T	T	T	T	T	T	T	Y	T	T	T	T	T	T	T	T	T	T	C	C	T	C	T	T	T	T	T	T	C
A/C	1	13554117	A	A	A	A	A	A	A	A	C	A	A	C	A	A	A	A	C	A	A	A	A	A	A	A	A	A	A	A	A	A	A	A	A	A	A	A	A	A	A	A	A	A	A	A	A	A	A
T/G	1	13554245	T	G	G	T	T	G	T	T	G	T	T	G	T	T	T	T	G	T	T	T	T	T	T	T	N	G	T	G	T	T	G	T	T	T	T	G	G	G	T	G	T	G	T	T	T	T	G
C/T	1	13554271	C	C	T	C	C	C	C	C	C	C	C	C	C	C	C	C	C	C	C	C	C	C	C	C	C	Y	C	C	C	C	C	C	C	C	C	C	T	T	C	T	C	C	C	C	C	C	T
G/T	1	13554443	G	G	T	G	G	G	G	G	G	G	G	G	G	G	G	G	G	G	G	G	G	G	G	G	G	K	G	G	G	G	G	G	G	G	G	G	T	T	G	T	G	G	G	G	G	G	T
T/A	1	13554465	T	T	A	T	T	T	T	T	T	T	T	T	T	T	T	T	T	T	T	T	T	T	T	T	T	W	T	T	T	T	T	T	T	T	T	T	A	A	T	A	T	T	T	T	T	T	A
T/A	1	13554476	T	T	T	T	T	T	T	T	T	T	T	T	T	T	T	T	T	T	T	T	T	T	T	T	T	T	T	T	T	T	T	T	T	T	T	T	T	T	T	T	T	T	T	T	T	T	T
A/G	1	13554501	A	A	G	A	A	A	A	A	A	A	A	A	A	A	A	A	A	A	A	A	A	A	A	A	A	R	A	A	A	A	A	A	A	A	A	A	G	G	A	G	A	A	A	A	A	A	G
G/A	1	13554524	G	G	A	G	G	G	G	G	G	G	G	G	G	G	G	G	G	G	G	G	G	G	G	G	G	R	G	G	G	G	G	G	G	G	G	G	A	A	G	A	G	G	G	G	G	G	A
T/A	1	13554557	T	T	A	T	T	T	T	T	T	T	T	T	T	T	T	T	T	T	T	T	T	T	T	T	T	W	T	T	T	T	T	T	T	T	T	T	A	A	T	A	T	T	T	T	T	T	A
G/A	1	13554885	G	G	A	G	G	G	G	G	G	G	G	G	G	G	G	G	G	G	G	G	G	G	G	G	G	R	G	G	G	G	G	G	G	G	G	G	A	A	G	N	G	G	G	G	G	G	A
T/C	1	13554984	T	T	T	T	T	T	T	T	T	T	T	T	T	T	T	T	T	T	T	T	T	T	T	T	T	T	T	T	T	T	T	T	T	T	T	T	T	T	T	T	T	T	T	T	T	T	T
T/G	1	13555007	T	T	G	T	T	T	T	T	T	T	T	T	T	T	T	T	T	T	T	T	T	T	T	T	T	K	T	T	T	T	T	T	T	T	T	T	G	G	T	G	T	T	T	T	T	T	G
G/A	1	13555082	G	G	G	G	G	G	G	G	G	G	G	G	G	G	G	G	G	G	G	G	G	G	G	G	G	R	G	G	G	G	G	G	G	G	G	G	A	A	G	A	G	G	G	G	G	G	G
T/C	1	13555085	T	T	T	T	T	T	T	T	T	T	T	T	T	T	T	T	T	T	T	T	T	T	T	T	T	Y	T	T	T	T	T	T	T	T	T	T	C	C	T	C	T	T	T	T	T	T	T
G/A	1	13555087	G	G	G	G	G	G	G	G	G	G	G	G	G	G	G	G	G	G	G	G	G	G	G	G	G	R	G	G	G	G	G	G	G	G	G	G	A	A	G	A	G	G	G	G	G	G	G
A/T	1	13555108	A	A	T	A	A	A	A	A	A	A	A	A	A	A	A	A	A	A	A	A	A	A	A	A	A	W	A	A	A	A	A	A	A	A	A	A	T	T	A	T	A	A	A	A	A	A	T
A/G	1	13555162	A	A	A	A	A	A	A	A	A	A	A	A	A	A	A	A	A	A	A	A	A	A	A	A	A	R	A	A	A	A	A	A	A	A	A	A	G	G	A	G	A	A	A	A	A	A	A
A/G	1	13555191	A	A	A	A	A	A	A	A	A	A	A	A	A	A	A	A	A	A	A	A	A	A	A	A	A	R	A	A	A	A	A	A	A	A	A	A	G	G	A	G	A	A	A	A	A	A	A
G/A	1	13555232	G	G	G	G	G	G	G	G	N	G	G	A	G	G	G	G	A	G	G	G	G	G	G	G	G	G	G	G	G	G	G	G	G	G	G	G	G	G	G	G	G	G	G	G	G	G	G
G/A	1	13555267	G	G	A	G	G	G	G	G	G	G	G	G	G	G	G	G	G	G	G	G	G	G	G	G	G	R	G	G	G	G	G	G	G	G	G	G	A	A	G	A	G	G	G	G	G	G	A
C/T	1	13555423	C	C	T	C	C	C	C	C	C	C	C	C	C	C	C	C	C	C	C	C	C	C	C	C	C	Y	C	C	C	C	C	C	C	C	C	C	T	T	C	N	C	C	C	C	C	C	T
A/G	1	13555426	A	A	G	A	A	A	A	A	A	A	A	A	A	A	A	A	A	A	A	A	A	A	A	A	A	R	A	A	A	A	A	A	A	A	A	A	G	G	A	N	A	A	A	A	A	A	G
A/G	1	13555432	A	A	G	A	A	A	A	A	A	A	A	A	A	A	A	A	A	A	A	A	A	A	A	A	A	R	A	A	A	A	A	A	A	A	A	A	G	G	A	N	A	A	A	A	A	A	G
G/A	1	13555474	G	G	A	G	G	G	G	G	G	G	G	G	G	G	G	G	G	G	G	G	G	G	G	G	G	R	G	G	G	G	G	G	G	G	G	G	A	A	G	A	G	G	G	G	G	G	A
T/A	1	13555513	T	T	A	T	T	T	T	T	T	T	T	T	T	T	T	T	T	T	T	T	T	T	T	T	T	W	T	T	T	T	T	T	T	T	T	T	A	A	T	A	T	T	T	T	T	T	A
A/G	1	13555570	A	A	A	A	A	A	A	A	A	A	A	A	A	A	A	A	A	A	A	A	A	A	A	A	A	R	A	A	A	A	A	A	A	A	A	A	G	G	A	G	A	A	A	A	A	A	A
C/T	1	13555723	C	T	C	C	C	T	C	C	T	C	C	N	C	C	C	C	T	C	C	C	C	C	C	C	C	C	C	C	C	C	C	C	C	C	C	C	C	C	C	C	C	C	C	C	C	C	C
G/A	1	13555745	G	A	G	G	G	A	G	G	A	G	G	A	G	G	G	G	A	G	G	G	G	G	G	G	G	R	G	G	G	G	N	G	G	G	G	A	G	G	G	G	G	A	G	G	G	G	G
T/C	1	13555760	T	T	C	T	T	T	T	T	T	T	T	T	T	T	T	T	T	T	T	T	T	T	T	T	T	Y	T	T	T	T	T	T	T	T	T	T	C	C	T	N	T	T	T	T	T	T	C
G/A	1	13555833	G	G	A	G	G	G	G	G	G	G	G	G	G	G	G	G	G	G	G	G	G	G	G	G	G	N	G	G	G	G	N	G	G	G	G	G	A	A	G	A	G	G	G	G	G	G	A
C/T	1	13555867	C	C	C	C	C	C	C	C	C	C	C	C	C	C	C	C	C	C	C	C	C	C	C	C	C	C	C	C	C	C	C	C	C	C	C	C	C	C	C	C	C	C	C	C	C	C	C
G/T	1	13555881	G	G	T	G	G	G	G	G	G	G	G	G	G	G	G	G	G	G	G	G	G	G	G	G	G	K	G	G	G	G	G	G	G	G	G	G	T	T	G	T	G	G	G	G	G	G	T
G/A	1	13555889	G	G	G	G	G	G	G	G	G	G	G	G	G	G	G	G	G	G	G	G	G	G	G	G	G	G	G	G	G	G	G	G	G	G	G	G	G	G	G	G	G	G	G	G	G	G	G
G/A	1	13555916	G	G	G	G	G	G	G	G	G	G	G	G	G	G	G	G	G	G	G	G	G	G	G	G	G	G	G	G	G	G	G	G	G	G	G	G	G	G	G	G	G	G	G	G	G	G	G
G/A	1	13555944	G	G	A	G	G	G	G	G	G	G	G	G	G	G	G	G	G	G	G	G	G	G	G	G	G	R	G	G	G	G	G	G	G	G	G	G	A	A	G	A	G	G	G	G	G	G	A
C/T	1	13555999	C	C	T	C	C	C	C	C	C	C	C	C	C	C	C	C	C	C	C	C	C	C	C	C	C	Y	C	C	C	C	C	C	C	C	C	C	T	T	C	T	C	C	C	C	C	C	T
A/G	1	13556033	A	A	G	A	A	A	A	A	A	A	A	A	A	A	A	A	A	A	A	A	A	A	A	A	A	R	A	A	A	A	A	A	A	A	A	A	G	G	A	G	A	A	A	A	A	A	G
G/A	1	13556059	G	G	A	G	G	G	G	G	G	G	G	G	G	G	G	G	G	G	G	G	G	G	G	G	G	R	G	G	G	G	G	G	G	G	G	G	A	A	G	A	G	G	G	G	G	G	A
G/C	1	13556067	G	G	G	G	G	G	G	G	G	G	G	G	G	G	G	G	G	G	G	G	G	G	G	G	G	G	G	G	G	G	G	G	G	G	G	G	G	G	G	G	G	G	G	G	G	G	G
A/G	1	13556113	A	G	G	A	A	G	A	A	G	A	A	G	A	A	A	A	G	A	A	A	A	A	A	A	N	G	A	G	A	A	G	A	A	A	A	G	G	G	A	G	A	G	A	A	A	A	G
G/A	1	13556181	G	A	G	G	G	A	G	G	G	G	G	G	G	G	G	G	G	G	G	G	G	G	G	G	G	G	G	G	G	G	G	G	G	G	G	G	G	G	G	G	G	G	G	G	G	G	G
C/G	1	13556288	C	C	C	C	C	C	C	C	G	C	C	G	C	C	C	C	G	C	C	C	C	C	C	C	C	C	C	C	C	C	C	C	C	C	C	C	C	C	C	C	C	C	C	C	C	C	C
G/A	1	13556328	G	G	A	G	G	G	G	G	G	G	G	G	G	G	G	G	G	G	G	G	G	G	G	G	G	R	G	G	G	G	G	G	G	G	G	G	A	A	G	A	G	G	G	G	G	G	A
C/T	1	13556429	C	C	T	C	C	C	C	C	C	C	C	C	C	C	C	C	C	C	C	C	C	C	C	C	C	Y	C	C	C	C	C	C	C	C	C	C	T	T	C	T	C	C	C	C	C	C	T
G/A	1	13556431	G	G	G	G	G	G	G	G	G	G	G	G	G	G	G	G	G	G	G	G	G	G	G	G	G	G	G	G	G	G	G	G	G	G	G	G	G	G	G	G	G	G	G	G	G	G	G
A/G	1	13556486	A	A	G	A	A	A	A	A	A	A	A	A	A	A	A	A	A	A	A	A	A	A	A	A	A	R	A	A	A	A	A	A	A	A	A	A	G	G	A	G	A	A	A	A	A	A	G
C/T	1	13556501	C	C	T	C	C	C	C	C	C	C	C	C	C	C	C	C	C	C	C	C	C	C	C	C	C	Y	C	C	C	C	C	C	C	C	C	C	T	T	C	T	C	C	C	C	C	C	T
G/A	1	13556511	G	A	G	G	G	A	G	G	A	G	G	A	G	G	G	G	A	G	G	G	G	G	G	G	G	G	G	G	G	G	G	G	G	G	G	G	G	G	G	G	G	G	G	G	G	G	G
C/T	1	13556679	C	C	T	C	C	C	C	C	C	C	C	C	C	C	C	C	C	C	C	C	C	C	C	C	C	Y	C	C	C	C	N	C	C	C	C	C	T	T	C	N	C	C	C	C	C	C	T
G/A	1	13556691	G	G	A	G	G	G	G	G	G	G	G	G	G	G	G	G	G	G	G	G	G	G	G	G	G	R	G	G	G	G	G	G	G	G	G	G	A	A	G	N	G	G	G	G	G	G	A
T/G	1	13556717	T	T	G	T	T	T	T	T	T	T	T	T	T	T	T	T	T	T	T	T	T	T	T	T	T	K	T	T	T	T	T	T	T	T	T	T	G	G	T	G	T	T	T	T	T	T	G
T/C	1	13556823	T	T	C	T	T	T	T	T	T	T	T	T	T	T	N	T	T	T	T	T	T	T	T	T	T	C	T	T	T	T	T	N	T	T	T	T	C	C	T	C	T	T	T	T	T	T	C
A/G	1	13556881	A	A	G	A	A	A	A	A	A	A	A	A	A	A	A	A	A	A	A	A	A	A	A	A	A	N	A	A	A	A	N	A	A	A	A	A	G	G	A	G	A	A	A	A	A	A	G
G/T	1	13556952	G	G	T	G	G	G	G	G	G	G	G	G	G	G	G	G	G	G	G	G	G	G	G	G	G	N	G	G	G	G	G	G	G	G	G	G	T	T	G	T	G	G	G	G	G	G	T
G/A	1	13557158	G	G	A	G	G	G	G	G	G	G	G	G	G	G	G	G	G	G	G	G	G	G	G	G	G	N	G	G	G	G	G	G	G	G	G	G	A	A	G	A	G	G	G	G	G	G	A
G/A	1	13557175	G	G	G	G	G	G	G	G	G	G	G	G	G	G	G	G	G	G	G	G	G	G	G	G	G	G	G	G	G	G	G	G	G	G	G	G	G	G	G	G	G	G	G	G	G	G	G
G/A	1	13557230	G	G	A	G	G	G	G	G	G	G	G	G	G	G	G	G	G	G	G	G	G	G	G	G	G	N	G	G	G	G	N	G	G	G	G	G	A	A	G	A	G	G	G	G	G	G	A
T/C	1	13557258	T	T	C	T	T	T	T	T	T	T	T	T	T	T	T	T	T	T	T	T	T	T	T	T	T	N	T	T	T	T	T	T	T	T	T	T	C	C	T	C	T	T	T	T	T	T	C
G/A	1	13557274	G	G	A	G	G	G	G	G	G	G	G	G	G	G	G	G	G	G	G	G	G	G	G	G	G	N	G	G	G	G	G	G	G	G	G	G	A	A	G	A	G	G	G	G	G	G	A
C/T	1	13557275	C	C	T	C	C	C	C	C	C	C	C	C	C	C	C	C	C	C	C	C	C	C	C	C	C	N	C	C	C	C	C	C	C	C	C	C	T	T	C	T	C	C	C	C	C	C	T
G/A	1	13557290	G	G	A	G	G	G	G	G	G	G	G	G	G	G	G	G	G	G	G	G	G	G	G	G	G	N	G	G	G	G	N	G	G	G	G	G	A	A	G	A	G	G	G	G	G	G	A
G/A	1	13557354	G	G	A	G	G	G	G	G	G	G	G	G	G	G	G	G	G	G	G	G	G	G	G	G	G	N	G	G	G	G	G	G	G	G	G	G	A	A	G	A	G	G	G	G	G	G	A
C/T	1	13557387	C	C	T	C	C	C	C	C	C	C	C	C	C	C	C	C	C	C	C	C	C	C	C	C	C	N	C	C	C	C	C	C	C	C	C	C	T	T	C	T	C	C	C	C	C	C	T
G/A	1	13557404	G	A	G	G	G	A	G	G	G	G	G	G	G	G	G	G	G	G	G	G	G	G	G	G	G	G	G	G	G	G	G	G	G	G	G	G	G	G	G	G	G	G	G	G	G	G	G
C/T	1	13557409	C	C	T	C	C	C	C	C	C	C	C	C	C	C	C	C	C	C	C	C	C	C	C	C	C	N	C	C	C	C	C	C	C	C	C	C	T	T	C	T	C	C	C	C	C	C	T
G/T	1	13557412	G	G	G	G	G	G	G	G	T	G	G	T	G	G	G	G	T	G	G	G	G	G	G	G	G	G	G	G	G	G	G	G	G	G	G	G	G	G	G	G	G	G	G	G	G	G	G
G/A	1	13557434	G	G	G	G	G	G	G	G	G	G	G	G	G	G	G	G	G	G	G	G	G	G	G	G	G	G	G	G	G	G	G	G	G	G	G	G	G	G	G	G	G	G	G	G	G	G	G
G/A	1	13557499	G	G	G	G	G	G	G	G	G	G	G	G	G	G	G	G	G	G	G	G	G	G	G	G	G	G	G	G	G	G	G	G	G	G	G	G	G	G	G	G	G	G	G	G	G	G	G
A/G	1	13557556	A	G	A	A	A	G	A	A	A	A	A	A	A	A	A	A	A	A	A	A	A	A	A	A	A	A	A	A	A	A	A	A	A	A	A	A	A	A	A	N	A	A	A	A	A	A	A
A/T	1	13559106	A	A	A	A	A	A	A	A	T	A	A	T	A	A	A	A	T	A	A	A	A	A	A	A	A	A	A	A	A	A	A	A	A	A	A	A	A	A	A	A	A	A	A	A	A	A	A
G/T	1	13560015	G	G	T	G	G	G	G	G	G	G	G	G	G	G	G	G	G	G	G	G	G	G	G	G	G	G	G	G	G	G	G	G	G	G	G	G	T	T	G	T	G	G	G	G	G	G	T
A/T	1	13560026	A	A	T	A	A	A	A	A	A	A	A	A	A	A	A	A	A	A	A	A	A	A	A	A	A	W	A	A	A	A	A	A	A	A	A	A	N	T	A	T	A	A	A	A	A	A	T
A/C	1	13560029	A	A	C	A	A	A	A	A	A	A	A	A	A	A	A	A	A	A	A	A	A	A	A	A	A	M	A	A	A	A	A	A	A	A	A	A	N	C	A	C	A	A	A	A	A	A	C
G/A	1	13560031	G	G	A	G	G	G	G	G	G	G	G	G	G	G	G	G	G	G	G	G	G	G	G	G	G	N	G	G	G	G	G	G	G	G	G	G	A	A	G	A	G	G	G	G	G	G	A
C/A	1	13560160	C	C	C	C	C	C	C	C	C	C	C	C	C	C	C	C	C	C	C	C	C	C	C	C	C	C	C	C	C	C	C	C	C	C	C	C	C	C	C	C	C	C	C	C	C	C	C
T/C	1	13560165	T	T	C	T	T	T	T	T	T	T	T	T	T	T	T	T	T	T	T	T	T	T	T	T	T	Y	T	T	T	T	T	T	T	T	T	T	C	C	T	C	T	T	T	T	T	T	C
A/T	1	13560166	A	A	T	A	A	A	A	A	A	A	A	A	A	A	A	A	A	A	A	A	A	A	A	A	A	W	A	A	A	A	A	A	A	A	A	A	T	T	A	T	A	A	A	A	A	A	T
A/C	1	13560167	A	A	C	A	A	A	A	A	A	A	A	A	A	A	A	A	A	A	A	A	A	A	A	A	A	M	A	A	A	A	A	A	A	A	A	A	C	C	A	C	A	A	A	A	A	A	C
C/T	1	13560181	C	C	T	C	C	C	C	C	C	C	C	C	C	C	C	C	C	C	C	C	C	C	C	C	C	Y	C	C	C	C	C	C	C	C	C	C	T	T	C	T	C	C	C	C	C	C	T
T/G	1	13560189	T	T	G	T	T	T	T	T	T	T	T	T	T	T	T	T	T	T	T	T	T	T	T	T	T	K	T	T	T	T	T	T	T	T	T	T	G	G	T	G	T	T	T	T	T	T	G
T/G	1	13560219	T	T	G	T	T	T	T	T	T	T	T	T	T	T	T	T	T	T	T	T	T	T	T	T	N	K	T	T	T	T	T	T	T	T	T	T	G	G	T	G	T	T	T	T	T	G	G
A/C	1	13560295	A	A	A	A	A	A	A	A	A	A	A	A	A	A	A	A	A	A	A	A	A	A	A	A	A	A	A	A	A	A	A	A	A	A	A	A	A	A	A	A	A	A	A	A	A	A	A
T/C	1	13560299	T	T	C	T	T	T	T	T	T	T	T	T	T	T	T	T	T	T	T	T	T	T	T	T	C	N	T	T	T	T	T	T	T	T	T	T	C	C	T	C	T	T	T	T	T	C	C
C/T	1	13560306	C	C	T	C	C	C	C	C	C	C	C	C	C	C	C	C	C	C	C	C	C	C	C	C	C	N	C	C	C	C	C	C	C	C	C	C	T	T	C	T	C	C	C	C	C	C	T
C/T	1	13560342	C	C	C	C	C	C	C	C	T	C	C	T	C	C	C	C	N	C	C	C	C	C	C	C	C	C	C	C	C	C	C	C	C	C	C	C	C	C	C	C	C	C	C	C	C	C	C
C/T	1	13560347	C	C	C	C	C	C	C	C	C	C	C	C	C	C	C	C	C	C	C	C	C	C	C	C	C	C	C	N	C	C	C	C	C	C	C	C	C	C	C	C	C	C	C	C	C	C	C
C/T	1	13560348	C	C	T	C	C	C	C	C	C	C	C	C	C	C	C	C	C	C	C	C	C	C	C	C	C	C	C	C	C	C	C	C	C	C	C	C	T	T	C	T	C	C	C	C	C	C	T
A/G	1	13560353	A	A	A	A	A	A	A	A	G	A	A	G	A	A	A	A	G	A	A	A	A	A	A	A	A	A	A	A	A	A	A	A	A	A	A	A	A	A	A	A	A	A	A	A	A	A	A
G/A	1	13560365	G	G	G	G	G	G	G	G	G	G	G	G	G	G	G	G	G	G	G	G	G	G	G	G	G	A	G	G	G	G	N	G	G	G	G	A	G	G	G	G	G	A	G	G	G	G	G
G/A	1	13560472	G	G	A	G	G	G	G	G	G	G	G	G	G	G	G	G	G	G	G	G	G	G	G	G	G	N	G	G	G	G	G	G	G	G	G	G	A	A	G	A	G	G	G	G	G	G	A
C/T	1	13560507	C	C	T	C	C	C	C	C	C	C	C	C	C	C	C	C	C	C	C	C	C	C	C	C	C	N	C	C	C	C	C	C	C	C	C	C	T	T	C	T	C	C	C	C	C	C	T
A/G	1	13560561	A	A	G	A	A	A	A	A	A	A	A	A	A	A	A	A	A	A	A	A	A	A	A	A	A	N	A	A	A	A	A	A	A	A	A	A	G	G	A	G	A	A	A	A	A	A	G
G/A	1	13560621	G	G	G	G	G	G	G	G	G	G	G	G	G	G	G	G	G	G	G	G	G	G	G	G	G	G	G	G	G	G	G	G	G	G	G	G	G	G	G	G	G	G	G	G	G	G	G
G/C	1	13560653	G	G	C	G	G	G	G	G	G	G	G	G	G	G	G	G	G	G	G	G	G	G	G	G	C	N	G	G	G	G	G	G	G	G	G	G	C	C	G	C	G	G	G	G	G	C	C
C/T	1	13560658	C	T	C	C	C	T	C	C	C	C	C	C	C	C	C	C	C	C	C	C	C	C	C	C	C	C	C	C	C	C	C	C	C	C	C	C	C	C	C	C	C	C	C	C	C	C	C
T/C	1	13560669	T	C	T	T	T	C	T	T	T	T	T	T	T	T	T	T	T	T	T	T	T	T	T	T	T	T	T	T	T	T	T	T	T	T	T	T	T	T	T	T	T	T	T	T	T	T	T
A/T	1	13560692	A	A	T	A	A	A	A	A	A	A	A	A	A	A	A	A	A	A	A	A	A	A	A	A	A	N	A	A	A	A	A	A	A	A	A	A	T	T	A	T	A	A	A	A	A	A	T
C/T	1	13560790	C	C	T	C	C	C	C	C	C	C	C	C	C	C	C	C	C	C	C	C	C	C	C	C	C	C	C	C	C	C	C	C	C	C	C	C	T	T	C	T	C	C	C	C	C	C	T
C/T	1	13560944	C	C	T	C	C	C	C	C	C	C	C	C	C	C	C	C	C	C	C	C	C	C	C	C	C	N	C	C	C	C	C	C	C	C	C	C	T	T	C	T	C	C	C	C	C	C	T
A/G	1	13561011	A	A	G	A	A	A	A	A	A	A	A	A	A	A	A	A	A	A	A	A	A	A	A	A	G	N	A	A	A	A	A	A	A	A	A	A	G	G	A	G	A	A	A	A	A	G	G
C/T	1	13561018	C	C	T	C	C	C	C	C	C	C	C	C	C	C	C	C	C	C	C	C	C	C	C	C	C	N	C	C	C	C	C	C	C	C	C	C	T	T	C	T	C	C	C	C	C	C	T
G/A	1	13561083	G	G	A	G	G	G	G	G	G	G	G	G	G	G	G	G	G	G	G	G	G	G	G	G	G	N	G	G	G	G	G	G	G	G	G	G	A	A	G	A	G	G	G	G	G	G	A
G/A	1	13561136	G	G	A	G	G	G	G	G	G	G	G	G	G	G	G	G	G	G	G	G	G	G	G	G	G	N	G	G	G	G	G	G	G	G	G	G	A	A	G	A	G	G	G	G	G	G	A
A/G	1	13561217	A	A	G	A	A	A	A	A	A	A	A	A	A	A	A	A	A	A	A	A	A	A	A	A	A	N	A	A	A	A	A	A	A	A	A	A	G	G	A	G	A	A	A	A	A	A	G
G/A	1	13561289	G	G	A	G	G	G	G	G	G	G	G	G	G	G	G	G	G	G	G	G	G	G	G	G	G	G	G	G	G	G	G	G	G	G	G	G	A	A	G	A	G	G	G	G	G	G	A
G/A	1	13561347	G	G	A	G	G	G	G	G	G	G	G	G	G	G	G	G	G	G	G	G	G	G	G	G	G	N	G	G	G	G	G	G	G	G	G	G	A	A	G	A	G	G	G	G	G	G	A
T/A	1	13561438	T	T	A	T	T	T	T	T	T	T	T	T	T	T	T	T	T	T	T	T	T	T	T	T	T	N	T	T	T	T	T	T	T	T	T	T	A	A	T	A	T	T	T	T	T	T	A
C/T	1	13561510	C	C	T	C	C	C	C	C	C	C	C	C	C	C	C	C	C	C	C	C	C	C	C	C	C	N	C	C	C	C	C	C	C	C	C	C	T	T	C	T	C	C	C	C	C	C	T
C/A	1	13561517	C	C	A	C	C	C	C	C	C	C	C	C	C	C	C	C	C	C	C	C	C	C	C	C	C	N	C	C	C	C	C	C	C	C	C	C	A	A	C	A	C	C	C	C	C	C	A
T/C	1	13561545	T	T	C	T	T	T	T	T	T	T	T	T	T	T	T	T	T	T	T	T	T	T	T	T	T	N	T	T	T	T	T	T	T	T	T	T	C	C	T	C	T	T	T	T	T	T	C
C/T	1	13561558	C	C	T	C	C	C	C	C	C	C	C	C	C	C	C	C	C	C	C	C	C	C	C	C	C	N	C	C	C	C	C	C	C	C	C	C	T	T	C	T	C	C	C	C	C	C	T
G/A	1	13561570	G	G	A	G	G	G	G	G	G	G	G	G	G	G	G	G	G	G	G	G	G	G	G	G	G	N	G	G	G	G	G	G	G	G	G	G	A	A	G	A	G	G	G	G	G	G	A
T/C	1	13561572	T	T	C	T	T	T	T	T	T	T	T	T	T	T	T	T	T	T	T	T	T	T	T	T	T	N	T	T	T	T	T	T	T	T	T	T	C	C	T	C	T	T	T	T	T	T	C
C/T	1	13561595	C	C	C	C	C	C	C	C	C	C	C	C	C	C	C	C	C	C	C	C	C	C	C	C	C	C	C	C	C	C	C	C	C	C	C	C	C	C	C	C	C	C	C	C	C	C	C
G/T	1	13561596	G	G	T	G	G	G	G	G	G	G	G	G	G	G	G	G	G	G	G	G	G	G	G	G	G	N	G	G	G	G	G	G	G	G	G	G	T	T	G	T	G	G	G	G	G	G	T
A/G	1	13561624	A	A	G	A	A	A	A	A	A	A	A	A	A	A	A	A	A	A	A	A	A	A	A	A	A	N	A	A	A	A	A	A	A	A	A	A	G	G	A	G	A	A	A	A	A	A	G
C/G	1	13561638	C	C	G	C	C	C	C	C	C	C	C	C	C	C	C	C	C	C	C	C	C	C	C	C	C	N	C	C	C	C	C	C	C	C	C	C	G	G	C	G	C	C	C	C	C	C	G
T/C	1	13561647	T	T	C	T	T	T	T	T	T	T	T	T	T	T	T	T	T	T	T	T	T	T	T	T	T	N	T	T	T	T	T	T	T	T	T	T	C	C	T	C	T	T	T	T	T	T	C
A/G	1	13561665	A	A	G	A	A	A	A	A	A	A	A	A	A	A	A	A	A	A	A	A	A	A	A	A	A	N	A	A	A	A	A	A	A	A	A	A	G	G	A	G	A	A	A	A	A	A	G
T/C	1	13561672	T	T	C	T	T	T	T	T	T	T	T	T	T	T	T	T	T	T	T	T	T	T	T	T	T	N	T	T	T	T	T	T	T	T	T	T	C	C	T	C	T	T	T	T	T	T	C
T/C	1	13562505	T	C	C	T	T	C	T	T	C	T	T	C	T	T	T	T	C	T	T	T	T	T	T	T	C	T	T	N	T	T	N	T	T	T	T	T	C	C	T	C	T	T	T	T	T	C	C
C/G	1	13562525	C	G	G	C	C	G	C	C	G	C	C	G	C	C	C	C	G	C	C	C	C	C	C	C	G	G	C	N	C	C	G	C	C	C	C	G	G	G	C	G	C	G	C	C	C	G	G
A/T	1	13562563	A	A	T	A	A	A	A	A	A	A	A	A	A	A	A	A	A	A	A	A	A	A	A	A	A	N	A	A	A	A	A	A	A	A	A	A	T	T	A	T	A	A	A	A	A	A	T
T/C	1	13562598	T	T	C	T	T	T	T	T	T	T	T	T	T	T	T	T	T	T	T	T	T	T	T	T	T	N	T	T	T	T	T	T	T	T	T	T	C	C	T	C	T	T	T	T	T	T	C
A/G	1	13562599	A	A	G	A	A	A	A	A	A	A	A	A	A	A	A	A	A	A	A	A	A	A	A	A	A	N	A	A	A	A	A	A	A	A	A	A	G	G	A	G	A	A	A	A	A	A	G
A/G	1	13562654	A	A	G	A	A	A	A	A	A	A	A	A	A	A	A	A	A	A	A	A	A	A	A	A	A	N	A	A	A	A	A	A	A	A	A	A	G	G	A	G	A	A	A	A	A	A	G
A/G	1	13562693	A	A	G	A	A	A	A	A	A	A	A	A	A	A	A	A	A	A	A	A	A	A	A	A	A	N	A	A	A	A	A	A	A	A	A	A	G	G	A	G	A	A	A	A	A	A	G
G/A	1	13562730	G	G	G	G	G	G	G	G	G	G	G	G	G	G	G	G	G	G	G	G	G	G	G	G	G	N	G	G	G	G	G	G	G	G	G	G	A	A	G	A	G	G	G	G	G	G	G
T/G	1	13562836	T	G	G	T	T	G	T	T	G	T	T	G	T	T	T	T	G	T	T	T	T	T	T	T	G	G	T	N	T	T	G	T	T	T	T	G	G	G	T	G	T	G	T	T	T	G	G
C/T	1	13562886	C	T	T	C	C	T	C	C	T	C	C	T	C	C	C	C	T	C	C	C	C	C	C	C	T	N	C	C	C	C	C	C	C	C	C	C	T	T	C	T	C	C	C	C	C	T	T
G/A	1	13562890	G	G	A	G	G	G	G	G	G	G	G	G	G	G	G	G	G	G	G	G	G	G	G	G	G	N	G	G	G	G	G	G	G	G	G	G	A	A	G	A	G	G	G	G	G	G	A
T/A	1	13562914	T	T	A	T	T	T	T	T	T	T	T	T	T	T	T	T	T	T	T	T	T	T	T	T	A	N	T	T	T	T	T	T	T	T	T	T	A	A	T	A	T	T	T	T	T	A	A
A/C	1	13562975	A	A	C	A	A	A	A	A	A	A	A	A	A	A	A	A	A	A	A	A	A	A	A	A	A	N	A	A	A	A	A	A	A	A	A	A	C	C	A	C	A	A	A	A	A	A	C
A/T	1	13562995	A	T	A	A	A	T	A	A	T	A	A	T	A	A	A	A	T	A	A	A	A	A	A	A	A	A	A	A	A	A	A	A	A	A	A	A	A	A	A	A	A	A	A	A	A	A	A
A/C	1	13563003	A	A	A	A	A	A	A	A	C	A	A	C	A	A	A	A	C	A	A	A	A	A	A	A	A	A	A	A	A	A	A	A	A	A	A	A	A	A	A	A	A	A	A	A	A	A	A
G/T	1	13563291	G	T	G	G	G	T	G	G	G	G	G	G	G	G	G	G	G	G	G	G	G	G	G	G	G	G	G	G	G	G	G	G	G	G	G	G	G	G	G	G	G	G	G	G	G	G	G
T/C	1	13563366	T	C	T	T	T	C	T	T	C	T	T	C	T	T	T	T	C	T	T	T	T	T	T	T	T	T	T	T	T	T	T	T	T	T	T	T	T	T	T	T	T	T	T	T	T	T	T
G/A	1	13563371	G	G	A	G	G	G	G	G	G	G	G	G	G	G	G	G	G	G	G	G	G	G	G	G	G	G	G	G	G	G	G	G	G	G	G	G	A	A	G	N	G	G	G	G	G	G	A
A/G	1	13563387	A	A	G	A	A	A	A	A	A	A	A	A	A	A	A	A	A	A	A	A	A	A	A	A	A	N	A	A	A	A	A	A	A	A	A	A	G	G	A	G	A	A	A	A	A	A	G
A/G	1	13563479	A	A	A	A	A	A	A	A	G	A	A	G	A	A	A	A	G	A	A	A	A	A	A	A	A	A	A	A	A	A	A	A	A	A	A	A	A	A	A	A	A	A	A	A	A	A	A
C/T	1	13563570	C	C	T	C	C	C	C	C	C	C	C	C	C	C	C	C	C	C	C	C	C	C	C	C	C	C	C	C	C	C	C	C	C	C	C	C	T	T	C	T	C	C	C	C	C	C	T
C/A	1	13563596	C	C	A	C	C	C	C	C	C	C	C	C	C	C	C	C	C	C	C	C	C	C	C	C	C	C	C	C	C	C	C	C	C	C	C	C	A	A	C	A	C	C	C	C	C	C	A
C/T	1	13563621	C	C	T	C	C	C	C	C	C	C	C	C	C	C	C	C	C	C	C	C	C	C	C	C	C	C	C	C	C	C	C	C	C	C	C	C	T	T	C	T	C	C	C	C	C	C	T
C/T	1	13563694	C	C	C	C	C	C	C	C	T	C	C	T	C	C	C	C	T	C	C	C	C	C	C	C	C	C	C	C	C	C	C	C	C	C	C	C	C	C	C	C	C	C	C	C	C	C	C
T/C	1	13563700	T	T	C	T	T	T	T	T	T	T	T	T	T	T	T	T	T	T	T	T	T	T	T	T	T	N	T	T	T	T	T	T	T	T	T	T	C	C	T	C	T	T	T	T	T	T	C
T/C	1	13563704	T	C	C	T	T	C	T	T	C	T	T	C	T	T	T	T	C	T	T	T	T	T	T	T	C	C	T	N	T	T	C	T	T	T	T	C	C	C	T	C	T	C	T	T	T	C	C
G/A	1	13563705	G	G	A	G	G	G	G	G	G	G	G	G	G	G	G	G	G	G	G	G	G	G	G	G	G	N	G	G	G	G	G	G	G	G	G	G	A	A	G	A	G	G	G	G	G	G	A
A/T	1	13563794	A	A	T	A	A	A	A	A	A	A	A	A	A	A	A	A	A	A	A	A	A	A	A	A	A	N	A	A	A	A	A	A	A	A	A	A	T	T	A	T	A	A	A	A	A	A	T
C/T	1	13563857	C	C	T	C	C	C	C	C	C	C	C	C	C	C	C	C	C	C	C	C	C	C	C	C	C	N	C	C	C	C	C	C	C	C	C	C	T	T	C	T	C	C	C	C	C	C	T
C/A	1	13563894	C	C	C	C	C	C	C	C	A	C	C	A	C	C	C	C	A	C	C	C	C	C	C	C	C	C	C	C	C	C	C	C	C	C	C	C	C	C	C	C	C	C	C	C	C	C	C
T/G	1	13563914	T	T	G	T	T	T	T	T	T	T	T	T	T	T	T	T	T	T	T	T	T	T	T	T	G	T	T	T	T	T	T	T	T	T	T	T	G	G	T	G	T	T	T	T	T	G	G
T/C	1	13563930	T	T	C	T	T	T	T	T	T	T	T	T	T	T	T	T	T	T	T	T	T	T	T	T	T	T	T	T	T	T	T	T	T	T	T	T	C	C	T	C	T	T	T	T	T	T	C
A/G	1	13563959	A	A	G	A	A	A	A	A	A	A	A	A	A	A	A	A	A	A	A	A	A	A	A	A	A	A	A	A	A	A	A	A	A	A	A	A	G	G	A	G	A	A	A	A	A	A	G
T/C	1	13564216	T	C	T	T	T	C	T	T	C	T	T	C	T	T	T	T	C	T	T	T	T	T	T	T	T	T	T	T	T	T	T	T	T	T	T	T	T	T	T	T	T	T	T	T	T	T	T
A/C	1	13564248	A	A	C	A	A	A	A	A	A	A	A	A	A	A	A	A	A	A	A	A	A	A	A	A	A	A	A	A	A	A	A	A	A	A	A	A	C	C	A	C	A	A	A	A	A	A	C
T/C	1	13564407	T	T	C	T	T	T	T	T	T	T	T	T	T	T	T	T	T	T	T	T	T	T	T	T	T	N	T	T	T	T	T	T	T	T	T	T	C	C	T	C	T	T	T	T	T	T	C
C/G	1	13564419	C	C	G	C	C	C	C	C	C	C	C	C	C	C	C	C	C	C	C	C	C	C	C	C	C	N	C	C	C	C	C	C	C	C	C	C	G	G	C	G	C	C	C	C	C	C	G
A/G	1	13564420	A	G	A	A	A	G	A	A	G	A	A	G	A	A	A	A	G	A	A	A	A	A	A	A	A	A	A	A	A	A	A	A	A	A	A	A	A	A	A	A	A	A	A	A	A	A	A
G/A	1	13564439	G	G	A	G	G	G	G	G	G	G	G	G	G	G	G	G	G	G	G	G	G	G	G	G	G	N	G	G	G	G	G	G	G	G	G	G	A	A	G	A	G	G	G	G	G	G	A
C/G	1	13564450	C	C	G	C	C	C	C	C	C	C	C	C	C	C	C	C	C	C	C	C	C	C	C	C	C	N	C	C	C	C	C	C	C	C	C	C	G	G	C	G	C	C	C	C	C	C	G
C/T	1	13564469	C	C	T	C	C	C	C	C	C	C	C	C	C	C	C	C	C	C	C	C	C	C	C	C	C	N	C	C	C	C	C	C	C	C	C	C	T	T	C	T	C	C	C	C	C	C	T
C/A	1	13564489	C	C	A	C	C	C	C	C	C	C	C	C	C	C	C	C	C	C	C	C	C	C	C	C	C	N	C	C	C	C	C	C	C	C	C	C	A	A	C	A	C	C	C	C	C	C	A
T/C	1	13564526	T	T	T	T	T	T	T	T	T	T	T	T	T	T	T	T	T	T	T	T	T	T	T	T	T	N	T	T	T	T	T	T	T	T	T	T	C	C	T	C	T	T	T	T	T	T	T
G/A	1	13564574	G	G	G	G	G	G	G	G	G	G	G	G	G	G	G	G	G	G	G	G	G	G	G	G	G	N	G	G	G	G	G	G	G	G	G	G	A	A	G	A	G	G	G	G	G	G	G
T/A	1	13564713	T	T	A	T	T	T	T	T	T	T	T	T	T	T	T	T	T	T	T	T	T	T	T	T	T	N	T	T	T	T	T	T	T	T	T	T	A	A	T	A	T	T	T	T	T	T	A
C/T	1	13564741	C	C	C	C	C	C	C	C	C	C	C	C	C	C	C	C	C	C	C	C	C	C	C	C	C	C	C	C	C	C	C	C	C	C	C	C	C	C	C	C	C	C	C	C	C	C	C
T/G	1	13564780	T	T	T	T	T	T	T	T	T	T	T	T	T	T	T	T	T	T	T	T	T	T	T	T	T	T	T	T	T	T	T	T	T	T	T	T	T	T	T	T	T	T	T	T	T	T	T
T/C	1	13564786	T	T	C	T	T	T	T	T	T	T	T	T	T	T	T	T	T	T	T	T	T	T	T	T	T	N	T	T	T	T	T	T	T	T	T	T	C	C	T	C	T	T	T	T	T	T	C
T/A	1	13564789	T	T	A	T	T	T	T	T	T	T	T	T	T	T	T	T	T	T	T	T	T	T	T	T	T	N	T	T	T	T	T	T	T	T	T	T	A	A	T	A	T	T	T	T	T	T	A
C/T	1	13564797	C	C	T	C	C	C	C	C	C	C	C	C	C	C	C	C	C	C	C	C	C	C	C	C	C	N	C	C	C	C	C	C	C	C	C	C	T	T	C	T	C	C	C	C	C	C	T
T/A	1	13564916	T	T	T	T	T	T	T	T	T	T	T	T	T	T	T	T	T	T	T	T	T	T	T	T	T	T	T	T	T	T	T	T	T	T	T	T	T	T	T	T	T	T	T	T	T	T	T
A/C	1	13564982	A	A	C	A	A	A	A	A	A	A	A	A	A	A	A	A	A	A	A	A	A	A	A	A	A	N	A	A	A	A	A	A	A	A	A	A	C	C	A	C	A	A	A	A	A	A	C
A/G	1	13564985	A	A	G	A	A	A	A	A	A	A	A	A	A	A	A	A	A	A	A	A	A	A	A	A	A	N	A	A	A	A	A	A	A	A	A	A	G	G	A	G	A	A	A	A	A	A	G
T/C	1	13564998	T	T	C	T	T	T	T	T	T	T	T	T	T	T	T	T	T	T	T	T	T	T	T	T	T	N	T	T	T	T	T	T	T	T	T	T	C	C	T	C	T	T	T	T	T	T	C
G/A	1	13565014	G	G	A	G	G	G	G	G	G	G	G	G	G	G	G	G	G	G	G	G	G	G	G	G	G	N	G	G	G	G	G	G	G	G	G	G	A	A	G	A	G	G	G	G	G	G	A
T/A	1	13565116	T	T	A	T	T	T	T	T	T	T	T	T	T	T	T	T	T	T	T	T	T	T	T	T	T	T	T	T	T	T	T	T	T	T	T	T	A	A	T	A	T	T	T	T	T	T	A
T/A	1	13565237	T	T	A	T	T	T	T	T	T	T	T	T	T	T	T	T	T	T	T	T	T	T	T	T	T	T	T	T	T	T	T	T	T	T	T	T	A	A	T	A	T	T	T	T	T	T	A
T/C	1	13565309	T	T	C	T	T	T	T	T	T	T	T	T	T	T	T	T	T	T	T	T	T	T	T	T	T	T	T	T	T	T	T	T	T	T	T	T	C	C	T	N	T	T	T	T	T	T	C
T/C	1	13565334	T	T	C	T	T	T	T	T	T	T	T	T	T	T	T	T	T	T	T	T	T	T	T	T	T	T	T	T	T	T	T	T	T	T	T	T	C	C	T	N	T	T	T	T	T	T	C
G/A	1	13565444	G	G	A	G	G	G	G	G	G	G	G	G	G	G	G	G	G	G	G	G	G	G	G	G	G	G	G	G	G	G	G	G	G	G	G	G	A	A	G	A	G	G	G	G	G	G	A
G/A	1	13565446	G	G	A	G	G	G	G	G	G	G	G	G	G	G	G	G	G	G	G	G	G	G	G	G	G	G	G	G	G	G	G	G	G	G	G	G	A	A	G	A	G	G	G	G	G	G	A
A/G	1	13565496	A	A	G	A	A	A	A	A	A	A	A	A	A	A	A	A	A	A	A	A	A	A	A	A	A	A	A	A	A	A	A	A	A	A	A	A	G	G	A	G	A	A	A	A	A	A	G
G/A	1	13565499	G	G	G	G	G	G	G	G	G	G	G	G	G	G	G	G	G	G	G	G	G	G	G	G	G	G	G	G	G	G	G	G	G	G	G	G	G	G	G	G	G	G	G	G	G	G	G
G/A	1	13565516	G	G	A	G	G	G	G	G	G	G	G	G	G	G	G	G	G	G	G	G	G	G	G	G	G	G	G	G	G	G	G	G	G	G	G	G	A	A	G	A	G	G	G	G	G	G	A
A/G	1	13565551	A	A	G	A	A	A	A	A	A	A	A	A	A	A	A	A	A	A	A	A	A	A	A	A	A	A	A	A	A	A	A	A	A	A	A	A	G	G	A	G	A	A	A	A	A	A	G
T/A	1	13565563	T	A	T	T	T	A	T	T	A	T	T	A	T	T	T	T	A	T	T	T	T	T	T	T	T	T	T	T	T	T	T	T	T	T	T	T	T	T	T	T	T	T	T	T	T	T	T
T/C	1	13565568	T	T	C	T	T	T	T	T	T	T	T	T	T	T	T	T	T	T	T	T	T	T	T	T	T	T	T	T	T	T	T	T	T	T	T	T	C	C	T	C	T	T	T	T	T	T	C
A/G	1	13565630	A	A	G	A	A	A	A	A	A	A	A	A	A	A	A	A	A	A	A	A	A	A	A	A	A	A	A	A	A	A	A	A	A	A	A	A	G	G	A	G	A	A	A	A	A	A	G
A/G	1	13565748	A	A	G	A	A	A	A	A	A	A	A	A	A	A	A	A	A	A	A	A	A	A	A	A	A	A	A	A	A	A	A	A	A	A	A	A	G	G	A	G	A	A	A	A	A	A	G
T/C	1	13565760	T	T	C	T	T	T	T	T	T	T	T	T	T	T	T	T	T	T	T	T	T	T	T	T	T	T	T	T	T	T	T	T	T	T	T	T	C	C	T	C	T	T	T	T	T	T	C
G/A	1	13565840	G	G	G	G	G	G	G	G	G	G	G	G	G	G	G	G	G	G	G	G	G	G	G	G	G	G	G	G	G	G	G	G	G	G	G	G	A	A	G	A	G	G	G	G	G	G	G
G/A	1	13565842	G	G	G	G	G	G	G	G	G	G	G	G	G	G	G	G	G	G	G	G	G	G	G	G	G	G	G	G	G	G	G	G	G	G	G	G	A	A	G	A	G	G	G	G	G	G	G
C/T	1	13565843	C	C	C	C	C	C	C	C	C	C	C	C	C	C	C	C	C	C	C	C	C	C	C	C	C	C	C	C	C	C	C	C	C	C	C	C	T	T	C	T	C	C	C	C	C	C	C
C/T	1	13565884	C	C	C	C	C	C	C	C	C	C	C	C	C	C	C	C	C	C	C	C	C	C	C	C	C	C	C	C	C	C	C	C	C	C	C	C	T	T	C	T	C	C	C	C	C	C	C
G/A	1	13565885	G	G	G	G	G	G	G	G	G	G	G	G	G	G	G	G	G	G	G	G	G	G	G	G	G	G	G	G	G	G	G	G	G	G	G	G	A	A	G	A	G	G	G	G	G	G	G
G/A	1	13565936	G	A	G	G	G	A	G	G	A	G	G	A	G	G	G	G	A	G	G	G	G	G	G	G	G	G	G	G	G	G	G	G	G	G	G	G	G	G	G	G	G	G	G	G	G	G	G
G/C	1	13566039	G	G	C	G	G	G	G	G	G	G	G	G	G	G	G	G	G	G	G	G	G	G	G	G	G	G	G	G	G	G	G	G	G	G	G	G	C	C	G	C	G	G	G	G	G	G	C
T/G	1	13566230	T	T	T	T	T	T	T	T	T	T	T	T	T	T	T	T	T	T	T	T	T	T	T	T	T	T	T	T	T	T	T	T	T	T	T	T	G	G	T	G	T	T	T	T	T	T	T
A/G	1	13566258	A	A	G	A	A	A	A	A	A	A	A	A	A	A	A	A	A	A	A	A	A	A	A	A	A	A	A	A	A	A	A	A	A	A	A	A	G	G	A	G	A	A	A	A	A	A	G
C/A	1	13566277	C	C	A	C	C	C	C	C	C	C	C	C	C	C	C	C	C	C	C	C	C	C	C	C	C	C	C	C	C	C	C	C	C	C	C	C	A	A	C	A	C	C	C	C	C	C	A
T/C	1	13566285	T	C	C	T	T	C	T	T	C	T	T	C	T	T	T	T	C	T	T	T	T	T	T	T	C	C	T	N	T	T	C	T	T	T	T	C	C	C	T	C	T	C	T	T	T	C	C
A/G	1	13566594	A	A	G	A	A	A	A	A	A	A	A	A	A	A	A	A	A	A	A	A	A	A	A	A	A	A	A	A	A	A	A	A	A	A	A	A	G	G	A	G	A	A	A	A	A	A	G
C/T	1	13566613	C	C	T	C	C	C	C	C	C	C	C	C	C	C	C	C	C	C	C	C	C	C	C	C	T	C	C	C	C	C	C	C	C	C	C	C	T	T	C	T	C	C	C	C	C	T	T
A/C	1	13566736	A	A	C	A	A	A	A	A	A	A	A	A	A	A	A	A	A	A	A	A	A	A	A	A	A	A	A	A	A	A	A	A	A	A	A	A	C	C	A	C	A	A	A	A	A	A	C
C/A	1	13567002	C	C	C	C	C	C	C	C	C	C	C	C	C	C	C	C	C	C	C	C	C	C	C	C	C	C	C	C	C	C	C	C	C	C	C	C	C	C	C	C	C	C	C	C	C	C	C
G/A	1	13567044	G	G	A	G	G	G	G	G	G	G	G	G	G	G	G	G	G	G	G	G	G	G	G	G	G	G	G	G	G	G	G	G	G	G	G	G	A	A	G	A	G	G	G	G	G	G	A
C/A	1	13567203	C	C	A	C	C	C	C	C	C	C	C	C	C	C	C	C	C	C	C	C	C	C	C	C	C	C	C	C	C	C	C	C	C	C	C	C	A	A	C	A	C	C	C	C	C	C	A
G/A	1	13567210	G	G	G	G	G	G	G	G	A	G	G	A	G	G	G	G	A	G	G	G	G	G	G	G	G	G	G	G	G	G	G	G	G	G	G	G	G	G	G	G	G	G	G	G	G	G	G
C/T	1	13567211	C	C	C	C	C	C	C	C	T	C	C	T	C	C	C	C	T	C	C	C	C	C	C	C	C	C	C	C	C	C	C	C	C	C	C	C	C	C	C	C	C	C	C	C	C	C	C
C/T	1	13567225	C	T	C	C	C	T	C	C	C	C	C	C	C	C	C	C	C	C	C	C	C	C	C	C	C	C	C	C	C	C	C	C	C	C	C	C	C	C	C	C	C	C	C	C	C	C	C
C/T	1	13567251	C	C	T	C	C	C	C	C	C	C	C	C	C	C	C	C	C	C	C	C	C	C	C	C	C	C	C	C	C	C	C	C	C	C	C	C	N	N	C	N	C	C	C	C	C	C	T
A/C	1	13567404	A	A	C	A	A	A	A	A	A	A	A	A	A	A	A	A	A	A	A	A	A	A	A	A	A	A	A	A	A	A	A	A	A	A	A	A	C	C	A	N	A	A	A	A	A	A	C
G/T	1	13567445	G	G	G	G	G	G	G	G	T	G	G	T	G	G	G	G	T	G	G	G	G	G	G	G	G	G	G	G	G	G	G	G	G	G	G	G	G	G	G	G	G	G	G	G	G	G	G
A/G	1	13567447	A	A	A	A	A	A	A	A	G	A	A	G	A	A	A	A	G	A	A	A	A	A	A	A	A	A	A	A	A	A	A	A	A	A	A	A	A	A	A	A	A	A	A	A	A	A	A
G/A	1	13567453	G	G	A	G	G	G	G	G	G	G	G	G	G	G	G	G	G	G	G	G	G	G	G	G	G	G	G	G	G	G	G	G	G	G	G	G	A	A	G	A	G	G	G	G	G	G	A
T/C	1	13567634	T	T	C	T	T	T	T	T	T	T	T	T	T	T	T	T	T	T	T	T	T	T	T	T	T	T	T	T	T	T	T	T	T	T	T	T	C	C	T	C	T	T	T	T	T	T	C
C/T	1	13567640	C	C	T	C	C	C	C	C	C	C	C	C	C	C	C	C	C	C	C	C	C	C	C	C	N	C	C	C	C	C	C	C	C	C	C	C	T	T	C	T	C	C	C	C	C	T	T
G/A	1	13567642	G	G	A	G	G	G	G	G	A	G	G	A	G	G	G	G	A	G	G	G	G	G	G	G	N	G	G	G	G	G	G	G	G	G	G	G	A	A	G	A	G	G	G	G	G	A	A
G/A	1	13567724	G	G	A	G	G	G	G	G	G	G	G	G	G	G	G	G	G	G	G	G	G	G	G	G	G	G	G	G	G	G	G	G	G	G	G	G	A	A	G	A	G	G	G	G	G	G	A
G/A	1	13567733	G	G	A	G	G	G	G	G	G	G	G	G	G	G	G	G	G	G	G	G	G	G	G	G	G	G	G	G	G	G	G	G	G	G	G	G	A	A	G	A	G	G	G	G	G	G	A
G/T	1	13567834	G	G	T	G	G	G	G	G	G	G	G	G	G	G	G	G	G	G	G	G	G	G	G	G	G	G	G	G	G	G	G	G	G	G	G	G	T	T	G	N	G	G	G	G	G	G	T
T/A	1	13567861	T	T	A	T	T	T	T	T	T	T	T	T	T	T	T	T	T	T	T	T	T	T	T	T	T	T	T	T	T	T	T	T	T	T	T	T	A	A	T	A	T	T	T	T	T	T	A
T/C	1	13567871	T	T	C	T	T	T	T	T	T	T	T	T	T	T	T	T	T	T	T	T	T	T	T	T	C	T	T	C	T	T	N	T	T	T	T	T	C	C	T	C	T	T	T	T	T	C	C
T/A	1	13567981	T	T	A	T	T	T	T	T	T	T	T	T	T	T	T	T	T	T	T	T	T	T	T	T	A	T	T	N	T	T	N	T	T	T	T	T	A	A	T	A	T	T	T	T	T	A	A
C/G	1	13567986	C	C	C	C	C	C	C	C	C	C	C	C	C	C	C	C	C	C	C	C	C	C	C	C	C	C	C	C	C	C	C	C	C	C	C	C	C	C	C	C	C	C	C	C	C	C	C
T/G	1	13567993	T	T	G	T	T	T	T	T	T	T	T	T	T	T	T	T	T	T	T	T	T	T	T	T	T	T	T	T	T	T	T	T	T	T	T	T	G	G	T	G	T	T	T	T	T	T	G
C/A	1	13568028	C	C	A	C	C	C	C	C	C	C	C	C	C	C	C	C	C	C	C	C	C	C	C	C	C	N	C	C	C	C	N	C	C	C	C	C	A	A	C	A	C	C	C	C	C	C	A
T/C	1	13568052	T	T	C	T	T	T	T	T	T	T	T	T	T	T	T	T	T	T	T	T	T	T	T	T	T	T	T	T	T	T	T	T	T	T	T	T	C	C	T	C	T	T	T	T	T	T	C
T/A	1	13568119	T	T	A	T	T	T	T	T	T	T	T	T	T	T	T	T	T	T	T	T	T	T	T	T	T	T	T	A	T	T	N	T	T	T	T	T	A	A	T	A	T	T	T	T	T	T	A
G/C	1	13568131	G	G	C	G	G	G	G	G	G	G	G	G	G	G	G	G	G	G	G	G	G	G	G	G	G	G	G	G	G	G	G	G	G	G	G	G	C	C	G	C	G	G	G	G	G	G	C
A/G	1	13568153	A	A	G	A	A	A	A	A	A	A	A	A	A	A	A	A	A	A	A	A	A	A	A	A	A	A	A	A	A	A	A	A	A	A	A	A	G	G	A	N	A	A	A	A	A	A	G
A/G	1	13568198	A	A	G	A	A	A	A	A	A	A	A	A	A	A	A	A	A	A	A	A	A	A	A	A	A	A	A	A	A	A	A	A	A	A	A	A	G	G	A	G	A	A	A	A	A	A	G
G/A	1	13568394	G	G	A	G	G	G	G	G	G	G	G	G	G	G	G	G	G	G	G	G	G	G	G	G	G	G	G	A	G	G	N	G	G	G	G	G	A	A	G	A	G	G	G	G	G	G	A
T/A	1	13568403	T	T	A	T	T	T	T	T	T	T	T	T	T	T	T	T	T	T	T	T	T	T	T	T	T	T	T	A	T	T	N	T	T	T	T	T	A	A	T	A	T	T	T	T	T	T	A
A/G	1	13568567	A	A	G	A	A	A	A	A	A	A	A	A	A	A	A	A	A	A	A	A	A	A	A	A	A	N	A	G	A	A	N	A	A	A	A	A	G	G	A	G	A	A	A	A	A	A	G
A/T	1	13568652	A	A	A	A	A	A	A	A	A	A	A	A	A	A	A	A	A	A	A	A	A	A	A	A	A	A	A	A	A	A	A	A	A	A	A	A	T	T	A	T	A	A	A	A	A	A	A
C/T	1	13568954	C	C	T	C	C	C	C	C	C	C	C	C	C	C	C	C	C	C	C	C	C	C	C	C	C	N	C	C	C	C	N	C	C	C	C	C	T	T	C	T	C	C	C	C	C	C	T
G/A	1	13568992	G	G	A	G	G	G	G	G	G	G	G	G	G	G	G	G	G	G	G	G	G	G	G	G	G	G	G	A	G	G	N	G	G	G	G	G	A	A	G	A	G	G	G	G	G	G	A
T/G	1	13569020	T	T	T	T	T	T	T	T	T	T	T	T	T	T	T	T	T	T	T	T	T	T	T	T	T	T	T	T	T	T	T	T	T	T	T	T	G	G	T	G	T	T	T	T	T	T	T
C/T	1	13569037	C	C	T	C	C	C	C	C	C	C	C	C	C	C	C	C	C	C	C	C	C	C	C	C	C	C	C	T	C	C	N	C	C	C	C	C	T	T	C	T	C	C	C	C	C	C	T
T/C	1	13569082	T	T	C	T	T	T	T	T	T	T	T	T	T	T	T	T	T	T	T	T	T	T	T	T	T	N	T	T	T	T	N	T	T	T	T	T	C	C	T	C	T	T	T	T	T	T	C
A/G	1	13569162	A	A	G	A	A	A	A	A	A	A	A	A	A	A	A	A	A	A	A	A	A	A	A	A	A	A	A	G	A	A	N	A	A	A	A	A	G	G	A	G	A	A	A	A	A	A	G
C/A	1	13569192	C	C	A	C	C	C	C	C	C	C	C	C	C	C	C	C	C	C	C	C	C	C	C	C	C	C	C	A	C	C	N	C	C	C	C	C	A	A	C	A	C	C	C	C	C	C	A
C/T	1	13569253	C	C	T	C	C	C	C	C	C	C	C	C	C	C	C	C	C	C	C	C	C	C	C	C	C	C	C	N	C	C	N	C	C	C	C	C	T	T	C	T	C	C	C	C	C	C	T
A/G	1	13569392	A	A	G	A	A	A	A	A	A	A	A	A	A	A	A	A	A	A	A	A	A	A	A	A	A	A	A	A	A	A	A	A	A	A	A	A	G	N	A	N	A	A	A	A	A	A	G
T/C	1	13569422	T	T	C	T	T	T	T	T	T	T	T	T	T	T	T	T	T	T	T	T	T	T	T	T	T	T	T	N	T	T	N	T	T	T	T	T	C	C	T	C	T	T	T	T	T	T	C
C/T	1	13569578	C	C	T	C	C	C	C	C	C	C	C	C	C	C	C	C	C	C	C	C	C	C	C	C	C	C	C	N	C	C	N	C	C	C	C	C	T	T	C	T	C	C	C	C	C	C	T
C/G	1	13569623	C	C	G	C	C	C	C	C	C	C	C	C	C	C	C	C	C	C	C	C	C	C	C	C	C	C	C	N	C	C	N	C	C	C	C	C	G	G	C	G	C	C	C	C	C	C	G
A/C	1	13569703	A	A	A	A	A	A	A	A	C	A	A	C	A	A	A	A	C	A	A	A	A	A	A	A	A	A	A	A	A	A	A	A	A	A	A	A	A	A	A	A	A	A	A	A	A	A	A
C/A	1	13569969	C	A	A	C	C	A	C	C	A	C	C	A	C	C	C	C	A	C	C	C	C	C	C	C	A	A	C	N	C	C	A	C	C	C	C	A	A	A	C	A	C	A	C	C	C	A	A
G/A	1	13569990	G	G	A	G	G	G	G	G	G	G	G	G	G	G	G	G	G	G	G	G	G	G	G	G	G	G	G	N	G	G	N	G	G	G	G	G	A	A	G	A	G	G	G	G	G	G	A
G/A	1	13569991	G	G	A	G	G	G	G	G	G	G	G	G	G	G	G	G	G	G	G	G	G	G	G	G	G	G	G	N	G	G	N	G	G	G	G	G	A	A	G	A	G	G	G	G	G	G	A
A/G	1	13570090	A	A	G	A	A	A	A	A	A	A	A	A	A	A	A	A	A	A	A	A	A	A	A	A	A	A	A	N	A	A	N	A	A	A	A	A	G	G	A	G	A	A	A	A	A	A	G
T/C	1	13570129	T	C	T	T	T	C	T	T	T	T	T	T	T	T	T	T	T	T	T	T	T	T	T	T	C	T	T	T	T	T	T	T	T	T	T	T	T	T	T	T	T	T	T	T	T	C	T
C/T	1	13570180	C	C	T	C	C	C	C	C	C	C	C	C	C	C	C	C	C	C	C	C	C	C	C	C	C	C	C	C	C	C	N	C	C	C	C	C	T	T	C	T	C	C	C	C	C	C	T
C/T	1	13570252	C	T	C	C	C	T	C	C	C	C	C	C	C	C	C	C	C	C	C	C	C	C	C	C	T	C	C	C	C	C	C	C	C	C	C	C	C	C	C	C	C	C	C	C	C	T	C
T/A	1	13570264	T	A	T	T	T	A	T	T	T	T	T	T	T	T	T	T	T	T	T	T	T	T	T	T	A	T	T	T	T	T	T	T	T	T	T	T	T	T	T	T	T	T	T	T	T	A	T
G/A	1	13570327	G	G	G	G	G	G	G	G	A	G	G	A	G	G	G	G	A	G	G	G	G	G	G	G	G	G	G	G	G	G	G	G	G	G	G	G	G	G	G	G	G	G	G	G	G	G	G
G/A	1	13570328	G	G	G	G	G	G	G	G	A	G	G	A	G	G	G	G	A	G	G	G	G	G	G	G	G	G	G	G	G	G	G	G	G	G	G	G	G	G	G	G	G	G	G	G	G	G	G
C/T	1	13570344	C	T	C	C	C	T	C	C	C	C	C	C	C	C	C	C	C	C	C	C	C	C	C	C	T	C	C	N	C	C	C	C	C	C	C	C	C	C	C	C	C	C	C	C	C	T	C
C/T	1	13570345	C	C	T	C	C	C	C	C	C	C	C	C	C	C	C	C	C	C	C	C	C	C	C	C	C	C	C	C	C	C	N	C	C	C	C	C	T	T	C	T	C	C	C	C	C	C	T
A/C	1	13570350	A	A	C	A	A	A	A	A	A	A	A	A	A	A	A	A	A	A	A	A	A	A	A	A	A	A	A	N	A	A	N	A	A	A	A	A	C	C	A	C	A	A	A	A	A	A	C
A/G	1	13570391	A	A	G	A	A	A	A	A	A	A	A	A	A	A	A	A	A	A	A	A	A	A	A	A	A	A	A	N	A	A	N	A	A	A	A	A	G	G	A	G	A	A	A	A	A	A	G
A/C	1	13570400	A	A	C	A	A	A	A	A	A	A	A	A	A	A	A	A	A	A	A	A	A	A	A	A	A	A	A	N	A	A	N	A	A	A	A	A	C	C	A	C	A	A	A	A	A	A	C
T/C	1	13570403	T	T	C	T	T	T	T	T	T	T	T	T	T	T	T	T	T	T	T	T	T	T	T	T	T	T	T	N	T	T	N	T	T	T	T	T	C	C	T	C	T	T	T	T	T	T	C
C/T	1	13570406	C	C	T	C	C	C	C	C	C	C	C	C	C	C	C	C	C	C	C	C	C	C	C	C	C	C	C	N	C	C	N	C	C	C	C	C	T	T	C	T	C	C	C	C	C	C	T
T/C	1	13570423	T	C	C	T	T	C	T	T	C	T	T	C	T	T	T	T	C	T	T	T	T	T	T	T	C	C	T	N	T	T	C	T	T	T	T	C	C	C	T	C	T	C	T	T	T	C	C
C/T	1	13570467	C	C	C	C	C	C	C	C	T	C	C	N	C	C	C	C	T	C	C	C	C	C	C	C	C	C	C	C	C	C	C	C	C	C	C	C	C	C	C	C	C	C	C	C	C	C	C
A/T	1	13570540	A	A	A	A	A	A	A	A	T	A	A	N	A	A	A	A	T	A	A	A	A	A	A	A	A	A	A	A	A	A	A	A	A	A	A	A	A	A	A	A	A	A	A	A	A	A	A
A/C	1	13570761	A	A	A	A	A	A	A	A	A	A	A	A	A	A	A	A	A	A	A	A	A	A	A	A	A	A	A	A	A	A	A	A	A	A	A	A	A	A	A	A	A	A	A	A	A	A	A
T/G	1	13570908	T	T	G	T	T	T	T	T	T	T	T	T	T	T	T	T	T	T	T	T	T	T	T	T	T	N	T	N	T	T	T	T	T	T	T	T	G	G	T	G	T	T	T	T	T	T	G
T/C	1	13570969	T	T	C	T	T	T	T	T	T	T	T	T	T	T	T	T	T	T	T	T	T	T	T	T	T	N	T	N	T	T	T	T	T	T	T	T	C	C	T	C	T	T	T	T	T	T	C
C/G	1	13570970	C	C	G	C	C	C	C	C	C	C	C	C	C	C	C	C	C	C	C	C	C	C	C	C	C	N	C	N	C	C	C	C	C	C	C	C	G	G	C	G	C	C	C	C	C	C	G
T/G	1	13571142	T	T	G	T	T	T	T	T	T	T	T	T	T	T	T	T	T	T	T	T	T	T	T	T	T	N	T	T	T	T	T	T	T	T	T	T	G	G	T	G	T	T	T	T	T	T	G
C/T	1	13571220	C	C	T	C	C	C	C	C	C	C	C	C	C	C	C	C	C	C	C	C	C	C	C	C	C	N	C	C	C	C	C	C	C	C	C	C	T	T	C	T	C	C	C	C	C	C	T
G/T	1	13571585	G	T	T	G	G	T	G	G	T	G	G	T	G	G	G	G	T	G	G	G	G	G	G	G	T	T	G	N	G	G	T	G	G	G	G	T	T	T	G	T	G	T	G	G	G	T	T
C/T	1	13571591	C	T	T	C	C	T	C	C	T	C	C	T	C	C	C	C	T	C	C	C	C	C	C	C	T	T	C	N	C	C	T	C	C	C	C	T	T	T	C	T	C	T	C	C	C	T	T
G/C	1	13571645	G	G	G	G	G	G	G	G	C	G	G	C	G	G	G	G	C	G	G	G	G	G	G	G	G	G	G	G	G	G	G	G	G	G	G	G	G	G	G	G	G	G	G	G	G	G	G
C/A	1	13571801	C	A	C	C	C	A	C	C	C	C	C	C	C	C	C	C	C	C	C	C	C	C	C	C	C	C	C	C	C	C	C	C	C	C	C	C	C	C	C	C	C	C	C	C	C	C	C
C/T	1	13571847	C	C	T	C	C	C	C	C	C	C	C	C	C	C	C	C	C	C	C	C	C	C	C	C	C	N	C	C	C	C	C	C	C	C	C	C	T	T	C	T	C	C	C	C	C	C	T
G/A	1	13571928	G	A	G	G	G	A	G	G	A	G	G	A	G	G	G	G	A	G	G	G	G	G	G	G	A	N	G	N	G	G	A	G	G	G	G	A	G	G	G	G	G	A	G	G	G	A	G
T/C	1	13572152	T	C	T	T	T	C	T	T	T	T	T	T	T	T	T	T	T	T	T	T	T	T	T	T	T	T	T	T	T	T	T	T	T	T	T	T	T	T	T	T	T	T	T	T	T	T	T
G/A	1	13572267	G	A	G	G	G	A	G	G	G	G	G	G	G	G	G	G	G	G	G	G	G	G	G	G	G	G	G	G	G	G	G	G	G	G	G	G	G	G	G	G	G	G	G	G	G	G	G
[truncated: 69 more columns]

## Sheet: Supplementary Table 2
Supplementary Table 2. Annotation of SNPs in three genes.
Chr.	Position (bp)	Ref	Alt	Gene ID	Type	aa Position	Ref.aa	Alt.aa	Annotation
1	13550502	G	T	OS01G0343100	start_lost				Protein of unknown function DUF594 family protein
1	13555007	T	G	OS01G0343100	missense	134	Leu	Arg	Protein of unknown function DUF594 family protein
1	13555082	G	A	OS01G0343100	missense	159	Ser	Asn	Protein of unknown function DUF594 family protein
1	13555085	T	C	OS01G0343100	missense	160	Phe	Ser	Protein of unknown function DUF594 family protein
1	13555087	G	A	OS01G0343100	missense	161	Glu	Lys	Protein of unknown function DUF594 family protein
1	13555108	A	T	OS01G0343100	missense	168	Ile	Phe	Protein of unknown function DUF594 family protein
1	13555162	A	G	OS01G0343100	missense	186	Thr	Ala	Protein of unknown function DUF594 family protein
1	13555232	G	A	OS01G0343100	missense	209	Ser	Asn	Protein of unknown function DUF594 family protein
1	13555267	G	A	OS01G0343100	missense	221	Glu	Lys	Protein of unknown function DUF594 family protein
1	13555423	C	T	OS01G0343100	missense	273	Pro	Ser	Protein of unknown function DUF594 family protein
1	13555426	A	G	OS01G0343100	missense	274	Lys	Glu	Protein of unknown function DUF594 family protein
1	13555432	A	G	OS01G0343100	missense	276	Asn	Asp	Protein of unknown function DUF594 family protein
1	13555474	G	A	OS01G0343100	missense	290	Gly	Arg	Protein of unknown function DUF594 family protein
1	13555513	T	A	OS01G0343100	missense	303	Leu	Met	Protein of unknown function DUF594 family protein
1	13555570	A	G	OS01G0343100	missense	322	Ile	Val	Protein of unknown function DUF594 family protein
1	13555723	C	T	OS01G0343100	missense	373	Leu	Phe	Protein of unknown function DUF594 family protein
1	13555745	G	A	OS01G0343100	missense	380	Arg	Gln	Protein of unknown function DUF594 family protein
1	13555760	T	C	OS01G0343100	missense	385	Val	Ala	Protein of unknown function DUF594 family protein
1	13555833	G	A	OS01G0343100	missense	409	Met	Ile	Protein of unknown function DUF594 family protein
1	13555867	C	T	OS01G0343100	stop_gained				Protein of unknown function DUF594 family protein
1	13555881	G	T	OS01G0343100	missense	425	Trp	Cys	Protein of unknown function DUF594 family protein
1	13555889	G	A	OS01G0343100	missense	428	Cys	Tyr	Protein of unknown function DUF594 family protein
1	13555916	G	A	OS01G0343100	missense	437	Arg	His	Protein of unknown function DUF594 family protein
1	13555999	C	T	OS01G0343100	missense	465	Pro	Ser	Protein of unknown function DUF594 family protein
1	13556033	A	G	OS01G0343100	missense	476	Tyr	Cys	Protein of unknown function DUF594 family protein
1	13556059	G	A	OS01G0343100	missense	485	Gly	Ser	Protein of unknown function DUF594 family protein
1	13556067	G	C	OS01G0343100	missense	487	Lys	Asn	Protein of unknown function DUF594 family protein
1	13556113	A	G	OS01G0343100	missense	503	Thr	Ala	Protein of unknown function DUF594 family protein
1	13556288	C	G	OS01G0343100	missense	561	Thr	Arg	Protein of unknown function DUF594 family protein
1	13556429	C	T	OS01G0343100	missense	608	Thr	Ile	Protein of unknown function DUF594 family protein
1	13556431	G	A	OS01G0343100	missense	609	Ala	Thr	Protein of unknown function DUF594 family protein
1	13556486	A	G	OS01G0343100	missense	627	Lys	Arg	Protein of unknown function DUF594 family protein
1	13556501	C	T	OS01G0343100	missense	632	Ser	Leu	Protein of unknown function DUF594 family protein
1	13556717	T	G	OS01G0343100	missense	704	Phe	Cys	Protein of unknown function DUF594 family protein
1	13561011	A	G	OS01G0343200	missense	20	Met	Val	Similar to Importin alpha-1b subunit
1	13561018	C	T	OS01G0343200	missense	22	Ala	Val	Similar to Importin alpha-1b subunit
1	13561083	G	A	OS01G0343200	missense	44	Ala	Thr	Similar to Importin alpha-1b subunit
1	13561289	G	A	OS01G0343200	missense	76	Ser	Asn	Similar to Importin alpha-1b subunit
1	13562730	G	A	OS01G0343200	splice_region				Similar to Importin alpha-1b subunit
1	13562836	T	G	OS01G0343200	splice_region				Similar to Importin alpha-1b subunit
1	13563291	G	T	OS01G0343200	missense	181	Ala	Ser	Similar to Importin alpha-1b subunit
1	13563387	A	G	OS01G0343200	missense	213	Asn	Asp	Similar to Importin alpha-1b subunit
1	13563479	A	G	OS01G0343200	splice_region				Similar to Importin alpha-1b subunit
1	13563570	C	T	OS01G0343200	missense	246	Ala	Val	Similar to Importin alpha-1b subunit
1	13563596	C	A	OS01G0343200	missense	255	Leu	Ile	Similar to Importin alpha-1b subunit
1	13563621	C	T	OS01G0343200	missense	263	Thr	Met	Similar to Importin alpha-1b subunit
1	13563704	T	C	OS01G0343200	missense	291	Trp	Arg	Similar to Importin alpha-1b subunit
1	13563705	G	A	OS01G0343200	stop_gained				Similar to Importin alpha-1b subunit
1	13563894	C	A	OS01G0343200	splice_region				Similar to Importin alpha-1b subunit
1	13565444	G	A	OS01G0343200	missense	346	Ser	Asn	Similar to Importin alpha-1b subunit
1	13565446	G	A	OS01G0343200	missense	347	Val	Ile	Similar to Importin alpha-1b subunit
1	13565516	G	A	OS01G0343200	splice_region				Similar to Importin alpha-1b subunit
1	13565748	A	G	OS01G0343200	missense	390	Lys	Arg	Similar to Importin alpha-1b subunit
1	13565760	T	C	OS01G0343200	missense	394	Val	Ala	Similar to Importin alpha-1b subunit
1	13566039	G	C	OS01G0343200	missense	455	Ala	Pro	Similar to Importin alpha-1b subunit
1	13566230	T	G	OS01G0343200	missense	518	Asn	Lys	Similar to Importin alpha-1b subunit
1	13566258	A	G	OS01G0343200	missense	528	Lys	Glu	Similar to Importin alpha-1b subunit
1	13566277	C	A	OS01G0343200	missense	534	Thr	Asn	Similar to Importin alpha-1b subunit
1	13566285	T	C	OS01G0343200	missense	537	Trp	Arg	Similar to Importin alpha-1b subunit
1	13570969	T	C	OS01G0343300	splice_region				Zinc finger%2C NHR/GATA-type domain containing protein.
1	13570970	C	G	OS01G0343300	splice_region				Zinc finger%2C NHR/GATA-type domain containing protein.

## Sheet: Supplementary Table 3
Supplementary Table 3. RNA-seq analysis of WT (Nip) and OsGATA8 knockout lines seedlings.
id	Symbol	CR1-S-HN-4h	CR2-S-HN-4h	Nip-S-HN-4h	Nip-S-HN-4h-vs-CR1-S-HN-4h-log2fc	Nip-S-HN-4h-vs-CR1-S-HN-4h-pvalue	Nip-S-HN-4h-vs-CR1-S-HN-4h-fdr	Nip-S-HN-4h-vs-CR2-S-HN-4h-log2fc	Nip-S-HN-4h-vs-CR2-S-HN-4h-pvalue	Nip-S-HN-4h-vs-CR2-S-HN-4h-fdr	Description	Pathway
MSTRG.11490	LOC_Os12g27220	27.895	29.946	5.796	2.26688	9.03633e-98	1.10209e-94	2.36923	1.33804e-111	3.84415e-109	spermidine hydroxycinnamoyltransferase 1 [Oryza sativa Japonica Group]	-
MSTRG.11492	--	1.384	0.996	0.488	1.50389	6.01999e-05	0.00117516	1.02926	0.0120502	0.0377375	-	-
MSTRG.1156	--	0.967	1.031	0.157	2.62275	0.00149764	0.0158407	2.71521	0.000491667	0.00236811	OSJNBb0066J23.12 [Oryza sativa Japonica Group]	-
MSTRG.14117	--	1.931	1.852	0.574	1.75023	0.00525564	0.0414671	1.68996	0.00525564	0.0186349	Os01g0653350 [Oryza sativa Japonica Group]	-
MSTRG.16538	RE1	1.519	0.342	0.064	4.56891	2.11579e-28	5.45461e-26	2.41785	0.000114409	0.000644727	polyprotein [Oryza sativa Japonica Group]	-
MSTRG.16854	--	1.474	1.046	0.154	3.25873	1.71889e-15	1.89916e-13	2.76388	3.35541e-10	4.35862e-09	Os02g0830400 [Oryza sativa Japonica Group]	-
MSTRG.17767	PLT5	2.216	2.124	0.206	3.42724	6.66138e-05	0.0012679	3.36607	6.66138e-05	0.000395958	polyol transporter 5 [Oryza sativa Japonica Group]	-
MSTRG.18771	--	0.533	0.409	2.758	-2.37142	5.96684e-08	2.50607e-06	-2.75345	3.13866e-09	3.661e-08	expressed protein [Oryza sativa Japonica Group]	-
MSTRG.19104	--	1.161	1.448	0.13	3.15878	3.43905e-05	0.000722201	3.47748	3.43248e-07	3.07218e-06	NADPH--cytochrome P450 reductase [Oryza sativa Japonica Group]	-
MSTRG.19841	--	0.874	1.359	0.206	2.08499	0.000316266	0.0045544	2.72183	2.38351e-08	2.5119e-07	Os03g0625500 [Oryza sativa Japonica Group]	-
MSTRG.21632	--	5.693	7.924	2.322	1.29382	2.35337e-15	2.56444e-13	1.77086	6.76762e-32	3.19733e-30	Os03g0572800 [Oryza sativa Japonica Group]	-
MSTRG.21850	--	4.56	3.293	0.406	3.48948	1.28348e-14	1.3257e-12	3.01985	5.96503e-10	7.54262e-09	Os09g0284250, partial [Oryza sativa Japonica Group]	-
MSTRG.21945	--	4.823	3.257	10.473	-1.11867	3.24315e-08	1.42438e-06	-1.68506	1.26492e-14	2.44357e-13	OSJNBa0045O17.4 [Oryza sativa Japonica Group]	-
MSTRG.22178	GIP	1.894	1.621	0.049	5.27251	8.44174e-30	2.4116e-27	5.04796	8.75816e-26	3.07936e-24	copia-type pol polyprotein [Zea mays]	-
MSTRG.23240	RGA5	0.878	0.601	0.061	3.84734	0.000980413	0.01126	3.30048	0.0117402	0.0368972	heavy metal-associated isoprenylated plant protein 16-like [Oryza sativa Japonica Group]	-
MSTRG.24398	--	0.81	0.468	0	9.66178	0.00097925	0.01126	8.87036	6.13562e-05	0.000367377	Os04g0618900 [Oryza sativa Japonica Group]	-
MSTRG.25948	WRKY38	0.678	0.903	0.11	2.62378	0.00149764	0.0158407	3.03722	2.77623e-05	0.000177922	probable WRKY transcription factor 70 isoform X2 [Oryza sativa Japonica Group]	-
MSTRG.29400	--	1.983	2.957	0	10.9535	0.00391328	0.0331368	11.5299	0.000122627	0.000684383	H0215E01.9 [Oryza sativa]	-
MSTRG.30239	--	1.696	3.39	0.225	2.91414	0.000157883	0.00260347	3.91329	7.3037e-11	1.02021e-09	mitochondrial Rho GTPase 1-like [Triticum dicoccoides]	-
MSTRG.30453	Os05g0583200	17.747	18.359	0.674	4.71868	1.37814e-135	2.57063e-132	4.7676	4.24787e-134	1.69331e-131	Os06g0605100 [Oryza sativa Japonica Group]	-
MSTRG.31570	--	0.331	1.008	0.019	4.12276	0.000145836	0.00244035	5.72935	3.32989e-15	6.74652e-14	OSJNBa0035M09.1 [Oryza sativa Japonica Group]	-
MSTRG.31680	JUB1	0.549	1.955	0	9.10066	0.000122627	0.00210416	10.933	4.7445e-16	1.0173e-14	transcription factor JUNGBRUNNEN 1 [Oryza sativa Japonica Group]	-
MSTRG.31738	SOT18	1.375	1.281	0	10.4252	7.68793e-06	0.000199987	10.3231	1.53628e-05	0.000103228	Os07g0148500 [Oryza sativa Japonica Group]	-
MSTRG.32059	RE1	3.372	2.414	0.217	3.95784	7.91342e-64	5.83569e-61	3.47566	1.49474e-42	9.97226e-41	OSJNBa0060N03.9 [Oryza sativa Japonica Group]	-
MSTRG.32133	RE1	0.484	4.957	0.131	1.88544	1.24982e-05	0.000303228	5.24183	1.96776e-125	6.67574e-123	polyprotein [Oryza sativa Japonica Group]	-
MSTRG.32625	--	0	0	1.184	-10.2095	0.00097925	0.01126	-10.2095	0.00097925	0.0043394	Os10g0202900 [Oryza sativa Japonica Group]	-
MSTRG.34108	Os04g0179200	11.622	71.947	5.388	1.10904	6.40895e-13	5.30621e-11	3.73911	1.09731979941341e-320	2.33290189355291e-317	momilactone A synthase-like isoform X1 [Oryza sativa Japonica Group]	-
MSTRG.34916	--	0.812	0.952	0.132	2.62094	0.00149764	0.0158407	2.85042	0.000157883	0.000858319	Os08g0183100 [Oryza sativa Japonica Group]	-
MSTRG.35553	--	0	0	0.381	-8.57365	0.00391328	0.0331368	-8.57365	0.00391328	0.0145059	H0305E08.6 [Oryza sativa]	-
MSTRG.37101	--	3.072	0.541	0	11.585	3.76734e-15	4.0223e-13	9.07948	0.00391328	0.0145059	Os05g0154366 [Oryza sativa Japonica Group]	-
MSTRG.37121	--	0	0	1.454	-10.5058	0.00195752	0.0193615	-10.5058	0.00195752	0.00796547	-	-
MSTRG.37276	--	0.157	0.251	1.02	-2.69973	0.000491667	0.00647457	-2.02281	0.00409952	0.0150899	-	-
MSTRG.37339	--	1.538	0.337	0.685	1.16688	8.80982e-06	0.000225125	-1.02336	0.0112675	0.0356823	OSJNBa0023J03.3 [Oryza sativa Japonica Group]	-
MSTRG.37474	--	5.118	9.053	1.309	1.96712	3.51687e-12	2.65524e-10	2.78993	2.94844e-30	1.28626e-28	Os09g0304800 [Oryza sativa Japonica Group]	-
MSTRG.5865	--	25.856	37.378	1.724	3.90667	0	0	4.43836	0	0	Os10g0174500, partial [Oryza sativa Japonica Group]	-
MSTRG.6153	--	9.44	0.127	0	13.2046	1.65523e-190	4.37395e-187	6.98868	0.00391328	0.0145059	OSJNBa0067G20.9 [Oryza sativa Japonica Group]	-
MSTRG.72	--	0.776	1.91	3.824	-2.30095	1.21954e-09	6.80839e-08	-1.00151	0.00114163	0.00496816	atherin-like [Oryza sativa Japonica Group]	-
MSTRG.7662	--	0.398	0.382	0	8.63662	0.00391328	0.0331368	8.57743	0.00391328	0.0145059	hypothetical protein [Oryza sativa Japonica Group]	-
MSTRG.8335	--	3.903	4.108	0	11.9304	1.42965e-40	5.73849e-38	12.0042	7.52936e-44	5.18599e-42	expressed protein [Oryza sativa Japonica Group]	-
MSTRG.8352	FBL13	0	0	20.791	-14.3437	1.22449e-158	2.58858e-155	-14.3437	4.32582e-163	2.50819e-160	F-box/LRR-repeat protein At3g26922-like isoform X1 [Triticum aestivum]	-
MSTRG.8431	--	0	0	0.651	-9.34651	0.00195752	0.0193615	-9.34651	0.00195752	0.00796547	serine/arginine repetitive matrix protein 1-like isoform X1 [Oryza sativa Japonica Group]	-
MSTRG.8499	--	2.626	4.036	0	11.3587	1.21129e-22	2.06505e-20	11.9787	3.35395e-35	1.71957e-33	Protein kinase domain containing protein, expressed [Oryza sativa Japonica Group]	ko04016//MAPK signaling pathway - plant
MSTRG.8842	PUB13	1.576	1.919	0.623	1.33896	0.00322405	0.0287073	1.62305	5.9268e-05	0.000356614	U-box domain-containing protein 4-like [Oryza sativa Japonica Group]	-
MSTRG.9723	--	0.653	0.782	2.706	-2.05101	6.99188e-05	0.00131658	-1.79092	0.000393673	0.00194881	hypothetical protein DAI22_01g233400 [Oryza sativa Japonica Group]	-
MSTRG.9938	--	0.967	0.961	0.367	1.39774	0.000124158	0.00212699	1.38876	0.000181168	0.000972308	expressed protein [Oryza sativa Japonica Group]	-
Os01g0100650	--	3.98	3.457	1.084	1.8764	0.00015904	0.0026171	1.67316	0.00095196	0.00424944	Hypothetical gene	-
Os01g0108400	BHLH167	4.538	4.74	1.502	1.59517	1.53783e-05	0.000362294	1.658	2.85395e-06	2.19096e-05	Helix-loop-helix DNA-binding domain containing protein	-
Os01g0108500	--	1.728	3.364	0.46	1.9094	0.000275406	0.00410096	2.87047	4.70831e-12	7.41105e-11	Protein of unknown function DUF3778 domain containing protein	-
Os01g0124000	RBBI2-1	121.276	307.867	23.279	2.38119	1.34948e-214	4.27919e-211	3.72521	0	0	Similar to Bowman Birk trypsin inhibitor	-
Os01g0124100	RBBI3-2	6.054	18.062	2.954	1.03522	6.79588e-05	0.00128493	2.61222	5.08135e-41	3.17734e-39	Proteinase inhibitor I12, Bowman-Birk family protein	-
Os01g0138400	LRK10L-2.7	1.503	2.515	0.603	1.31762	0.00015386	0.0025504	2.06033	1.57024e-11	2.34874e-10	Serine/threonine protein kinase domain containing protein	-
Os01g0140700	AP2/EREBP#077	0.918	0.817	2.176	-1.24511	0.0055707	0.0433809	-1.41327	0.00312177	0.0119785	Similar to RAV2 (REGULATOR OF THE ATPASE OF THE VACUOLAR MEMBRANE); DNA binding / transcription factor	-
Os01g0145600	--	5.504	6.681	2.379	1.21013	2.06618e-05	0.000468325	1.48971	3.19935e-08	3.31043e-07	Conserved hypothetical protein	-
Os01g0149700	--	0.754	0.683	0	9.55842	9.4748e-13	7.62553e-11	9.41574	7.53576e-12	1.16038e-10	Hypothetical conserved gene	-
Os01g0152500	--	0.845	0.653	0.266	1.66753	0.00146635	0.0156138	1.29566	0.0167675	0.0497918	Hypothetical conserved gene	-
Os01g0165800	Os_F0651	7.773	9.172	3.694	1.07329	4.09602e-14	3.98419e-12	1.31205	2.16011e-22	6.71402e-21	DNA-binding HORMA domain containing protein	-
Os01g0170700	--	0.324	0.362	1.079	-1.73563	8.34268e-05	0.00153717	-1.57563	0.000361763	0.00180881	Thiol-activated cytolysin family protein	-
Os01g0182700	OsWRKY102	4.521	4.385	2.18	1.05231	7.10683e-05	0.00133348	1.00825	0.000149111	0.000816337	Similar to WRKY12	-
Os01g0186950	--	1.019	1.425	0.201	2.34189	0.00149764	0.0158407	2.82569	0.000104826	0.000596096	Hypothetical protein	ko03013//Nucleocytoplasmic transport;ko03008//Ribosome biogenesis in eukaryotes
Os01g0198100	RDR4	2.267	2.013	0.737	1.62105	1.74979e-05	0.000406191	1.44961	0.000134215	0.000743075	RNA-dependent RNA polymerase, eukaryotic-type domain containing protein	-
Os01g0201100	GLCAT14A	2.427	2.053	0.592	2.03551	1.44276e-08	6.72793e-07	1.79406	9.32678e-07	7.77597e-06	Similar to xylosyltransferase oxt	-
Os01g0208800	--	1.646	7.594	0	10.6847	9.4748e-13	7.62553e-11	12.8906	3.98788e-58	4.02447e-56	Similar to Phosphoenolpyruvate carboxylase (Fragment)	-
Os01g0267300	OsSRP-QKG	2.019	1.291	0.464	2.12144	7.7445e-07	2.6209e-05	1.47629	0.00166131	0.00693898	Hypothetical conserved gene	-
Os01g0302500	OSH6	1.438	1.851	0.561	1.35799	0.00384377	0.0330024	1.72223	2.79338e-05	0.000178949	Knotted1-type homeobox protein OSH6	-
Os01g0307624	--	0.232	0.198	0	7.85798	0.00391328	0.0331368	7.62936	0.00782344	0.0260794	Conserved hypothetical protein	-
Os01g0311800	OsPME2	0.6	0.46	1.667	-1.47422	4.51208e-05	0.000914822	-1.85755	1.5904e-06	1.27656e-05	Similar to Pectin methylesterase 8 (Fragment)	ko01100//Metabolic pathways;ko00040//Pentose and glucuronate interconversions
Os01g0326100	RP-2	0.534	0.626	0	9.0607	0.00195752	0.0193615	9.29002	0.00195752	0.00796547	Similar to Peroxidase component PR-2 and/or 4 (Fragment)	ko01100//Metabolic pathways;ko01110//Biosynthesis of secondary metabolites;ko00940//Phenylpropanoid biosynthesis
Os01g0337500	AVP1	0.892	0.878	0.329	1.43896	0.00179266	0.0182782	1.41613	0.00121237	0.00524876	Similar to H+-pyrophosphatase (Fragment)	-
Os01g0343300	OsGATA8	22.658	20.506	46.516	-1.03771	2.75744e-29	7.60334e-27	-1.18168	1.28785e-36	6.96093e-35	Zinc finger, NHR/GATA-type domain containing protein	-
Os01g0347200	--	1.034	1.02	0.297	1.7997	0.000393673	0.00543938	1.78003	0.000250917	0.00130492	Conserved hypothetical protein	-
Os01g0356900	PEX4	0.104	0.133	9.909	-6.57408	2.81724e-79	2.88176e-76	-6.21924	1.01067e-80	1.58131e-78	Similar to Extensin-like protein	-
Os01g0360333	--	0	0	0.213	-7.73471	0.00391328	0.0331368	-7.73471	0.00391328	0.0145059	Hypothetical protein	-
Os01g0370200	OsGSTF7	3.502	4.553	1.431	1.29116	0.000547159	0.00705875	1.66979	6.32358e-07	5.41657e-06	Similar to Glutathione-S-transferase 19E50	ko01100//Metabolic pathways;ko00480//Glutathione metabolism
Os01g0382000	OsPR1b	8.818	22.305	1.484	2.57096	9.0276e-18	1.17322e-15	3.9098	1.2728e-64	1.49226e-62	Similar to Pathogenesis-related protein PRB1-2 precursor	ko04626//Plant-pathogen interaction;ko04075//Plant hormone signal transduction;ko04016//MAPK signaling pathway - plant
Os01g0516200	HS1	0.426	0.186	1.095	-1.36201	0.00647851	0.0485315	-2.55756	3.91012e-05	0.000242949	Similar to Stress-responsive protein	-
Os01g0550800	--	0.726	1.121	0.039	4.21842	7.68171e-05	0.00142838	4.84517	5.88446e-08	5.88077e-07	Protein of unknown function DUF239, plant domain containing protein	-
Os01g0553901	--	0.699	0.524	0.148	2.2397	1.28576e-06	4.10589e-05	1.82397	0.00015904	0.000863135	HGWP repeat domain containing protein	-
Os01g0556201	--	1.207	0.505	0	10.2372	1.20864e-07	4.76098e-06	8.98014	0.00195752	0.00796547	Hypothetical gene	-
Os01g0561500	--	1.245	0.585	0.232	2.42395	7.27004e-09	3.57415e-07	1.33431	0.0139417	0.0426927	Conserved hypothetical protein	-
Os01g0576050	--	2.604	1.821	0	11.3465	1.90354e-09	1.03358e-07	10.8305	4.82371e-07	4.19951e-06	Hypothetical conserved gene	-
Os01g0597600	OsATL15	1.445	0.99	0.201	2.8458	1.41326e-06	4.4725e-05	2.30023	0.000328077	0.00165624	Amino acid transporter, transmembrane domain containing protein	-
Os01g0606133	--	2.088	0	1.009	1.0492	0.00497554	0.0397517	-9.97871	2.4145e-07	2.20626e-06	Hypothetical conserved gene	-
Os01g0610050	-	0	0	2.046	-10.9986	3.84742e-06	0.000108254	-10.9986	3.84742e-06	2.88015e-05	-	-
Os01g0615050	--	3.806	21.245	1.143	1.73545	0.000201637	0.00319856	4.21623	7.67153e-52	6.52387e-50	Proteinase inhibitor I13, potato inhibitor I family protein	-
Os01g0615100	OCPI2	5.793	36.785	1.005	2.52712	2.4492e-07	9.06232e-06	5.19385	7.96295e-76	1.15427e-73	Chymotrypsin protease inhibitor, Salt and osmotic stress toleranc	-
Os01g0674450	-	0	0	1.087	-10.0861	0.00195752	0.0193615	-10.0861	0.00195752	0.00796547	-	-
Os01g0692400	--	1.746	1.256	0	10.7698	1.20864e-07	4.76098e-06	10.2946	7.68793e-06	5.47373e-05	Conserved hypothetical protein	-
Os01g0714600	--	7.288	9.061	3.315	1.13651	9.52934e-07	3.17411e-05	1.45066	2.47261e-11	3.63875e-10	Similar to cDNA clone:J023088C01, full insert sequence	-
Os01g0720700	OsSAT	6.478	6.212	2.709	1.25779	0.0066671	0.0494424	1.1973	0.0066671	0.0229555	Similar to satase isoform I	-
Os01g0726100	--	0.872	0.836	0.061	3.83745	0.000980413	0.01126	3.77662	0.000980413	0.0043394	Pollen Ole e 1 allergen and extensin domain containing protein	-
Os01g0731100	--	6.935	5.395	1.916	1.8558	3.57169e-13	3.09449e-11	1.49353	2.78807e-08	2.9075e-07	Similar to Pathogen-related protein	-
Os01g0735500	OsUGT88C2	2.608	3.734	1.106	1.23759	5.77092e-05	0.00113451	1.75537	2.34573e-10	3.11299e-09	Conserved hypothetical protein	-
Os01g0758950	--	0.329	1.586	0	8.36194	0.000245094	0.0037383	10.6312	2.39011e-19	6.36231e-18	Hypothetical protein	-
Os01g0764800	GH3-2	0.963	7.657	0.052	4.21095	2.92715e-09	1.52664e-07	7.20212	9.93454e-86	1.7699e-83	Indole-3-acetic acid (IAA)-amido synthetase, Disease resistance, Abiotic stress toleranc	ko04075//Plant hormone signal transduction
Os01g0771400	OsM2	0.177	0.117	0	7.46761	0.00195752	0.0193615	6.87036	0.0156414	0.0468373	Similar to CM0545.290.nc protein	-
Os01g0834125	--	5.071	4.047	1.147	2.1444	1.24171e-13	1.14795e-11	1.81899	2.27486e-09	2.69785e-08	Hypothetical protein	-
Os01g0864500	OsSDS1	4.279	5.906	1.771	1.27271	8.10713e-05	0.00149637	1.73762	1.75645e-09	2.1185e-08	Harpin-induced 1 domain containing protein	-
Os01g0867450	-	1.994	1.714	4.795	-1.26587	0.000649708	0.00817874	-1.48416	0.000199003	0.00105682	-	-
Os01g0882800	OsAAP11E	6.873	8.813	3.386	1.02136	2.70533e-09	1.4203e-07	1.38005	5.46574e-18	1.32751e-16	Similar to Amino acid carrier (Fragment)	-
Os01g0905200	OsEXO70FX15	1.762	1.444	0.671	1.39283	0.000263136	0.00396016	1.10569	0.00311407	0.0119547	Exo70 exocyst complex subunit family protein	-
Os01g0916000	--	3.304	3.633	1.591	1.05428	0.000206392	0.00326581	1.19123	1.74688e-05	0.000116228	Conserved hypothetical protein	-
Os01g0933950	--	0	0	5.362	-12.3886	1.19181e-13	1.10504e-11	-12.3886	1.19181e-13	2.14123e-12	Hypothetical gene	-
Os01g0935000	OsIDD9	0.942	1.001	0.263	1.84066	0.00120499	0.0133416	1.92831	0.000297911	0.00152347	Zinc finger, C2H2-type domain containing protein	-
Os01g0940700	OsPR2	54.212	73.184	22.987	1.23779	6.44168e-57	4.08531e-54	1.67071	1.40775e-118	4.44487e-116	Similar to Glucan endo-1,3-beta-glucosidase GII precursor (EC 3.2.1.39) ((1->3)- beta-glucan endohydrolase GII) ((1->3)-beta-glucanase isoenzyme GII) (Beta-1,3-endoglucanase GII)	-
Os01g0949700	OsGSTU7	1.747	2.46	0.693	1.33395	0.00666872	0.0494424	1.82773	1.24982e-05	8.5493e-05	Glutathione S-transferase, C-terminal domain containing protein	ko01100//Metabolic pathways;ko00480//Glutathione metabolism
Os01g0950866	PLPBP	0	0	9.929	-13.2774	1.49518e-43	6.77318e-41	-13.2774	3.79178e-44	2.63442e-42	Similar to proline synthetase-like protein	-
Os01g0960200	--	2.171	1.858	0.605	1.84335	0.00120499	0.0133416	1.61874	0.00458377	0.0165227	Hypothetical conserved gene	-
Os01g0973100	--	0.184	0.22	0.939	-2.35142	0.000916869	0.0107881	-2.09362	0.00250938	0.00990882	Hypothetical conserved gene	-
Os01g0974701	RBG2	2.072	1.798	4.429	-1.09596	0.00311407	0.0278868	-1.30059	0.00111018	0.00484515	Similar to RNA-binding glycine rich protein (RGP-2)	-
Os02g0106100	OSINV3	12.938	13.241	26.774	-1.04922	5.69343e-41	2.37551e-38	-1.01582	9.07102e-40	5.39692e-38	Similar to Fructosyltransferase	-
Os02g0108400	--	2.141	0	0.696	1.62113	0.000273429	0.00407829	-9.44294	0.000245094	0.00127671	Protein of unknown function DUF1677, Oryza sativa family protein	-
Os02g0112900	OsGABA-T	3.517	6.67	0.038	6.5322	4.58507e-26	1.01673e-23	7.45554	2.00463e-51	1.68231e-49	Similar to Viroid RNA-binding protein (Fragment)	ko01100//Metabolic pathways;ko00250//Alanine, aspartate and glutamate metabolism;ko00650//Butanoate metabolism
Os02g0113200	OsCYP51H5	3.902	3.213	0	11.93	2.49867e-28	6.38974e-26	11.6497	3.85747e-24	1.26689e-22	Similar to Cytochrome P450-like protein	ko01100//Metabolic pathways;ko01110//Biosynthesis of secondary metabolites;ko00100//Steroid biosynthesis
Os02g0119250	--	0.244	0	1.049	-2.10406	0.000885647	0.0105104	-10.0348	6.05043e-08	6.02399e-07	Hypothetical gene	-
Os02g0153100	LRK8	1.022	1.295	0.463	1.14231	0.000899067	0.0106418	1.48387	2.62442e-06	2.02744e-05	Leucine-rich repeat receptor-like kinas	-
Os02g0153400	LRK6	0	0.715	0.307	-8.26209	1.53628e-05	0.000362197	1.2197	0.00384456	0.014385	Leucine-rich repeat receptor-like kinas	-
Os02g0153500	LRK5	0.272	0.8	0	8.08746	0.000122627	0.00210416	9.64386	4.74709e-13	8.11715e-12	Leucine-rich repeat receptor-like kinas	-
Os02g0158550	--	1.369	0.574	0	10.4189	6.13562e-05	0.00118023	9.16491	0.0156414	0.0468373	Hypothetical protein	-
Os02g0161100	OsFH10	0.303	0.542	0.02	3.92125	0.000521183	0.00678436	4.76022	1.13739e-07	1.09219e-06	Actin-binding FH2 domain containing protein	-
Os02g0164400	--	1.788	3	0.327	2.45098	0.00444281	0.0363659	3.1976	4.71992e-06	3.4818e-05	Hypothetical conserved gene	-
Os02g0168550	-	5.507	4.661	1.479	1.89664	4.30217e-17	5.32897e-15	1.65602	9.21998e-13	1.5394e-11	-	-
Os02g0186800	CYP71D55	1.268	0.98	0.16	2.98641	3.5273e-06	0.000101087	2.61471	0.000104826	0.000596096	Cytochrome P450 family protein	-
Os02g0205500	KCS11	3.245	5.291	1.172	1.46925	2.78807e-08	1.24171e-06	2.17457	9.90103e-21	2.80661e-19	Similar to Fatty acid elongase 1	ko01100//Metabolic pathways;ko01110//Biosynthesis of secondary metabolites;ko04626//Plant-pathogen interaction;ko00062//Fatty acid elongation
Os02g0206400	UGT73E1	1.538	3	0	10.5868	3.84742e-06	0.000108254	11.5507	3.77503e-12	5.9953e-11	Similar to UDP-glycosyltransferase UGT99C4	ko01110//Biosynthesis of secondary metabolites;ko00908//Zeatin biosynthesis
Os02g0216000	XA21	0.192	0.262	0	7.58496	0.00097925	0.01126	8.03342	6.13562e-05	0.000367377	Hypothetical conserved gene	-
Os02g0216150	--	0	0	0.908	-9.82655	3.84742e-06	0.000108254	-9.82655	1.92554e-06	1.5256e-05	Conserved hypothetical protein	-
Os02g0218800	AOS4	1.517	1.325	0.559	1.4403	0.000506901	0.00663934	1.24507	0.00226501	0.00907655	Allene oxide synthase (CYP74A4), Fatty acid 9-/13-hydroperoxide lyase (CYP74C), Biosynthesis of jasmonic acid (JA), Plant defens	ko01100//Metabolic pathways;ko01110//Biosynthesis of secondary metabolites;ko00592//alpha-Linolenic acid metabolism
Os02g0226200	At1g17710	3.374	4.654	1.675	1.0103	0.00253299	0.0237075	1.47431	7.80083e-07	6.58118e-06	HAD-superfamily subfamily IB hydrolase, hypothetical 1 protein	ko01100//Metabolic pathways;ko00750//Vitamin B6 metabolism
Os02g0228300	RLK7	60.871	65.088	30.044	1.01868	3.27141e-116	5.18682e-113	1.11531	3.05864e-145	1.47788e-142	Protein kinase, core domain containing protein	-
Os02g0251200	-	1.387	1.483	0.416	1.73731	0.00295847	0.0267045	1.83386	0.000761073	0.00349167	-	-
Os02g0269600	OsSub13	4.234	11.049	0.245	4.11117	5.36368e-31	1.63541e-28	5.49499	4.24434e-94	8.90474e-92	Similar to Subtilase	-
Os02g0288000	OsFbox081	2.388	2.206	0.89	1.42393	8.47064e-05	0.00155532	1.30956	0.000263136	0.00136202	Cyclin-like F-box domain containing protein	-
Os02g0457600	--	0.395	0.259	1.034	-1.38831	0.00312177	0.0279397	-1.99721	0.000107819	0.000611368	Hypothetical protein	-
Os02g0529450	-	1.157	0.608	0	10.1762	1.51646e-08	7.02001e-07	9.24793	6.13562e-05	0.000367377	-	-
Os02g0569900	OsCYP76M7	2.416	2.281	0.811	1.57485	4.55307e-06	0.000125111	1.49189	1.02307e-05	7.11265e-05	Cytochrome P450 family protein	ko01110//Biosynthesis of secondary metabolites;ko00904//Diterpenoid biosynthesis
Os02g0570400	OsKS7	1.267	6.076	0.08	3.98527	1.20552e-14	1.24925e-12	6.24698	9.08266e-85	1.60915e-82	Similar to Ent-kaurene synthase 1A	ko01110//Biosynthesis of secondary metabolites;ko00904//Diterpenoid biosynthesis
Os02g0570700	Oscyp71Z7	2.078	8.525	0.101	4.36277	2.70575e-15	2.9283e-13	6.39927	1.06275e-72	1.40628e-70	Cytochrome P450 family protein	ko01110//Biosynthesis of secondary metabolites;ko00904//Diterpenoid biosynthesis
Os02g0571800	OsKS6	0.584	1.679	0.124	2.23563	0.00091941	0.01079	3.75919	2.02886e-15	4.16079e-14	Terpene synthase-like domain containing protein	ko01110//Biosynthesis of secondary metabolites;ko00904//Diterpenoid biosynthesis
Os02g0571900	CYP76M6	1.182	6.873	0	10.207	9.53196e-10	5.37826e-08	12.7467	2.41311e-56	2.29714e-54	Cytochrome P450 family protein	ko01110//Biosynthesis of secondary metabolites;ko00904//Diterpenoid biosynthesis
Os02g0572000	--	0	0	0.361	-8.49586	0.00391328	0.0331368	-8.49586	0.00391328	0.0145059	Hypothetical protein	-
Os02g0575900	OsEXO70FX6	0.922	2.163	0.284	1.69888	0.000311016	0.00451365	2.92907	2.28695e-16	5.02971e-15	Exo70 exocyst complex subunit family protein	-
Os02g0581700	--	1.245	0.971	0	10.2819	0.000489894	0.00646465	9.92333	0.00195752	0.00796547	Similar to ABC-2 type transporter family protein	-
Os02g0588700	--	4.779	6.011	1.938	1.30214	8.17221e-06	0.000210855	1.63304	2.72343e-09	3.20598e-08	Conserved hypothetical protein	-
Os02g0614300	OsPLT3	0.534	0.913	0.065	3.03833	0.00636217	0.0478634	3.8121	4.03632e-05	0.000250182	Similar to ANT-like protein	-
Os02g0626600	OsPAL05	0	0	0.269	-8.07146	0.00391328	0.0331368	-8.07146	0.00195752	0.00796547	Similar to Phenylalanine ammonia-lyase	ko01100//Metabolic pathways;ko01110//Biosynthesis of secondary metabolites;ko00940//Phenylpropanoid biosynthesis;ko00360//Phenylalanine metabolism
Os02g0632800	WAK14	1.787	2.285	0.881	1.02033	6.47067e-05	0.00123904	1.37498	1.02095e-08	1.12269e-07	Wall-associated kinase, Positive regulation of rice blast resistanc	-
Os02g0644400	KIN7B	8.048	6.446	16.568	-1.0417	6.16843e-21	9.49519e-19	-1.36192	4.67037e-32	2.21305e-30	Similar to Kinesin heavy chain (Fragment)	-
Os02g0658850	--	2.38	1.074	0	11.2167	0.000122627	0.00210416	10.0688	0.0156414	0.0468373	Hypothetical protein	-
Os02g0661000	PEX19-1	3.781	2.831	0.733	2.36688	1.56998e-10	9.91715e-09	1.94943	7.21508e-07	6.1308e-06	Similar to peroxisomal biogenesis factor 19	ko04146//Peroxisome
Os02g0669366	--	1.449	2.964	0.445	1.70318	0.00525564	0.0414671	2.73567	1.36381e-08	1.48032e-07	Hypothetical gene	-
Os02g0699000	OsNPF7.2	0.679	1.024	0.093	2.86811	0.000279321	0.00412541	3.46084	2.32231e-07	2.13179e-06	Tonoplast localized low-affinity nitrate transporter, Nitrate accumulation and homeostasi	-
Os02g0700350	-	2.122	1.938	0.472	2.16857	0.00091941	0.01079	2.03771	0.00250938	0.00990882	-	-
Os02g0707000	OsMDAR1	1.341	1.479	0.262	2.35567	0.0015534	0.0162783	2.49698	0.000313464	0.00159406	Similar to Monodehydroascorbate reductase, cytoplasmic isoform 2	ko01100//Metabolic pathways;ko00053//Ascorbate and aldarate metabolism
Os02g0720450	--	1.565	1.945	0.568	1.4622	0.00513866	0.0406961	1.77581	0.00015904	0.000863135	Hypothetical protein	-
Os02g0722350	--	1.642	1.654	4.275	-1.38047	6.17429e-11	4.05356e-09	-1.36997	6.60272e-11	9.27172e-10	Hypothetical protein	-
Os02g0727100	OsATL3	0.388	0.496	1.389	-1.83992	2.14103e-05	0.000483907	-1.48563	0.000401804	0.00198536	Amino acid transporter, transmembrane domain containing protein	-
Os02g0728001	OsbZIP22	2.501	1.88	0.531	2.23572	0.000327558	0.00468088	1.82395	0.00595708	0.0208165	Similar to G-box-binding factor 1	-
Os02g0728300	Os02g0728300	4.093	4.744	9.888	-1.27252	3.75444e-13	3.23515e-11	-1.05957	2.22651e-10	2.95847e-09	Similar to ASC1-like protein 2	-
Os02g0732250	--	2.67	2.198	0.377	2.8242	1.36381e-08	6.37853e-07	2.54355	6.41947e-07	5.48986e-06	Hypothetical protein	-
Os02g0738200	OsPUB40	1.195	1.7	0.339	1.81765	0.000687676	0.00855816	2.32618	4.48459e-07	3.94086e-06	Zinc finger, RING/FYVE/PHD-type domain containing protein	-
Os02g0755900	UGT85A24	2.755	5.934	0.368	2.90427	3.63433e-13	3.14018e-11	4.01123	1.60743e-36	8.64433e-35	UDP-glucuronosyl/UDP-glucosyltransferase domain containing protein	-
Os02g0759600	--	0.733	0	0.165	2.15135	0.000316266	0.0045544	-7.36632	0.0156414	0.0468373	Hypothetical protein	-
Os02g0782500	OsHSP18.0-CIII	1.061	1.45	3.17	-1.57906	0.000157128	0.00259507	-1.12843	0.00522183	0.0185418	Similar to Small heat stress protein class CIII	ko04141//Protein processing in endoplasmic reticulum
Os02g0787700	--	0.399	0.477	0	8.64024	0.000489894	0.00646465	8.89785	6.13562e-05	0.000367377	Hypothetical protein	-
Os02g0802650	-	0.449	0.517	2.017	-2.16742	0.00091941	0.01079	-1.96397	0.00233201	0.00930181	-	-
Os02g0803800	--	0.424	1.633	0	8.72792	0.00097925	0.01126	10.6733	2.37852e-13	4.16078e-12	Peptidase S8 and S53, subtilisin, kexin, sedolisin domain containing protein	-
Os02g0807200	OsWAK18	0.556	0	0.166	1.7439	0.00525564	0.0414671	-7.37504	0.0156414	0.0468373	Similar to Protein kinase family protein	-
Os02g0818900	--	3.714	5.533	1.45	1.35692	3.81962e-05	0.000792671	1.93201	2.27233e-11	3.35328e-10	Heavy metal transport/detoxification protein domain containing protein	-
Os02g0820200	ATL1	1.331	1.327	2.754	-1.04902	0.00285125	0.0260032	-1.05336	0.00324248	0.012394	Zinc finger, RING/FYVE/PHD-type domain containing protein	-
Os02g0828300	--	12.138	11.322	4.729	1.35992	3.16622e-15	3.39192e-13	1.25952	3.21094e-13	5.56203e-12	Conserved hypothetical protein	-
Os02g0830300	--	1.177	1.102	0.547	1.1055	4.65065e-05	0.000937521	1.01051	0.000254807	0.00132278	Conserved hypothetical protein	-
Os03g0113200	OsFbox126	0.037	0	0.398	-3.42717	0.00636217	0.0478634	-8.63662	0.00097925	0.0043394	Protein of unknown function DUF295 family protein	-
Os03g0115800	--	59.022	68.166	0	15.849	0	0	16.0568	0	0	Conserved hypothetical protein	-
Os03g0116850	--	0	0	1.368	-10.4179	9.6373e-07	3.19664e-05	-10.4179	4.82371e-07	4.19951e-06	Hypothetical gene	-
Os03g0139500	OsCCT10	0.787	0.587	0.085	3.21083	0.000404902	0.0055571	2.78783	0.00419502	0.0153787	Similar to CONSTANS-like protein CO9 (Fragment)	-
Os03g0141100	--	0.014	0.054	0.577	-5.36507	0.000122627	0.00210416	-3.41754	0.000980413	0.0043394	Myb/SANT-like domain domain containing protein	-
Os03g0143150	--	0	0.128	0.676	-9.40088	1.20864e-07	4.76098e-06	-2.40088	0.000550905	0.00261784	Hypothetical protein	-
Os03g0161450	--	10.119	7.187	3.548	1.51199	3.08401e-07	1.12194e-05	1.01838	0.00175507	0.00729115	Hypothetical protein	-
Os03g0167450	--	0	0	1.047	-10.032	0.00391328	0.0331368	-10.032	0.00391328	0.0145059	Hypothetical protein	-
Os03g0179750	--	1.059	1.159	0.217	2.28694	0.000537698	0.00696504	2.41711	0.000550905	0.00261784	Hypothetical gene	-
Os03g0195100	OsALD1	1.04	0.544	0	10.0224	4.82371e-07	1.68458e-05	9.08746	0.000489894	0.00236171	Putative aminotransferase, Disease resistance response against infection with rice blast fungu	ko01100//Metabolic pathways;ko01110//Biosynthesis of secondary metabolites;ko01230//Biosynthesis of amino acids;ko00300//Lysine biosynthesis
Os03g0219450	--	0.376	0.507	0	8.55459	0.00391328	0.0331368	8.98584	0.000245094	0.00127671	Hypothetical protein	-
Os03g0225900	AOS2	12.334	11.691	4.988	1.30611	3.58923e-21	5.63439e-19	1.22886	1.0755e-17	2.56335e-16	Allene oxide synthase (CYP74A2), Biosynthesis of jasmonic acid (JA	ko01100//Metabolic pathways;ko01110//Biosynthesis of secondary metabolites;ko00592//alpha-Linolenic acid metabolism
Os03g0233900	HB1	7.439	20.648	3.285	1.17922	5.31085e-06	0.000143692	2.65204	5.90729e-41	3.67219e-39	Non-symbiotic hemoglobin 1 (rHb1	-
Os03g0242350	-	2.667	4.511	0.763	1.80546	3.38464e-05	0.000713137	2.56369	1.02531e-11	1.55997e-10	-	-
Os03g0259500	ubi1	0.092	0.177	1.171	-3.66996	0.00183717	0.0186063	-2.72592	0.0074061	0.0250324	Similar to Ubiquitin	ko03010//Ribosome;ko04120//Ubiquitin mediated proteolysis
Os03g0281100	OsSTA96	1.606	2.053	0.731	1.13553	0.00433513	0.0357614	1.48979	1.75885e-05	0.000116927	Ankyrin repeat containing protein	-
Os03g0283200	OsGSTL1	4.67	3.559	10.632	-1.18692	4.0031e-10	2.39959e-08	-1.57887	3.47953e-15	7.02738e-14	Similar to IN2-1 protein	ko01100//Metabolic pathways;ko00480//Glutathione metabolism
Os03g0287750	--	1.36	0.886	0.165	3.04307	8.8826e-05	0.00161692	2.42484	0.00444281	0.016102	Hypothetical protein	-
Os03g0297000	At5g01610	6.487	8.086	2.874	1.17449	6.28737e-06	0.000167119	1.49237	1.02738e-09	1.26596e-08	Protein of unknown function DUF538 family protein	-
Os03g0300801	--	0	0.002	5.751	-12.4896	1.07171e-50	5.664e-48	-11.4896	1.3736e-51	1.16191e-49	Similar to Transferase, transferring glycosyl groups	-
Os03g0305950	--	0.107	0.152	0.55	-2.36182	0.000550905	0.00709841	-1.85536	0.00335045	0.0127638	Similar to Xyloglucan 6-xylosyltransferase (EC 2.4.2.39) (AtXT1)	-
Os03g0322200	--	2.629	6.554	0.41	2.68082	0.000104826	0.00186561	3.99868	3.41276e-15	6.90127e-14	Similar to serine-rich protein-related	-
Os03g0327800	NAC58	2.212	3.636	1.028	1.10551	0.000605301	0.00771777	1.82251	2.8193e-11	4.13178e-10	NAC Family transcriptional activator, Abiotic stress response, Positive regulator of leaf senescenc	-
Os03g0335401	-	1.642	2.418	0.515	1.67281	0.00258608	0.0240741	2.23117	2.09641e-06	1.6495e-05	-	-
Os03g0349700	--	0	0	1.982	-10.9527	0.00097925	0.01126	-10.9527	0.00097925	0.0043394	Conserved hypothetical protein	-
Os03g0401333	--	0.293	0.225	0	8.19476	0.000489894	0.00646465	7.81378	0.00391328	0.0145059	Hypothetical protein	-
Os03g0418000	RCH10*	5.638	7.592	2.751	1.03523	4.77142e-05	0.000959428	1.46452	5.11943e-10	6.51471e-09	Similar to Basic endochitinase 2 precursor (EC 3.2.1.14)	ko01100//Metabolic pathways;ko04016//MAPK signaling pathway - plant;ko00520//Amino sugar and nucleotide sugar metabolism
Os03g0421250	--	0	0	0.6	-9.22882	0.00391328	0.0331368	-9.22882	0.00391328	0.0145059	Hypothetical gene	-
Os03g0426350	--	3.66	64.022	8.793	-1.26451	1.20892e-08	5.72162e-07	2.86414	3.02775e-154	1.55734e-151	Conserved hypothetical protein	-
Os03g0448950	--	0	0.564	0.19	-7.56986	0.00097925	0.01126	1.5697	0.00166131	0.00693898	Hypothetical gene	-
Os03g0584400	At5g17760	1.244	2.045	0.087	3.83783	8.82267e-07	2.94802e-05	4.55494	2.38693e-12	3.85414e-11	ATPase, AAA-type, core domain containing protein	-
Os03g0599400	--	0	0	0.701	-9.45327	4.82371e-07	1.68458e-05	-9.45327	4.82371e-07	4.19951e-06	NB-ARC domain containing protein	-
Os03g0599500	--	0.522	0.634	0	9.02791	6.13562e-05	0.00118023	9.30834	3.84742e-06	2.88015e-05	Hypothetical protein	-
Os03g0646300	OsCNGC6	0	0.082	0.36	-8.49185	6.13562e-05	0.00118023	-2.1343	0.00756354	0.0254916	Similar to Cyclic nucleotide-gated channel A (Fragment)	ko04626//Plant-pathogen interaction
Os03g0663600	--	4.248	11.297	0.241	4.13968	1.27408e-13	1.1706e-11	5.55076	4.69864e-41	2.9438e-39	Similar to Pathogenesis-related thaumatin-like protein	-
Os03g0669450	--	0	0	1.219	-10.2515	0.00097925	0.01126	-10.2515	0.00097925	0.0043394	Hypothetical protein	-
Os03g0672950	--	0	0.058	0.687	-9.42417	3.84742e-06	0.000108254	-3.56619	0.000222778	0.00117355	Hypothetical protein	-
Os03g0699700	Osr9-LOX1	0.868	1.87	0.157	2.46693	1.09983e-06	3.56237e-05	3.5742	7.10924e-19	1.84921e-17	9-lipoxigenase	ko00591//Linoleic acid metabolism
Os03g0700450	--	0	0	1.052	-10.0389	0.000245094	0.0037383	-10.0389	0.000245094	0.00127671	Hypothetical gene	-
Os03g0700750	--	3.48	4.362	1.535	1.18085	0.00266805	0.0246731	1.50675	3.02762e-05	0.000192678	Hypothetical gene	-
Os03g0717200	Os04g0533500	1.085	1.387	2.999	-1.46679	0.00166131	0.017182	-1.11251	0.0154733	0.0467807	Cytochrome b561 family protein	-
Os03g0719450	--	0.847	0.508	3.475	-2.03658	0.000184753	0.00297236	-2.77411	7.5604e-06	5.39865e-05	Hypothetical gene	-
Os03g0734100	--	5.9	12.258	1.319	2.16127	1.28417e-06	4.10589e-05	3.21621	8.5253e-20	2.32171e-18	Conserved hypothetical protein	-
Os03g0734300	--	5.336	22.641	2.213	1.26976	0.00324435	0.0288498	3.35486	3.1957e-34	1.58987e-32	Similar to Proteinase inhibitor type II CEVI57 precursor	-
Os03g0738600	LOX-L2	5.664	8.178	2.002	1.50038	3.57857e-20	5.27797e-18	2.03031	6.09091e-43	4.08924e-41	Lipoxygenase, Seed germination and longevit	ko00591//Linoleic acid metabolism
Os03g0744100	--	0.943	1.259	0	9.88111	0.000245094	0.0037383	10.2981	7.68793e-06	5.47373e-05	Similar to SKIP interacting protein 16	-
Os03g0745100	GT7	0	0	0.684	-9.41785	0.00195752	0.0193615	-9.41785	0.00195752	0.00796547	Similar to cytokinin-O-glucosyltransferase 1	-
Os03g0769450	-	0.768	0.384	0	9.58496	1.20864e-07	4.76098e-06	8.58496	0.000489894	0.00236171	-	-
Os03g0772600	SIT2	4.799	5.11	2.241	1.09859	1.90289e-08	8.70272e-07	1.18918	4.0031e-10	5.15793e-09	Similar to Lectin-like receptor kinase 7;2	-
Os03g0777000	ONAC066	2.406	3.632	1.044	1.20451	0.000655027	0.00822936	1.79864	6.00162e-09	6.79551e-08	Similar to NAC-domain containing protein 19 (ANAC019) (ANAC) (Abscicic-acid- responsive NAC)	-
Os03g0780550	--	0.106	0.203	1.452	-3.77591	1.33541e-07	5.2279e-06	-2.83849	1.97889e-06	1.5636e-05	Hypothetical protein	-
Os03g0797500	BX1	0.631	8.867	0.088	2.84206	0.00419502	0.0348413	6.6548	1.1326e-57	1.11477e-55	Similar to Indole-3-glycerol phosphate lyase (Fragment)	ko01100//Metabolic pathways;ko00402//Benzoxazinoid biosynthesis
Os03g0808350	--	0.644	0.744	2.159	-1.74523	0.000614054	0.00781054	-1.53699	0.0012752	0.005488	Hypothetical protein	-
Os03g0831550	--	0.659	0.459	0	9.36413	0.00097925	0.01126	8.84235	0.00782344	0.0260794	Conserved hypothetical protein	-
Os03g0838400	AMT3	3.184	3.255	1.263	1.33399	8.52207e-07	2.85963e-05	1.3658	3.48308e-07	3.10875e-06	Ammonium transporter	-
Os03g0853200	OsTET6	1.037	1.368	0.127	3.02952	0.00131833	0.0143313	3.42917	3.62271e-05	0.000226481	Tetraspanin domain containing protein	-
Os04g0104900	OsCOMTL2	1.22	1.121	0.198	2.62331	0.000181736	0.00293724	2.50121	0.000313464	0.00159406	Similar to 0-methyltransferase (EC 2.1.1.6) (Fragment)	-
Os04g0107650	--	0.282	0.509	0	8.13955	0.00391328	0.0331368	8.99152	1.53628e-05	0.000103228	Similar to Arginine decarboxylase	-
Os04g0108101	--	5.538	0.918	11.777	-1.08854	0.000179469	0.00291247	-3.68133	1.76966e-16	3.91363e-15	Hypothetical protein	-
Os04g0119300	At2g17695	3.84	0.007	13.699	-1.83489	1.69964e-23	3.04494e-21	-10.9344	6.04763e-73	8.06941e-71	Similar to H0716A07.6 protein	-
Os04g0122200	At3g47110	0.425	0.493	0	8.73132	3.84742e-06	0.000108254	8.94544	2.4145e-07	2.20626e-06	Similar to OSIGBa0137A06.2 protein	-
Os04g0127100	OsSub37	3.149	2.416	0.717	2.13485	0.00019356	0.00309676	1.75258	0.00335045	0.0127638	Peptidase S8, subtilisin-related domain containing protein	-
Os04g0149400	--	3.16	3.333	0.308	3.35892	0.000122056	0.00210416	3.43582	3.62271e-05	0.000226481	Conserved hypothetical protein	-
Os04g0153000	--	0.357	0.457	0	8.47978	0.000489894	0.00646465	8.83605	3.07011e-05	0.000194566	Similar to OSIGBa0147M20.4 protein	-
Os04g0173800	OsI_014491	1.486	1.041	0	10.5372	3.02899e-08	1.33774e-06	10.0238	3.84742e-06	2.88015e-05	Lectin precursor (Agglutinin)	-
Os04g0178300	OsCPS4	2.068	7.541	0.362	2.51417	9.41406e-14	8.91104e-12	4.38069	2.30667e-74	3.19824e-72	Similar to Isoform 3 of Syn-copalyl diphosphate synthase	ko01110//Biosynthesis of secondary metabolites;ko00904//Diterpenoid biosynthesis
Os04g0179200	OsMAS	1.782	3.085	0.386	2.20682	2.59419e-05	0.000570074	2.9986	3.49967e-12	5.57743e-11	Similar to Stem secoisolariciresinol dehydrogenase (Fragment)	ko01110//Biosynthesis of secondary metabolites;ko00904//Diterpenoid biosynthesis
Os04g0179700	OsKS4	0.682	1.024	0	9.41363	1.90354e-09	1.03358e-07	10	1.49982e-14	2.87436e-13	9-beta-pimara-7,15-diene synthase, Momilactone phytoalexins biosynthesis, Defense respons	ko01110//Biosynthesis of secondary metabolites;ko00904//Diterpenoid biosynthesis
Os04g0180400	CYP99A2	0.823	2.847	0	9.68475	2.4145e-07	8.96533e-06	11.4752	4.87969e-25	1.66254e-23	Similar to Cytochrome P450 99A2	ko01110//Biosynthesis of secondary metabolites;ko00904//Diterpenoid biosynthesis
Os04g0249600	STR6	26.117	34.232	7.725	1.75738	1.12404e-30	3.36258e-28	2.14774	5.13322e-52	4.37696e-50	Similar to senescence-associated protein DIN1	-
Os04g0288100	GER5	3.434	8.272	1.144	1.5858	0.000361763	0.0050894	2.85415	1.36258e-17	3.23068e-16	Similar to Auxin-binding protein ABP20	-
Os04g0295901	--	0.245	0.331	0.813	-1.73047	0.000393673	0.00543938	-1.29642	0.0055707	0.0196081	Hypothetical gene	-
Os04g0340550	--	0.901	1.033	0.233	1.9512	0.000829453	0.00999315	2.14844	0.000117812	0.00066145	Hypothetical gene	-
Os04g0344100	TPS7	0.585	17.773	0.029	4.33431	2.11617e-05	0.000479312	9.25942	3.13432e-181	2.08236e-178	Similar to OSIGBa0106G08.3 protein	-
Os04g0349650	--	0.216	0.457	1.155	-2.41879	2.47469e-05	0.000549142	-1.33763	0.00457933	0.0165179	Hypothetical protein	-
Os04g0356600	At2g19130	2.383	2.378	0.598	1.99456	1.4859e-11	1.05646e-09	1.99153	1.42925e-11	2.14792e-10	Similar to OSIGBa0105P02.3 protein	-
Os04g0356800	--	0	0	0.308	-8.26679	0.00097925	0.01126	-8.26679	0.00097925	0.0043394	Hypothetical protein	-
Os04g0357300	--	0.331	0.264	0.86	-1.37751	0.00369432	0.0319549	-1.7038	0.00095196	0.00424944	Similar to Helicase-like protein [Oryza sativa (japonica cultivar-group)]	-
Os04g0368800	OsWAK45	1.057	1.876	0.361	1.5499	0.000544496	0.00703298	2.37759	9.35382e-11	1.29187e-09	Similar to H0607F01.6 protein	-
Os04g0378575	RGA1	1.183	1.135	0.513	1.20542	4.86729e-05	0.000974995	1.14566	0.000159204	0.000863881	Similar to NBS-LRR protein (Fragment)	-
Os04g0390800	HSD1	6.505	9.259	0	12.6673	4.42888e-39	1.71268e-36	13.1766	6.14537e-57	5.92072e-55	NAD(P)-binding domain containing protein	-
Os04g0397800	--	2.634	2.685	0	11.363	7.53576e-12	5.53146e-10	11.3907	1.49982e-14	2.87436e-13	Conserved hypothetical protein	-
Os04g0399300	NUDT12	4.084	5.627	0.928	2.13779	5.36262e-13	4.48677e-11	2.60017	1.33889e-22	4.19424e-21	Similar to Nudix hydrolase 13, mitochondrial precursor (EC 3.6.1.-) (AtNUDT13)	-
Os04g0401700	HAK1	6.84	14.842	3.286	1.05766	3.02249e-15	3.24892e-13	2.17528	6.08897e-84	1.06108e-81	Potassium transporter, Potassium mediated growth, Salt toleranc	-
Os04g0405300	OsSDR110C-MS3	4.685	10.292	1.562	1.58465	3.08524e-07	1.12194e-05	2.72006	1.07675e-28	4.34651e-27	Similar to Stem secoisolariciresinol dehydrogenase (Fragment)	-
Os04g0420801	--	0.19	0	0.885	-2.21968	4.29809e-05	0.000875915	-9.78953	2.39049e-10	3.16187e-09	Hypothetical protein	-
Os04g0436000	--	1.294	1.31	2.947	-1.18741	0.00270936	0.0249387	-1.16968	0.00450375	0.0163006	Conserved hypothetical protein	-
Os04g0444250	-	7.696	7.197	2.551	1.59305	4.55307e-06	0.000125111	1.49633	1.02307e-05	7.11265e-05	-	-
Os04g0444300	OsARGOS	0.144	2.029	0.798	-2.47032	0.00258886	0.0240741	1.34631	0.000743304	0.00342078	Similar to ARGOS	-
Os04g0445100	HSP23.2	1.142	0.451	3.082	-1.4323	0.00023202	0.00358196	-2.77267	2.38351e-08	2.5119e-07	Similar to 22.7 kDa class IV heat shock protein precursor	ko04141//Protein processing in endoplasmic reticulum
Os04g0450900	--	3.085	1.701	0.552	2.48253	4.93516e-14	4.78575e-12	1.62364	1.98265e-05	0.000130472	Protein kinase PKN/PRK1, effector domain containing protein	-
Os04g0458250	--	0	0	0.796	-9.63662	4.77335e-10	2.80302e-08	-9.63662	4.77335e-10	6.08889e-09	Hypothetical protein	-
Os04g0465750	--	4.796	3.352	1.585	1.59735	1.02702e-06	3.35395e-05	1.08054	0.00285125	0.0110589	Hypothetical gene	-
Os04g0475100	LECRK1	1.985	1.797	0.832	1.25448	2.89781e-05	0.000626804	1.11093	0.000256267	0.00132819	Similar to OSIGBa0106G07.2 protein	-
Os04g0481600	OsWD40-101	1.218	2.148	0	10.2503	4.77335e-10	2.80302e-08	11.0688	7.53498e-18	1.81488e-16	WD-40 repeat containing protein	-
Os04g0489900	--	0.961	0.614	2.367	-1.30045	0.000380375	0.00530332	-1.94675	1.84069e-06	1.46456e-05	Conserved hypothetical protein	-
Os04g0498900	CTF7	1.281	1.712	0.367	1.80342	0.00120499	0.0133416	2.22183	9.45382e-06	6.61291e-05	Similar to N-acetyltransferase ESCO1	-
Os04g0499100	At5g25050	1.313	1.261	2.93	-1.15803	7.3326e-06	0.000192322	-1.21633	2.27803e-06	1.77793e-05	Biopterin transport-related protein BT1 family protein	-
Os04g0499150	-	0.061	0.169	0.725	-3.5711	0.000404902	0.0055571	-2.10096	0.00436394	0.0158829	-	-
Os04g0538750	--	0.921	1.031	2.322	-1.33409	0.00545034	0.0426531	-1.17132	0.0162122	0.0483093	Conserved hypothetical protein	-
Os04g0545300	--	1.849	9.074	3.873	-1.06671	0.00172494	0.0176958	1.22829	5.69438e-08	5.7121e-07	Cupredoxin domain containing protein	-
Os04g0552000	EXPB15	3.567	2.943	1.222	1.54547	0.000180313	0.00292264	1.26804	0.00270283	0.0105525	Barwin-related endoglucanase domain containing protein	-
Os04g0581000	F3H-2	3.264	14.987	0.852	1.93772	2.10861e-08	9.56565e-07	4.13671	1.23336e-74	1.72509e-72	Similar to Flavanone 3-hydroxylase (Fragment)	-
Os04g0581100	OsS3H	5.442	11.577	1.607	1.75977	5.07498e-12	3.78653e-10	2.84882	2.24026e-42	1.47913e-40	2OG-Fe(II) oxygenase domain containing protein	-
Os04g0603601	-	1.076	0.906	0.322	1.74055	2.50716e-05	0.000555182	1.49245	0.000312981	0.00159364	-	-
Os04g0613500	RPS11	0	1.575	6.624	-12.6935	1.19721e-10	7.68495e-09	-2.07235	6.99188e-05	0.000413983	Similar to 40S ribosomal protein S11	ko03010//Ribosome
Os04g0619000	ONAC083	0.759	1.309	0.207	1.87447	0.0021191	0.0206124	2.66076	7.2249e-08	7.12437e-07	Similar to L1332.9 protein	-
Os04g0636500	At1g30440	0.074	0.074	0.45	-2.60433	0.00149764	0.0158407	-2.60433	0.00149764	0.00633588	BTB domain containing protein	-
Os04g0653600	OsPLT1	1.163	2.22	0.511	1.18646	0.00542065	0.0424941	2.11916	0.000293631	0.00150468	Similar to AINTEGUMENTA-like protein	-
Os04g0659300	OsRMC	103.038	172.872	42.173	1.28878	1.10424e-83	1.16718e-80	2.03531	5.65071e-260	6.0067e-257	Receptor-like protein, Root development, Salt stress response, Regulation of iron acquisitio	-
Os04g0670100	--	3.87	5.139	1.72	1.16993	1.2291e-05	0.000298656	1.57908	1.07323e-10	1.46764e-09	Similar to H0818H01.13 protein	-
Os04g0670150	--	0	0	0.556	-9.11894	0.00195752	0.0193615	-9.11894	0.00097925	0.0043394	Hypothetical protein	-
Os04g0687800	OsUMAMIT7	1.654	1.431	0.669	1.30588	0.00226501	0.0217647	1.09695	0.00916558	0.0298652	Protein of unknown function DUF6, transmembrane domain containing protein	-
Os04g0688200	prx60	1.285	1.402	0.346	1.89292	0.000761073	0.009318	2.01864	0.000113952	0.000642831	Similar to Peroxidase (EC 1.11.1.7)	ko01100//Metabolic pathways;ko01110//Biosynthesis of secondary metabolites;ko00940//Phenylpropanoid biosynthesis
Os05g0104200	PGIP1	3.962	9.966	1.807	1.13263	6.75154e-05	0.00127816	2.46342	3.48843e-28	1.37511e-26	Polygalacturonase inhibiting protein, Inhibitor of fungal polygalacturonase, Sheath blight resistanc	-
Os05g0108950	--	0	0	1.273	-10.314	0.00195752	0.0193615	-10.314	0.00195752	0.00796547	Hypothetical gene	-
Os05g0112101	At4g32285	1.319	1.235	0.438	1.59044	0.000157128	0.00259507	1.49551	0.00069719	0.00323254	Epsin-like, N-terminal domain containing protein	-
Os05g0115100	--	4.594	4.435	2.177	1.07741	1.32393e-05	0.00031901	1.02659	7.78522e-05	0.000456548	Hypothetical conserved gene	-
Os05g0118900	--	0.524	0.858	0	9.03342	0.000489894	0.00646465	9.74483	1.92554e-06	1.5256e-05	Hypothetical protein	-
Os05g0129700	OsKn2	3.682	4.741	1.027	1.84205	1.92527e-11	1.34769e-09	2.20676	4.63781e-18	1.13246e-16	KNOX class homeodomain protein (Knotted1-type homeobox protein OSH71)	-
Os05g0135100	WAK4	0	0.027	0.435	-8.76487	3.07011e-05	0.000655136	-4.00998	0.000276113	0.00142457	Hypothetical conserved gene	-
Os05g0149450	-	6.672	6.283	0	12.7039	1.55706e-26	3.68466e-24	12.6172	1.22997e-25	4.28206e-24	-	-
Os05g0161800	OsCRSH3	0.573	0.26	0	9.16239	3.84742e-06	0.000108254	8.02237	0.00391328	0.0145059	RelA/SpoT domain containing protein	ko01100//Metabolic pathways;ko00230//Purine metabolism
Os05g0166600	At2g19130	0.803	0.77	0.303	1.40608	0.00545034	0.0426531	1.34554	0.00545034	0.0192461	Serine/threonine protein kinase-related domain containing protein	-
Os05g0169800	--	0.707	0	2.021	-1.51529	0.000312981	0.00452972	-10.9809	1.19181e-13	2.14123e-12	Similar to Carboxyl-terminal proteinase	-
Os05g0171000	OsPLDalpha2	0.776	0.485	0.128	2.59991	8.52605e-06	0.000218739	1.92184	0.00374236	0.0140454	Phospholipase D2 (EC 3.1.4.4)	ko01100//Metabolic pathways;ko01110//Biosynthesis of secondary metabolites;ko04144//Endocytosis;ko00564//Glycerophospholipid metabolism;ko00565//Ether lipid metabolism
Os05g0171050	--	0.249	0	0.719	-1.52985	0.0012752	0.0139484	-9.48985	1.19721e-10	1.6295e-09	Similar to Phospholipase D alpha 1 precursor (EC 3.1.4.4) (PLD alpha 1) (Choline phosphatase 1) (Phosphatidylcholine-hydrolyzing phospholipase D 1)	-
Os05g0177100	At5g07610	1.239	0.95	2.78	-1.16591	0.000161924	0.00265629	-1.54909	3.47339e-06	2.62212e-05	F-box domain, cyclin-like domain containing protein	-
Os05g0181700	--	8.288	12.22	2.957	1.48689	6.2369e-08	2.59884e-06	2.04704	9.05596e-17	2.04819e-15	Conserved hypothetical protein	-
Os05g0202800	MTd	1.126	0.45	3.661	-1.70103	0.000130031	0.00221325	-3.02424	8.11755e-08	7.94751e-07	Similar to Metallothionein-like protein 3B	-
Os05g0223200	RBG7	1.992	1.07	0.156	3.6746	5.71982e-06	0.000153578	2.77799	0.00419502	0.0153787	Similar to Glycine-rich RNA-binding protein GRP2A	-
Os05g0256350	--	0	0	0.194	-7.59991	0.00391328	0.0331368	-7.59991	0.00195752	0.00796547	Similar to HAT family dimerisation domain containing protein	-
Os05g0280600	--	0.784	1.304	0	9.61471	0.00097925	0.01126	10.3487	3.84742e-06	2.88015e-05	Hypothetical protein	-
Os05g0322900	WRKY45	50.709	38.037	16.762	1.59705	3.66795e-85	4.01072e-82	1.18221	3.21566e-41	2.01865e-39	WRKY transcription factor, Benzothiadiazole (BTH)-inducible blast resistanc	-
Os05g0324100	--	3.288	3.678	7.664	-1.22089	1.74688e-05	0.000405813	-1.05918	9.68826e-05	0.000554683	N2,N2-dimethylguanosine tRNA methyltransferase family protein	-
Os05g0355800	Os04g0447100	0.487	0.841	2.377	-2.28715	0.000328077	0.00468618	-1.49896	0.00909852	0.029683	Similar to Lipoxygenase	ko01100//Metabolic pathways;ko01110//Biosynthesis of secondary metabolites;ko00592//alpha-Linolenic acid metabolism;ko00591//Linoleic acid metabolism
Os05g0365250	--	0	0	0.448	-8.80735	0.00195752	0.0193615	-8.80735	0.00195752	0.00796547	Hypothetical protein	-
Os05g0368000	RH1	3.748	1.935	0.281	3.73748	3.07473e-06	8.92853e-05	2.78369	0.00419502	0.0153787	Non-protein coding transcript	-
Os05g0382500	CYP94A2	0.397	0.274	0	8.633	0.000489894	0.00646465	8.09803	0.00391328	0.0145059	Similar to Cytochrome P450 CYP94E4	-
Os05g0399300	Cht2*	3.323	8.885	0.748	2.15138	2.90401e-07	1.06581e-05	3.57026	1.03e-29	4.33905e-28	Similar to Chitinase	ko01100//Metabolic pathways;ko04016//MAPK signaling pathway - plant;ko00520//Amino sugar and nucleotide sugar metabolism
Os05g0460700	rplQ	4.006	3.269	1.58	1.34224	0.000771085	0.00941513	1.04892	0.00873873	0.0286706	Ribosomal protein L17 family protein	ko03010//Ribosome
Os05g0472850	--	2.073	1.586	5.175	-1.31984	0.000450305	0.0060866	-1.70617	2.23574e-05	0.000145988	Hypothetical protein	-
Os05g0475550	-	4.71	11.684	0	12.2015	2.99277e-14	2.96565e-12	13.5122	8.48228e-36	4.47848e-34	-	-
Os05g0476332	-	0.507	2.415	0	8.98584	0.00097925	0.01126	11.2378	5.97777e-17	1.36262e-15	-	-
Os05g0485300	--	1.545	2.095	0.572	1.43352	0.00647851	0.0485315	1.87286	3.66921e-05	0.000229209	TRAM, LAG1 and CLN8 homology domain containing protein	-
Os05g0492100	--	0.424	0.426	0.94	-1.1486	0.000627239	0.00794636	-1.14181	0.00045085	0.00220144	Hypothetical protein	-
Os05g0496000	--	6.213	8.275	3.031	1.0355	0.00033793	0.00480958	1.44897	6.06959e-08	6.04117e-07	Conserved hypothetical protein	-
Os05g0500101	--	3.194	0.947	7.02	-1.13611	2.8e-10	1.71075e-08	-2.89003	1.6822e-33	8.16522e-32	Hypothetical gene	-
Os05g0501001	--	1.95	1.798	0	10.9293	3.02899e-08	1.33774e-06	10.8122	6.05043e-08	6.02399e-07	Hypothetical gene	-
Os05g0519700	HSP101	2.578	0.307	6.592	-1.35446	3.00965e-10	1.82827e-08	-4.42441	1.64818e-58	1.69005e-56	Heat shock protein, Long-term acquired thermotoleranc	-
Os05g0527700	--	1.036	0.464	0	10.0168	6.13562e-05	0.00118023	8.85798	0.0156414	0.0468373	UDP-glucuronosyl/UDP-glucosyltransferase family protein	-
Os05g0531200	--	2.404	4.034	0.977	1.29901	0.00465245	0.0376667	2.04578	3.96798e-08	4.05444e-07	Pollen Ole e 1 allergen and extensin domain containing protein	-
Os05g0537100	OsWRKY7	9.24	13.134	3.978	1.21585	4.662e-10	2.75806e-08	1.72319	1.75165e-22	5.46578e-21	WRKY transcription factor 10	-
Os05g0540900	--	1.793	0.619	6.016	-1.74643	3.7682e-13	3.2382e-11	-3.28079	1.23636e-26	4.56864e-25	Conserved hypothetical protein	-
Os05g0551900	CFM3	0	0	1.081	-10.0782	9.4748e-13	7.62553e-11	-10.0782	4.74709e-13	8.11715e-12	Similar to EMB1865 (embryo defective 1865); RNA binding	-
Os05g0552700	OsUGT84D1	1.333	1.211	2.945	-1.14359	4.65065e-05	0.000937521	-1.28207	5.17413e-06	3.78708e-05	UDP-glucuronosyl/UDP-glucosyltransferase family protein	-
Os05g0560750	--	0	0	1.14	-10.1548	0.000122627	0.00210416	-10.1548	0.000122627	0.000684383	Hypothetical gene	-
Os05g0580200	--	2.922	2.255	0	11.5127	9.4748e-13	7.62553e-11	11.1389	2.39049e-10	3.16187e-09	Conserved hypothetical protein	-
Os05g0592450	--	0.65	2.117	0	9.3443	0.000122627	0.00210416	11.0478	1.49982e-14	2.87436e-13	Hypothetical gene	-
Os06g0132801	--	0.39	0.291	0	8.60733	0.00391328	0.0331368	8.18488	0.0156414	0.0468373	Hypothetical conserved gene	-
Os06g0141100	HEX6	0.64	0.295	0	9.32193	3.07011e-05	0.000655136	8.20457	0.00782344	0.0260794	Monosaccharide transporter	-
Os06g0142300	OsENOD93	3.775	19.342	8.526	-1.17539	5.66931e-05	0.0011173	1.1818	2.44628e-10	3.2263e-09	Early nodulin 93 ENOD93 protein family protein	-
Os06g0142625	--	1.4	1.123	0	10.4512	4.77335e-10	2.80302e-08	10.1331	1.51646e-08	1.63489e-07	Hypothetical protein	-
Os06g0147400	--	6.296	7.328	2.653	1.24681	1.02599e-05	0.000255771	1.46579	6.99575e-08	6.91551e-07	Conserved hypothetical protein	-
Os06g0152700	--	1.842	2.045	0.82	1.16758	0.000644341	0.00812085	1.31841	3.81962e-05	0.000237766	Protein of unknown function DUF821, CAP10-like family protein	-
Os06g0165900	--	3.313	1.962	8.368	-1.33674	2.98243e-06	8.69236e-05	-2.09256	4.22091e-11	6.03068e-10	Conserved hypothetical protein	-
Os06g0172901	--	1.905	2.202	0.71	1.4239	6.69601e-05	0.00127073	1.63292	2.25911e-06	1.7649e-05	Hypothetical protein	-
Os06g0190850	--	0.362	0.198	0	8.49985	0.000122627	0.00210416	7.62936	0.00782344	0.0260794	Hypothetical protein	-
Os06g0208200	--	2.972	2.422	1.088	1.44976	0.00103178	0.0117902	1.15452	0.00948508	0.0307648	Conserved hypothetical protein	-
Os06g0208951	--	2.154	1.538	4.92	-1.19164	1.37245e-06	4.36076e-05	-1.6776	2.40955e-10	3.18312e-09	Conserved hypothetical protein	-
Os06g0209100	nep1	2.154	1.538	0	11.0728	1.49982e-14	1.54413e-12	10.5868	5.99623e-11	8.4461e-10	Peptidase A1 domain containing protein	-
Os06g0215600	OsOPR5	3.01	5.48	0.596	2.33638	4.39498e-10	2.62457e-08	3.20079	1.37604e-24	4.60946e-23	Similar to Oxo-phytodienoic acid reductase	ko01100//Metabolic pathways;ko01110//Biosynthesis of secondary metabolites;ko00592//alpha-Linolenic acid metabolism
Os06g0215900	OsOPR4	3.484	8.649	1.537	1.18063	5.79246e-05	0.00113804	2.49242	9.12234e-27	3.3985e-25	Similar to Oxo-phytodienoic acid reductase	ko01100//Metabolic pathways;ko01110//Biosynthesis of secondary metabolites;ko00592//alpha-Linolenic acid metabolism
Os06g0230000	--	3.386	7.215	1.154	1.55294	6.83745e-06	0.000180229	2.64436	7.97727e-22	2.39769e-20	Hypothetical conserved gene	-
Os06g0232700	MAIL3	50.787	1.289	0.42	6.91793	0	0	1.61779	3.42495e-05	0.0002153	Similar to SWIM zinc finger family protein	-
Os06g0254600	PXG4	3.231	2.373	8.386	-1.376	7.07341e-09	3.49275e-07	-1.82127	8.08643e-13	1.35582e-11	Caleosin related family protein	ko00073//Cutin, suberine and wax biosynthesis
Os06g0293500	--	1.478	1.46	0.56	1.40015	1.80956e-05	0.000417924	1.38247	1.80956e-05	0.000120072	Conserved hypothetical protein	-
Os06g0323100	IAMT1	3.239	9.365	0.189	4.09909	5.11e-16	5.84975e-14	5.63082	7.37251e-54	6.6042e-52	Similar to H1005F08.18 protein	-
Os06g0328850	--	0	0	3.075	-11.5864	2.44981e-25	5.04438e-23	-11.5864	1.22997e-25	4.28206e-24	Hypothetical protein	-
Os06g0329300	--	3.757	3.133	1.514	1.31122	0.00111018	0.0125369	1.04918	0.00873873	0.0286706	Conserved hypothetical protein	-
Os06g0335900	OsXTH15	7.379	9.691	1.878	1.97423	8.45721e-06	0.000217677	2.36745	1.8059e-09	2.17239e-08	Concanavalin A-like lectin/glucanase domain containing protein	-
Os06g0480500	-	3.247	3.473	1.462	1.15116	0.00129029	0.0140795	1.24824	0.000228483	0.00120098	-	-
Os06g0493100	bphi008a	48.844	68.497	19.272	1.34168	1.03293e-25	2.16916e-23	1.82953	2.03097e-55	1.90493e-53	Conserved hypothetical protein	-
Os06g0501900	CYP76M9	1.827	2.002	0.509	1.84374	1.14648e-05	0.000281167	1.9757	4.49425e-07	3.94717e-06	Cytochrome P450 family protein	-
Os06g0503250	--	2.926	1.801	0.865	1.75816	2.25213e-08	1.01442e-06	1.05803	0.00248972	0.00984956	Hypothetical protein	-
Os06g0560000	Os06g0560000	1.528	1.218	0.258	2.5662	2.4492e-07	9.06232e-06	2.23907	9.45382e-06	6.61291e-05	Ferroportin1 family protein	-
Os06g0564700	CYSK	5.526	6.881	2.173	1.34655	2.29064e-09	1.22696e-07	1.66293	2.98952e-15	6.07234e-14	Similar to Cysteine synthase (EC 4.2.99.8)	ko01100//Metabolic pathways;ko01110//Biosynthesis of secondary metabolites;ko01200//Carbon metabolism;ko01230//Biosynthesis of amino acids;ko00270//Cysteine and methionine metabolism;ko00920//Sulfur metabolism
Os06g0579100	--	26.791	30.261	8.584	1.64203	1.34724e-68	1.12424e-65	1.81774	7.69654e-90	1.46097e-87	Conserved hypothetical protein	-
Os06g0591200	--	29.525	39.922	13.639	1.1142	9.45591e-19	1.30608e-16	1.54945	7.80358e-41	4.8228e-39	Conserved hypothetical protein	-
Os06g0591400	--	57.067	83.244	25.082	1.186	7.23802e-35	2.39081e-32	1.73069	1.47747e-87	2.75536e-85	Conserved hypothetical protein	-
Os06g0592400	OsALDH2B2	1.994	2.032	4.613	-1.21004	0.00388515	0.0331368	-1.1828	0.006528	0.0225423	Similar to Cytosolic aldehyde dehydrogenase RF2C	ko01110//Biosynthesis of secondary metabolites;ko00940//Phenylpropanoid biosynthesis
Os06g0613000	--	0.513	0.419	0.049	3.38811	0.000980413	0.01126	3.0961	0.0034275	0.0130076	Hypothetical conserved gene	-
Os06g0643750	--	2.481	1.43	7.743	-1.64197	2.92641e-10	1.78112e-08	-2.43688	5.04191e-17	1.15342e-15	Hypothetical gene	-
Os06g0649000	WRKY28	2.524	4.118	0.864	1.54661	2.02322e-05	0.000459901	2.25284	4.90003e-13	8.36968e-12	PAMP (pathogen-associated molecular pattern)-responsive transrepressor, Defense respons	-
Os06g0658200	--	1.279	0.859	3.62	-1.50097	0.00340811	0.0299948	-2.07526	0.000316266	0.001606	Conserved hypothetical protein	-
Os06g0666400	OsVQ25	9.941	12.255	4.542	1.13006	4.81339e-07	1.68458e-05	1.43197	9.62418e-12	1.4699e-10	VQ domain containing protein	-
Os06g0667900	RGA1	0.49	0.357	1.235	-1.33366	1.91199e-05	0.000437757	-1.79052	1.10782e-07	1.06571e-06	Disease resistance protein domain containing protein	-
Os06g0671075	--	1.827	1.133	0.221	3.04736	2.54158e-08	1.13832e-06	2.35803	0.00019426	0.00103456	Hypothetical gene	-
Os06g0696450	--	1.761	2.57	0.565	1.64007	0.00295847	0.0267045	2.18545	9.45382e-06	6.61291e-05	Hypothetical protein	-
Os06g0697600	At3g28580	3.505	4.312	1.387	1.33745	1.1123e-07	4.45342e-06	1.63639	7.34329e-12	1.13348e-10	ATPase, AAA-type, core domain containing protein	-
Os06g0700550	--	2.418	4.272	0.383	2.6584	1.67496e-06	5.17671e-05	3.4795	7.92687e-14	1.4445e-12	Hypothetical protein	-
Os06g0703400	--	0.728	3.759	0	9.50779	6.13562e-05	0.00118023	11.8761	1.93632e-24	6.43892e-23	Hypothetical protein	-
Os06g0722201	--	0.818	0.04	0.22	1.8946	3.34343e-08	1.46235e-06	-2.45943	0.0015534	0.00654172	Hypothetical gene	-
Os06g0722600	--	0.818	0.04	0.22	1.8946	3.34343e-08	1.46235e-06	-2.45943	0.0015534	0.00654172	Hypothetical gene	-
Os06g0724700	OsI_023634	1.791	2.208	0.843	1.08716	0.00143682	0.0153821	1.38914	1.06127e-05	7.34644e-05	Phosphatidylinositol 3- and 4-kinase, catalytic domain containing protein	-
Os06g0726100	Cht3*	5.619	15.96	1.306	2.10516	2.02542e-13	1.80918e-11	3.61123	9.1156e-62	1.00936e-59	Similar to Seed chitinase-c	ko01100//Metabolic pathways;ko04016//MAPK signaling pathway - plant;ko00520//Amino sugar and nucleotide sugar metabolism
Os07g0110000	--	27.233	28.753	2.258	3.59224	7.75882e-299	3.0754e-295	3.6706	0	0	Conserved hypothetical protein	-
Os07g0112600	--	0.454	0.554	0.04	3.50462	0.00636217	0.0478634	3.79181	0.000980413	0.0043394	Conserved hypothetical protein	-
Os07g0122100	--	1.033	1.826	0.221	2.22472	7.13353e-05	0.00133572	3.04657	2.54714e-11	3.7467e-10	Protein of unknown function DUF1719, Oryza sativa family protein	-
Os07g0129200	PR1A	3.282	5.845	0.719	2.19051	7.83477e-07	2.6458e-05	3.02314	1.66027e-16	3.68193e-15	Pathogenesis-related 1a protein, Regulation of abiotic stress response	ko04626//Plant-pathogen interaction;ko04075//Plant hormone signal transduction;ko04016//MAPK signaling pathway - plant
Os07g0129700	OSH15	5.594	6.347	2.417	1.21066	5.69438e-08	2.40118e-06	1.39286	7.15904e-11	1.00169e-09	KNOTTED-type homeodomain protein, KNOX protein, Shoot formation during embryogenesis, Control of seed shattering, Control of internode development, Repression of lignin biosynthesi	-
Os07g0152700	OsGSTU45	0.086	0.082	1.09	-3.66385	0.00183717	0.0186063	-3.73256	0.00183717	0.00758516	Similar to Glutathione transferase	ko01100//Metabolic pathways;ko00480//Glutathione metabolism
Os07g0199350	--	3.669	3.611	1.413	1.37663	0.00221931	0.0214285	1.35364	0.0015179	0.00641514	Similar to HAT family dimerisation domain containing protein	-
Os07g0217600	CYP71Z2	6.046	16.861	2.292	1.39937	1.67314e-12	1.30678e-10	2.87901	4.18459e-81	6.67233e-79	CytochromeP450 monooxygenase, Diterpenoid phytoalexin biosynthesis, Bacterial blight resistanc	-
Os07g0218200	TPS3	0.617	4.99	0	9.26913	3.07011e-05	0.000655136	12.2848	1.42965e-40	8.71729e-39	Similar to terpene synthase 7	-
Os07g0218700	CYP71Z7	1.961	4.398	0	10.9374	2.99708e-17	3.74163e-15	12.1026	2.22863e-39	1.31127e-37	Cytochrome P450 family protein	-
Os07g0229200	OsFbox355	0.189	0	0.679	-1.84503	0.00664208	0.0493438	-9.40727	3.84742e-06	2.88015e-05	Cyclin-like F-box domain containing protein	-
Os07g0251900	EFR	2.251	0.232	0.708	1.66874	1.26593e-13	1.16694e-11	-1.60962	7.93202e-05	0.000463792	Leucine-rich repeat, N-terminal domain containing protein	-
Os07g0408400	--	3.476	3.16	1.277	1.44467	2.49677e-06	7.36489e-05	1.30717	2.3427e-05	0.000152249	Conserved hypothetical protein	-
Os07g0416900	OsFAD2-3	1.061	4.38	0.045	4.55936	3.01494e-06	8.77098e-05	6.60486	3.97823e-28	1.56239e-26	Similar to Omega-6 fatty acid desaturase, endoplasmic reticulum isozyme 2 (EC 1.14.19.-)	ko01100//Metabolic pathways;ko01212//Fatty acid metabolism;ko01040//Biosynthesis of unsaturated fatty acids
Os07g0417200	OsFAD2-2	1.333	4.214	0.048	4.7955	2.19611e-07	8.27063e-06	6.45601	3.50349e-25	1.19878e-23	Similar to Delta 12 oleic acid desaturase FAD2	ko01100//Metabolic pathways;ko01212//Fatty acid metabolism;ko01040//Biosynthesis of unsaturated fatty acids
Os07g0429700	--	7.675	6.362	0	12.906	1.93632e-24	3.72126e-22	12.6353	7.59085e-21	2.16282e-19	Similar to Thionin-like peptide	-
Os07g0442900	Os07g0442900	2.712	6.532	0.645	2.07199	1.509e-05	0.000357626	3.34015	2.97075e-20	8.28122e-19	Uncharacterised protein family UPF0497, trans-membrane plant subgroup domain containing protein	-
Os07g0457200	--	1.433	1.499	0.064	4.48482	3.21049e-11	2.18465e-09	4.54978	2.38693e-12	3.85414e-11	Hypothetical protein	-
Os07g0496401	--	0	1.145	0.491	-8.93958	9.6373e-07	3.19664e-05	1.22155	0.00111498	0.00486213	Hypothetical protein	-
Os07g0505300	--	0	1.379	3.979	-11.9582	6.30494e-29	1.65231e-26	-1.52878	2.81136e-08	2.92988e-07	Hypothetical gene	-
Os07g0511400	--	4.3	5.217	1.027	2.0659	2.03745e-06	6.15601e-05	2.34478	3.0369e-09	3.5527e-08	Hypothetical protein	-
Os07g0526400	OsPKS15	24.433	76.446	11.714	1.0606	8.88711e-27	2.15122e-24	2.70621	3.46767e-282	4.25323e-279	Polyketide synthase, type III domain containing protein	ko01110//Biosynthesis of secondary metabolites;ko00945//Stilbenoid, diarylheptanoid and gingerol biosynthesis
Os07g0533000	nep1	1.523	0.929	0	10.5727	2.39049e-10	1.46904e-08	9.85953	9.6373e-07	8.01182e-06	Peptidase A1 domain containing protein	-
Os07g0533800	nep1	1.99	1.574	0.581	1.77616	1.04249e-05	0.000259274	1.43783	0.000468415	0.002278	Peptidase A1 domain containing protein	-
Os07g0534700	CRK6	1.297	1.883	0.615	1.07652	0.00413006	0.0344733	1.61437	7.68114e-07	6.4905e-06	Serine/threonine protein kinase-related domain containing protein	-
Os07g0538000	At5g56590	0.474	1.06	0.031	3.93455	0.000521183	0.00678436	5.09565	1.10747e-09	1.36097e-08	Similar to hydrolase, hydrolyzing O-glycosyl compounds	-
Os07g0561101	--	0.205	0.089	0.965	-2.23491	1.74417e-07	6.68775e-06	-3.43865	3.69959e-11	5.33846e-10	Hypothetical conserved gene	-
Os07g0564150	--	0	0	0.65	-9.3443	6.13562e-05	0.00118023	-9.3443	6.13562e-05	0.000367377	Hypothetical gene	-
Os07g0573450	--	0	0	0.645	-9.33316	3.07011e-05	0.000655136	-9.33316	1.53628e-05	0.000103228	Hypothetical protein	-
Os07g0624100	Os03g0733400	1.212	1.314	2.777	-1.19614	0.000782068	0.00951991	-1.07956	0.00237118	0.00943326	Similar to cDNA clone:J033024N05, full insert sequence	-
Os07g0635150	--	0.352	0.29	0	8.45943	0.00097925	0.01126	8.17991	0.00391328	0.0145059	Hypothetical gene	-
Os07g0635200	CYP709B2	0.02	0	0.547	-4.77347	0.000980413	0.01126	-9.0954	0.000122627	0.000684383	Cytochrome P450, E-class, group I domain containing protein	-
Os07g0643000	CXE18	0	0	0.527	-9.04166	0.00195752	0.0193615	-9.04166	0.00195752	0.00796547	Alpha/beta hydrolase fold-3 domain containing protein	-
Os07g0663500	TS2	0.263	0.252	1.284	-2.28751	0.0015534	0.0162783	-2.34915	0.0015534	0.00654172	Similar to Short-chain dehydrogenase/reductase (Fragment)	-
Os07g0677300	POXgX9	3.872	2.218	0.932	2.05468	1.25702e-09	7.00447e-08	1.25086	0.00111018	0.00484515	Peroxidase	ko01100//Metabolic pathways;ko01110//Biosynthesis of secondary metabolites;ko00940//Phenylpropanoid biosynthesis
Os07g0677400	POX5.1	2.109	2.503	5.185	-1.29778	8.51367e-08	3.4745e-06	-1.05069	6.083e-06	4.40779e-05	Peroxidase	ko01100//Metabolic pathways;ko01110//Biosynthesis of secondary metabolites;ko00940//Phenylpropanoid biosynthesis
Os07g0677500	POX3006	2.421	3.505	0.139	4.12245	3.08809e-12	2.34828e-10	4.65626	1.61649e-19	4.33923e-18	Similar to Peroxidase precursor (EC 1.11.1.7)	ko01100//Metabolic pathways;ko01110//Biosynthesis of secondary metabolites;ko00940//Phenylpropanoid biosynthesis
Os07g0688200	R2R3-MYB	0.838	0.93	0.172	2.28454	0.00261354	0.0242565	2.43482	0.000537698	0.00256311	Similar to Typical P-type R2R3 Myb protein (Fragment)	-
Os08g0112300	At3g50280	1.544	5.884	0.188	3.03787	8.11755e-08	3.32568e-06	4.96799	2.83375e-40	1.71803e-38	Transferase domain containing protein	-
Os08g0121925	--	4.18	4.921	10.021	-1.26145	1.10744e-18	1.52021e-16	-1.026	4.90136e-14	9.02971e-13	Hypothetical protein	-
Os08g0125800	LECRK91	0.584	0.459	0	9.18982	4.82371e-07	1.68458e-05	8.84235	7.68793e-06	5.47373e-05	Hypothetical conserved gene	-
Os08g0125850	--	0	0	0.299	-8.224	0.00097925	0.01126	-8.224	0.00097925	0.0043394	Hypothetical protein	-
Os08g0136500	CRRSP55	2.681	4.237	0.356	2.91282	1.4282e-09	7.88995e-08	3.57309	8.23501e-18	1.97752e-16	Protein of unknown function DUF26 domain containing protein	-
Os08g0137800	OsUCL24	1.728	1.45	0.492	1.81237	0.00335045	0.0295859	1.55932	0.0126012	0.039255	Cupredoxin domain containing protein	-
Os08g0140300	TDC1	1.073	5.433	0.262	2.03401	0.000184753	0.00297236	4.37411	8.00093e-40	4.76915e-38	Aromatic L-amino acid decarboxylase (AADC), Senescence-induced serotonin biosynthesi	ko01100//Metabolic pathways;ko01110//Biosynthesis of secondary metabolites;ko00380//Tryptophan metabolism;ko00360//Phenylalanine metabolism;ko00350//Tyrosine metabolism;ko00950//Isoquinoline alkaloid biosynthesis;ko00965//Betalain biosynthesis
Os08g0150700	OsFbox407	2.651	6.195	1.293	1.03581	0.00470036	0.0379645	2.26038	1.41812e-15	2.93662e-14	Cyclin-like F-box domain containing protein	-
Os08g0154650	-	4.632	6.178	0.724	2.67757	9.66918e-07	3.20386e-05	3.09308	3.32634e-10	4.32615e-09	-	-
Os08g0160600	--	3.26	5.355	20.373	-2.64371	3.59848e-99	4.56431e-96	-1.9277	4.04398e-69	5.0376e-67	Hypothetical protein	-
Os08g0167800	TPS	21.544	24.977	3.524	2.612	1.03493e-77	1.02555e-74	2.82531	7.54591e-99	1.73122e-96	Similar to Sesquiterpene synthase	-
Os08g0168000	OsTPS31	0.787	11.353	0.035	4.49094	5.78262e-06	0.000155001	8.3415	4.23324e-96	9.18355e-94	Similar to Sesquiterpene synthase	-
Os08g0189600	GLP8-7	26.822	13.623	6.465	2.05269	9.412e-47	4.59161e-44	1.07532	1.70276e-10	2.28311e-09	Germin-like protein 8-7, Disease resistanc	-
Os08g0234400	--	0.072	0	0.982	-3.76965	0.000980413	0.01126	-9.93958	0.000122627	0.000684383	Hypothetical gene	-
Os08g0246700	--	12.765	15.149	2.59	2.30117	6.84453e-14	6.57697e-12	2.5482	7.30749e-19	1.89923e-17	Hypothetical gene	-
Os08g0246800	--	66.513	69.332	27.412	1.27883	6.5842e-116	9.94214e-113	1.33871	1.14782e-118	3.6604e-116	Conserved hypothetical protein	-
Os08g0356700	--	6.881	8.757	2.785	1.30494	1.28098e-13	1.1706e-11	1.65276	3.55038e-24	1.17086e-22	Protein of unknown function DUF247, plant family protein	-
Os08g0358050	-	0.921	1.472	0.06	3.94017	0.000521183	0.00678436	4.61667	8.15864e-07	6.8667e-06	-	-
Os08g0371200	--	18.002	10.847	45.786	-1.34675	1.00087e-28	2.60143e-26	-2.07761	2.35894e-53	2.08963e-51	Carotenoid oxygenase domain containing protein	-
Os08g0391300	--	2.778	3.41	0.596	2.22066	4.76382e-07	1.67288e-05	2.51639	3.33108e-10	4.33054e-09	Conserved hypothetical protein	-
Os08g0395700	--	4.216	5.677	1.182	1.83464	2.24106e-10	1.38797e-08	2.2639	1.80049e-17	4.24373e-16	Conserved hypothetical protein	-
Os08g0442600	--	0	1.394	0.396	-8.62936	0.00391328	0.0331368	1.81566	0.000275406	0.00142184	Hypothetical protein	-
Os08g0460900	OsFbox450	3.071	3.182	1.45	1.08266	0.000832606	0.0100159	1.13388	0.000315728	0.00160404	Conserved hypothetical protein	-
Os08g0462900	--	2.524	3.193	0.786	1.68311	5.9268e-05	0.00116033	2.02231	6.42411e-08	6.37216e-07	Protein of unknown function DUF716 family protein	-
Os08g0476600	MIZ1	2.453	2.454	0.825	1.57208	0.00224347	0.0215904	1.57267	0.00146635	0.00621834	Similar to plant-specific domain TIGR01570 family protein	-
Os08g0487100	OsbZIP67	0.727	0.55	0.112	2.69846	0.000860688	0.0102829	2.29593	0.00756354	0.0254916	Similar to BZIP transcription factor BZI-2	-
Os08g0508000	CYP76M2	1.626	4.961	0.685	1.24715	0.0022628	0.0217566	2.85646	1.42924e-23	4.61787e-22	Cytochrome P450 family protein	-
Os08g0508800	Lox2:Os:1	6.484	7.252	3.24	1.00089	1.96052e-13	1.75616e-11	1.16239	6.25119e-19	1.62868e-17	Lipoxygenase, chloroplast precursor (EC 1.13.11.12)	ko01100//Metabolic pathways;ko01110//Biosynthesis of secondary metabolites;ko00592//alpha-Linolenic acid metabolism;ko00591//Linoleic acid metabolism
Os08g0509100	OsLOX8	3.808	7.102	1.83	1.05719	2.6853e-09	1.41447e-07	1.95638	8.7462e-39	5.01648e-37	Similar to Lipoxygenase, chloroplast precursor (EC 1.13.11.12)	ko01100//Metabolic pathways;ko01110//Biosynthesis of secondary metabolites;ko00592//alpha-Linolenic acid metabolism;ko00591//Linoleic acid metabolism
Os08g0521000	--	0.939	0.801	2.24	-1.2543	0.00132118	0.0143474	-1.48362	0.000401804	0.00198536	Protein of unknown function DUF599 family protein	-
Os08g0530801	--	0	0	0.535	-9.0634	3.07011e-05	0.000655136	-9.0634	1.53628e-05	0.000103228	Hypothetical protein	-
Os08g0531900	OsMADS37	0.106	0.102	1.297	-3.61304	5.71982e-06	0.000153578	-3.66854	5.71982e-06	4.15975e-05	Similar to MADS box transcription factor-like protein (MADS-box protein AGL72)	-
Os08g0535501	--	7.092	5.478	0	12.792	1.19881e-19	1.7201e-17	12.4194	1.88827e-15	3.87997e-14	Hypothetical gene	-
Os08g0547350	--	0	0	0.961	-9.90839	7.59254e-09	3.67572e-07	-9.90839	7.59254e-09	8.46891e-08	Hypothetical protein	-
Os08g0547951	--	0.012	3.234	0.872	-6.18322	0.00195752	0.0193615	1.89092	0.00010027	0.00057223	Hypothetical protein	-
Os08g0554300	--	0.504	0.137	1.544	-1.61518	0.000727566	0.00896662	-3.49442	2.00203e-08	2.12462e-07	Similar to predicted protein	-
Os09g0119600	UGT709G2	1.862	1.33	0.271	2.78049	2.38351e-08	1.07055e-06	2.29506	1.53892e-05	0.000103362	UDP-glucuronosyl/UDP-glucosyltransferase family protein	-
Os09g0255400	IGPS	4.358	11.484	1.188	1.87513	1.4237e-10	9.0654e-09	3.27302	1.77974e-49	1.4405e-47	Similar to Indole-3-glycerol phosphate synthase, chloroplast precursor (EC 4.1.1.48) (IGPS)	ko01100//Metabolic pathways;ko01110//Biosynthesis of secondary metabolites;ko01230//Biosynthesis of amino acids;ko00400//Phenylalanine, tyrosine and tryptophan biosynthesis
Os09g0273600	--	2.612	1.908	0	11.3509	9.6373e-07	3.19664e-05	10.8978	3.07011e-05	0.000194566	Hypothetical gene	-
Os09g0388400	YBEY	1.056	2.026	0.281	1.90997	0.00374236	0.032275	2.84999	3.36039e-08	3.46357e-07	HAD superfamily hydrolase-like, type 3 domain containing protein	-
Os09g0399800	OsCAD8A	2.001	2.985	0.564	1.82695	3.08871e-05	0.000657335	2.40396	1.44447e-10	1.95022e-09	Cinnamyl alcohol dehydrogenase (EC 1.1.1.195)	-
Os09g0400400	OsCAD8D	2.415	5.431	0.6	2.00899	4.49425e-07	1.58877e-05	3.17818	4.4401e-24	1.45374e-22	Cinnamyl alcohol dehydrogenase (EC 1.1.1.195)	-
Os09g0408966	--	4.871	5.079	1.428	1.77022	0.000130031	0.00221325	1.83055	3.38464e-05	0.000213082	Hypothetical protein	-
Os09g0417800	WRKY62	40.993	30.931	6.114	2.74519	1.67689e-122	2.95412e-119	2.33887	1.14242e-79	1.75153e-77	WRKY transcription factor, Transcriptional repressor, Pathogen defens	-
Os09g0423550	-	0.513	1.598	0	9.00282	0.00097925	0.01126	10.6421	5.99623e-11	8.4461e-10	-	-
Os09g0424200	GGP3	0.87	0.742	0.189	2.20263	0.00436394	0.0358871	1.97303	0.0118586	0.0372033	Glutamine amidotransferase class-I domain containing protein	-
Os09g0428750	--	0	0	0.313	-8.29002	0.00391328	0.0331368	-8.29002	0.00391328	0.0145059	Conserved hypothetical protein	-
Os09g0439800	DRO1	1.659	2.621	0.476	1.80128	0.000393673	0.00543938	2.46108	7.27004e-09	8.12909e-08	Control of root system architecture, Drought avoidanc	-
Os09g0444900	--	0.586	3.362	0.044	3.73533	0.0034275	0.0300988	6.25567	3.06239e-22	9.42659e-21	Similar to plant viral-response family protein	-
Os09g0448200	OsHAK17	18.054	16.36	8.16	1.14568	1.21336e-33	3.88643e-31	1.00353	1.13475e-25	3.96353e-24	Similar to High-affinity potassium transporter	-
Os09g0460350	--	14.521	22.593	5.603	1.37387	2.87231e-17	3.61433e-15	2.0116	3.72466e-44	2.59344e-42	Hypothetical conserved gene	-
Os09g0471800	OsWAK85	2.755	3.155	1.269	1.11836	3.60741e-06	0.00010287	1.31395	1.61184e-08	1.73186e-07	Similar to WAK80 - OsWAK receptor-like protein kinase	-
Os09g0472900	CjBAp12	14.269	7.286	2.636	2.43646	1.92738e-24	3.72126e-22	1.46678	2.33076e-07	2.13894e-06	Similar to Blight-associated protein p12 precursor	-
Os09g0518600	--	1.812	1.593	0.54	1.74655	0.000351377	0.00496752	1.56071	0.0012752	0.005488	Conserved hypothetical protein	ko01100//Metabolic pathways;ko00562//Inositol phosphate metabolism
Os09g0531600	SRS1	2.245	1.969	0.885	1.34297	0.000771085	0.00941513	1.15371	0.00320217	0.0122619	Protein of unknown function DUF702 domain containing protein	-
Os09g0535200	--	0.327	0.396	0.034	3.26568	0.000222778	0.00347311	3.54189	1.0613e-05	7.34644e-05	Conserved hypothetical protein	-
Os09g0547900	--	0.059	0.094	0.442	-2.90526	8.8826e-05	0.00161692	-2.23331	0.00091941	0.00412145	Hypothetical conserved gene	-
Os09g0566300	--	0.161	0.486	1.112	-2.78802	4.33794e-06	0.000120452	-1.19413	0.00801499	0.0266165	Hypothetical protein	-
Os09g0568500	OsGLP9-1	1.707	2.222	0.238	2.84243	1.95723e-05	0.000447144	3.22283	5.81465e-08	5.81648e-07	Germin family protein	-
Os09g0568700	OsGLP9-3	6.71	4.173	1.534	2.12901	2.89778e-14	2.90787e-12	1.44379	5.74076e-06	4.17308e-05	RmlC-like jelly roll fold domain containing protein	-
Os09g0572000	OsERF#087	0.849	1.701	0.075	3.5008	0.00636217	0.0478634	4.50335	3.01494e-06	2.30567e-05	Pathogenesis-related transcriptional factor and ERF domain containing protein	ko04075//Plant hormone signal transduction;ko04016//MAPK signaling pathway - plant
Os09g0572550	YK12	0.49	0.704	0	8.93664	0.000489894	0.00646465	9.45943	1.53628e-05	0.000103228	Hypothetical gene	-
Os10g0108800	OsAT13	0	0.159	0.798	-9.64024	1.53628e-05	0.000362197	-2.32736	0.00436394	0.0158829	Hypothetical conserved gene	-
Os10g0114400	OsBRI1	0.993	0.793	0.388	1.35574	7.65316e-05	0.00142454	1.03126	0.00343053	0.0130098	Protein kinase, catalytic domain domain containing protein	-
Os10g0118200	ZRP4	1.015	0.932	3.754	-1.88695	3.99423e-10	2.39881e-08	-2.01003	6.50993e-11	9.14947e-10	Conserved hypothetical protein	-
Os10g0136400	CRK15	0.536	0.604	1.415	-1.4005	0.000343835	0.00487533	-1.22818	0.00189009	0.00777138	Similar to Protein kinase domain containing protein, expressed	-
Os10g0178500	OsUGT98B3	3.536	1.713	8.858	-1.32486	2.41212e-15	2.61946e-13	-2.37046	6.75231e-34	3.3333e-32	UDP-glucuronosyl/UDP-glucosyltransferase family protein	ko01110//Biosynthesis of secondary metabolites;ko00908//Zeatin biosynthesis
Os10g0191300	OsPR1#101	3.854	20.112	0.962	2.00225	1.43708e-05	0.000342629	4.38588	1.71482e-54	1.56692e-52	Similar to PR-1a pathogenesis related protein (Hv-1a) precursor	ko04626//Plant-pathogen interaction;ko04075//Plant hormone signal transduction;ko04016//MAPK signaling pathway - plant
Os10g0205400	-	0.625	0	2.119	-1.76146	0.00595708	0.0456719	-11.0492	9.6373e-07	8.01182e-06	-	-
Os10g0346300	OsLAC17	0.301	0.446	0	8.23362	0.00097925	0.01126	8.8009	1.53628e-05	0.000103228	Cupredoxin domain containing protein	-
Os10g0375000	YK19	0.536	0.575	0.194	1.46618	0.00369432	0.0319549	1.56751	0.00110289	0.00481732	Hypothetical conserved gene	-
Os10g0380100	Os-THT2	3.84	0.544	1.694	1.18067	0.000770539	0.00941513	-1.63876	0.00458377	0.0165227	Transferase family protein	-
Os10g0394000	OsGELP106	1.241	1.436	0.167	2.89358	1.10954e-05	0.000273163	3.10414	3.43248e-07	3.07218e-06	Similar to GDSL-like Lipase/Acylhydrolase family protein, expressed	-
Os10g0409400	RD22	32.923	44.846	10.558	1.64076	9.26954e-52	5.15679e-49	2.08664	8.41514e-97	1.87664e-94	beta subunit of polygalacturonase 1, Abiotic stress respons	-
Os10g0416500	Oschib1	39.68	55.782	15.533	1.35308	6.06792e-41	2.49888e-38	1.84446	6.74169e-89	1.27214e-86	Similar to Chitinase 1 precursor (EC 3.2.1.14) (Tulip bulb chitinase-1) (TBC-1)	-
Os10g0419400	SIP2	6.959	20.153	2.377	1.54974	7.37623e-09	3.62075e-07	3.08378	3.05707e-52	2.61367e-50	Similar to SIPL	ko01100//Metabolic pathways;ko00270//Cysteine and methionine metabolism
Os10g0420800	--	0.108	0.152	0.008	3.75489	0.00183717	0.0186063	4.24793	4.03632e-05	0.000250182	Similar to cDNA clone:J013149A17, full insert sequence	-
Os10g0422583	--	1.536	2.566	0	10.585	7.53498e-18	9.87331e-16	11.3253	4.01682e-30	1.74281e-28	Hypothetical protein	-
Os10g0439800	Oscyp71Z4	1.152	1.371	0.039	4.88452	5.88446e-08	2.47804e-06	5.13561	5.69665e-10	7.22906e-09	Similar to H0813E03.1 protein	-
Os10g0469300	--	0.281	0	0.807	-1.522	0.000361763	0.0050894	-9.65642	4.74709e-13	8.11715e-12	Leucine-rich repeat, N-terminal domain containing protein	-
Os10g0488850	--	1.609	0.809	0	10.6519	1.19181e-13	1.10504e-11	9.66	2.4145e-07	2.20626e-06	Hypothetical gene	-
Os10g0488900	PCMP-H36	0.213	0.293	1.229	-2.52856	0.000104826	0.00186561	-2.06851	0.000885647	0.00399368	Pentatricopeptide repeat domain containing protein	-
Os10g0512450	--	1.238	0.041	3.942	-1.67092	0.000130031	0.00221325	-6.58716	1.89119e-12	3.08018e-11	Hypothetical protein	-
Os10g0515100	--	0.996	1.018	0	9.96	1.51646e-08	7.02001e-07	9.99152	3.80158e-09	4.38612e-08	Hypothetical protein	-
Os10g0515900	CYP89A2	1.371	39.438	0.62	1.14489	0.00629421	0.0475892	5.99117	1.17684376585642e-314	2.34559673082282e-311	Cytochrome P450 family protein	-
Os10g0519750	--	6.247	6.591	2.427	1.36399	4.48874e-05	0.000910671	1.44132	1.23858e-05	8.47787e-05	Hypothetical gene	-
Os10g0536450	--	11.066	11.557	3.101	1.83533	5.06746e-11	3.3617e-09	1.89796	4.92209e-12	7.72849e-11	Hypothetical protein	-
Os10g0540800	--	0.945	1.142	2.637	-1.48051	4.94397e-11	3.30049e-09	-1.20733	1.27222e-08	1.38516e-07	Conserved hypothetical protein	-
Os10g0542900	Cht8	20.718	25.631	6.606	1.64904	6.16462e-30	1.77709e-27	1.95604	1.98672e-46	1.47341e-44	Similar to chitinase	ko01100//Metabolic pathways;ko04016//MAPK signaling pathway - plant;ko00520//Amino sugar and nucleotide sugar metabolism
Os10g0547500	LSI3	3.684	3.678	1.634	1.17287	3.57305e-07	1.28752e-05	1.17051	3.53942e-07	3.15461e-06	Divalent ion symporter domain containing protein	-
Os10g0552800	OsHyPRP20	13.992	12.05	4.609	1.60208	1.11626e-13	1.04415e-11	1.38651	6.57287e-10	8.26859e-09	Similar to Tfm5 protein	-
Os10g0562550	--	0	3.424	0.699	-9.44915	0.00097925	0.01126	2.29232	1.05048e-07	1.01422e-06	Hypothetical gene	-
Os10g0569400	Rir1b	62.166	85.471	24.574	1.33899	1.17384e-37	4.27845e-35	1.7983	1.60719e-78	2.40626e-76	RIR1a protein precursor	-
Os10g0578600	--	1.079	1.223	3.089	-1.51745	7.65506e-05	0.00142454	-1.33672	0.000711588	0.00329355	Methyltransferase type 11 domain containing protein	-
Os11g0105775	--	0	0	1.871	-10.8696	2.37852e-13	2.10679e-11	-10.8696	1.19181e-13	2.14123e-12	Hypothetical gene	-
Os11g0116900	OsWRKY46	2.855	3.645	1.051	1.44173	0.000199003	0.00316469	1.79416	7.77161e-07	6.56e-06	Similar to WRKY DNA binding domain containing protein, expressed	-
Os11g0117400	OsWRKY104	2.376	10.383	0.365	2.70257	1.31274e-05	0.000316556	4.83018	3.62863e-35	1.85741e-33	Similar to WRKY DNA binding domain containing protein, expressed	-
Os11g0118350	--	1.291	1.11	0.389	1.73065	0.000393673	0.00543938	1.51272	0.0043629	0.0158829	Hypothetical gene	-
Os11g0118400	--	59.793	84.071	14.426	2.05131	4.47015e-138	8.85928e-135	2.54294	8.43463e-250	8.15092e-247	Hypothetical protein	-
Os11g0118500	At3g08570	4.654	6.765	1.208	1.94585	3.46958e-16	4.03005e-14	2.48547	1.49037e-30	6.61947e-29	Similar to protein binding / signal transducer	-
Os11g0123600	OsCHX10	1.52	1.397	0.412	1.88336	3.34343e-08	1.46235e-06	1.76162	4.54748e-07	3.98744e-06	Hypothetical conserved gene	-
Os11g0130400	NHL13	1.654	1.394	0.587	1.49453	0.00248596	0.0234056	1.2478	0.0115913	0.0365479	Harpin-induced 1 domain containing protein	-
Os11g0130900	RGA5	0.535	0.513	1.086	-1.02141	0.00390269	0.0331368	-1.08199	0.00285125	0.0110589	Similar to NB-ARC domain containing protein, expressed	-
Os11g0131100	OsVQ37	4.003	3.421	1.613	1.31134	0.00111018	0.0125369	1.08467	0.00629421	0.0218614	VQ domain containing protein	-
Os11g0135000	OsZIFL5	1.358	1.422	0.528	1.36287	0.00270283	0.0249147	1.42931	0.000401804	0.00198536	Similar to Major facilitator superfamily antiporter	-
Os11g0137000	PIN1B	1.178	1.15	0.356	1.72639	0.000115997	0.00203445	1.69168	0.000115997	0.000652524	Similar to PIN1-like auxin transport protein	-
Os11g0142101	--	3.497	5.078	1.706	1.0355	0.00107897	0.0122455	1.57364	1.8805e-08	2.00365e-07	Hypothetical gene	-
Os11g0169200	OsLAX5	4.607	4.467	13.707	-1.57301	3.89626e-25	7.81965e-23	-1.61753	1.33644e-26	4.9157e-25	Amino acid transporter, transmembrane domain containing protein	ko04075//Plant hormone signal transduction
Os11g0169266	--	8.084	5.128	0.73	3.4691	2.5273e-37	8.90452e-35	2.81243	2.08885e-20	5.85356e-19	Hypothetical protein	-
Os11g0197975	--	0.874	0.555	0	9.77149	3.07011e-05	0.000655136	9.11634	0.00195752	0.00796547	Hypothetical gene	-
Os11g0199801	--	4.343	4.534	0.268	4.01839	2.07382e-18	2.79833e-16	4.08048	8.8181e-20	2.39735e-18	Conserved hypothetical protein	-
Os11g0200950	Os_F0390	4.658	4.383	1.424	1.70976	8.06938e-25	1.60931e-22	1.62197	8.25928e-27	3.08779e-25	F-box domain, cyclin-like domain containing protein	-
Os11g0202200	OsFbox584	1.785	1.712	0.682	1.38808	0.000629585	0.0079729	1.32784	0.000629585	0.00295387	Cyclin-like F-box domain containing protein	-
Os11g0203400	--	0.862	0.578	0	9.75154	1.92554e-06	5.8654e-05	9.17493	0.000122627	0.000684383	Hypothetical conserved gene	-
Os11g0204100	--	3.94	5.382	0.18	4.45213	2.33669e-22	3.9413e-20	4.90207	1.58662e-31	7.34358e-30	Conserved hypothetical protein	-
Os11g0205300	-	4.096	3.428	0	12	4.74709e-13	4.03567e-11	11.7432	3.00335e-11	4.38338e-10	-	-
Os11g0206000	--	98.827	108.789	0	16.5926	0	0	16.7312	0	0	Conserved hypothetical protein	-
Os11g0208850	--	5.468	5.34	2.24	1.28751	2.2015e-13	1.96095e-11	1.25334	6.35432e-13	1.07387e-11	Hypothetical protein	-
Os11g0210500	Adh2*	2.402	15.43	0.938	1.35658	7.82532e-06	0.000203228	4.04001	1.28967e-91	2.57047e-89	Similar to Alcohol dehydrogenase	ko01100//Metabolic pathways;ko01110//Biosynthesis of secondary metabolites;ko00010//Glycolysis / Gluconeogenesis;ko00620//Pyruvate metabolism;ko00592//alpha-Linolenic acid metabolism;ko00071//Fatty acid degradation;ko00350//Tyrosine metabolism
Os11g0213000	OsWD40-188	7.26	8.331	2.209	1.71658	1.16245e-26	2.79253e-24	1.9151	1.3065e-35	6.83019e-34	Similar to Protein kinase domain containing protein, expressed	-
Os11g0214400	DIR4	2.016	2.347	0	10.9773	7.59254e-09	3.67572e-07	11.1966	1.19721e-10	1.6295e-09	Plant disease resistance response protein family protein	-
Os11g0215100	--	6.504	7.795	3.104	1.0672	3.65316e-05	0.000761116	1.32842	8.51367e-08	8.30024e-07	Plant disease resistance response protein family protein	-
Os11g0224900	Os11gRGA3	2.893	3.448	0.078	5.21295	9.2742e-38	3.41959e-35	5.46614	3.11151e-47	2.37952e-45	Similar to NBS-LRR protein (Fragment)	ko04626//Plant-pathogen interaction
Os11g0225300	Os11gRGA5	3.367	3.399	0.071	5.5675	4.88706e-67	3.68973e-64	5.58115	2.16384e-69	2.72746e-67	Nucleotide binding site-leucine rich repeats (NBS-LRRs) protein, Resistance protein, Resistance to the blast fungus, (Nippponbare: susceptible to the blast fungus carrying the AVR-Pia	-
Os11g0226201	CRK35	11.157	8.682	0	13.4457	3.98788e-58	2.63449e-55	13.0838	1.5714e-46	1.17084e-44	Similar to Protein kinase domain containing protein, expressed	-
Os11g0226400	RGA5	5.257	6.612	0	12.36	3.33344e-60	2.24901e-57	12.6909	2.21854e-77	3.26034e-75	Similar to Nitrate-induced NOI protein, expressed	-
Os11g0226550	--	2.695	1.493	0	11.3961	6.30494e-29	1.65231e-26	10.544	1.19234e-16	2.66647e-15	Hypothetical protein	-
Os11g0226700	RGA4	0.512	1.051	0	9	3.00335e-11	2.04809e-09	10.0375	1.53114e-23	4.92219e-22	Hypothetical conserved gene	-
Os11g0226800	YR5	3.286	3.593	1.063	1.62819	1.9339e-14	1.97819e-12	1.75705	2.89813e-17	6.75102e-16	Similar to NB-ARC domain containing protein, expressed	ko04626//Plant-pathogen interaction
Os11g0226933	RPM1	34.685	32.285	13.316	1.38115	2.41597e-67	1.86855e-64	1.2777	5.25468e-57	5.09336e-55	NB-ARC domain containing protein	ko04626//Plant-pathogen interaction
Os11g0227100	RPP8L2	5.966	5.883	1.842	1.69549	2.42861e-16	2.85509e-14	1.67528	4.6159e-16	9.9192e-15	Similar to NBS-LRR-like protein	ko04626//Plant-pathogen interaction
Os11g0228201	--	1.433	3.168	0.583	1.29747	0.000188488	0.00302324	2.442	3.07304e-18	7.59095e-17	Hypothetical gene	-
Os11g0241700	--	13.179	5.129	28.973	-1.13647	2.95842e-18	3.95829e-16	-2.49796	5.99933e-54	5.40448e-52	Protein of unknown function DUF538 family protein	-
Os11g0260100	AAMT1	10.115	17.871	4.056	1.31837	6.34606e-10	3.67215e-08	2.13949	2.006e-31	9.2712e-30	SAM dependent carboxyl methyltransferase family protein	-
Os11g0264000	OsLAC22	0.315	1.241	0	8.29921	0.00391328	0.0331368	10.2773	1.50437e-11	2.25338e-10	Cupredoxin domain containing protein	-
Os11g0274100	OsRLCK321	2.333	4.894	0.19	3.61811	1.36989e-10	8.74031e-09	4.68694	4.39112e-26	1.56461e-24	Similar to Protein kinase domain containing protein, expressed	-
Os11g0305400	Os11g0303600	1.217	0.747	0.19	2.67926	0.000104826	0.00186561	1.97511	0.0118586	0.0372033	Similar to O-methyltransferase family protein	-
Os11g0312400	ADK-B	10.334	4.936	0	13.3351	4.47974e-53	2.58277e-50	12.2691	3.10085e-26	1.11484e-24	Adenylate kinase B (EC 2.7.4.3) (ATP-AMP transphosphorylase)	ko01100//Metabolic pathways;ko01110//Biosynthesis of secondary metabolites;ko00230//Purine metabolism;ko00730//Thiamine metabolism
Os11g0440200	APY3	1.79	1.623	0.534	1.74505	0.00167444	0.0172953	1.60375	0.00396469	0.0146641	Similar to GDA1/CD39 family protein, expressed	ko01100//Metabolic pathways;ko01110//Biosynthesis of secondary metabolites;ko00230//Purine metabolism;ko00240//Pyrimidine metabolism
Os11g0506800	OsBAG5	0	0.167	0.85	-9.73132	1.92554e-06	5.8654e-05	-2.34761	0.0015534	0.00654172	Similar to BAG domain containing protein	-
Os11g0514500	BAK1	4.662	62.106	0.43	3.43854	1.9376e-15	2.11866e-13	7.17425	4.13901e-280	4.88864e-277	Sorghum bicolor leucine-rich repeat-containing extracellular glycoprotein precursor	-
Os11g0514800	--	2.161	2.363	0.888	1.28307	0.000228483	0.00353942	1.41199	1.68028e-05	0.0001121	BRO1 domain domain containing protein	-
Os11g0515700	-	9.837	2.226	0	13.264	6.53261e-49	3.28808e-46	11.1202	7.53576e-12	1.16038e-10	-	-
Os11g0517400	--	3.592	5.274	1.643	1.12845	1.01704e-05	0.000254313	1.68257	3.24229e-13	5.61024e-12	Conserved hypothetical protein	-
Os11g0530650	--	0	1.473	5.496	-12.4242	7.68507e-24	1.41682e-21	-1.89962	4.71368e-09	5.38586e-08	Hypothetical protein	-
Os11g0557800	--	0.954	0.732	0	9.89785	0.00195752	0.0193615	9.5157	0.00782344	0.0260794	Conserved hypothetical protein	-
Os11g0559600	--	27.486	44.543	11.853	1.21344	1.51037e-52	8.5525e-50	1.90995	4.82216e-161	2.65136e-158	Conserved hypothetical protein	-
Os11g0564800	--	0.814	0.766	0.298	1.44972	3.96902e-07	1.41254e-05	1.36203	2.30402e-06	1.79558e-05	Hypothetical protein	-
Os11g0587600	OsABCG48	3.832	6.066	0.847	2.17766	7.77555e-39	2.97064e-36	2.84031	3.1559e-82	5.21459e-80	Similar to PDR-like ABC transporter	-
Os11g0592000	OsPR4c	26.271	46.75	3.944	2.73574	4.49034e-49	2.29659e-46	3.56723	5.56182e-112	1.62722e-109	Similar to Barwin	-
Os11g0592100	OsPR4b	22.283	14.464	6.105	1.86788	2.63178e-26	6.0915e-24	1.2444	1.69169e-10	2.26959e-09	Similar to Barwin	-
Os11g0607900	OsRLCK336	0.634	4.99	0.022	4.84891	1.13739e-07	4.54566e-06	7.82539	9.62353e-67	1.18036e-64	Hypothetical conserved gene	-
Os11g0620150	--	0	0	10.272	-13.3264	1.31738e-75	1.19354e-72	-13.3264	8.65362e-77	1.26589e-74	Hypothetical gene	-
Os11g0631825	--	0.017	0.048	0.258	-3.92376	0.000276113	0.00410096	-2.42626	0.00444281	0.016102	Conserved hypothetical protein	-
Os11g0633800	OsFbox627	1.61	1.438	0.643	1.32417	0.00132118	0.0143474	1.16117	0.00384456	0.014385	Cyclin-like F-box domain containing protein	-
Os11g0634902	-	2.351	1.727	4.751	-1.01496	0.000201118	0.00319351	-1.45996	3.43906e-07	3.07635e-06	-	-
Os11g0641500	OsLAC23	1.939	11.33	0.443	2.12993	1.50128e-08	6.98029e-07	4.6767	4.99853e-92	1.01531e-89	Cupredoxin domain containing protein	-
Os11g0678400	RPM1	0.26	0.333	0	8.02237	0.00391328	0.0331368	8.37938	0.000489894	0.00236171	Similar to NB-ARC domain containing protein, expressed	ko04626//Plant-pathogen interaction
Os11g0695800	MRKc	0.983	0.942	0.445	1.14339	0.000899067	0.0106418	1.08192	0.00124843	0.00538806	Similar to Receptor kinase MRKc	-
Os11g0700900	C10923	0.929	40.086	0.237	1.97079	0.00664208	0.0493438	7.40207	3.03215e-236	2.68598e-233	Glycoside hydrolase, subgroup, catalytic core domain containing protein	ko01100//Metabolic pathways;ko00520//Amino sugar and nucleotide sugar metabolism
Os11g0702600	--	0.586	0.433	1.595	-1.44458	0.00312177	0.0279397	-1.88112	0.000107819	0.000611368	Hypothetical conserved gene	-
Os11g0707100	RCAB	2.092	1.459	0.557	1.90913	0.000275406	0.00410096	1.38923	0.0136065	0.0418107	Hypothetical conserved gene	-
Os12g0116700	OsWRKY64	6.136	3.52	0.614	3.32099	6.20604e-23	1.07538e-20	2.51926	4.46283e-11	6.3564e-10	Similar to WRKY transcription factor 64	-
Os12g0117500	--	2.133	4.69	0.345	2.62822	2.87404e-10	1.75261e-08	3.76492	2.67407e-30	1.17138e-28	Hypothetical protein	-
Os12g0117600	At3g08570	5.831	9.682	2.832	1.04192	1.77318e-09	9.69439e-08	1.77348	4.60979e-32	2.18759e-30	BTB domain containing protein	-
Os12g0121600	OsCHX09	1.082	1.118	0.54	1.00267	0.00390269	0.0331368	1.04989	0.00324248	0.012394	Cation/H+ exchanger domain containing protein	-
Os12g0130200	PK1	0.343	1.322	0.03	3.51517	0.00636217	0.0478634	5.46162	1.40044e-12	2.30325e-11	Similar to D-mannose binding lectin family protein, expressed	-
Os12g0130900	PCMP-H28	1.993	2.713	0.69	1.53027	0.002916	0.0264643	1.97522	8.9357e-06	6.28075e-05	Pentatricopeptide repeat domain containing protein	-
Os12g0138600	--	0	0	1.114	-10.1215	9.6373e-07	3.19664e-05	-10.1215	9.6373e-07	8.01182e-06	Hypothetical protein	-
Os12g0152000	Rcn3	2.222	2.064	0.462	2.26589	4.29809e-05	0.000875915	2.15948	0.000117812	0.00066145	Similar to Terminal flower 1-like protein	-
Os12g0164450	--	5.519	3.558	1.716	1.68536	6.05874e-13	5.04259e-11	1.05202	5.69374e-05	0.000343629	Hypothetical gene	-
Os12g0169300	--	5.681	6.39	0	12.4719	1.59125e-29	4.46536e-27	12.6416	5.24689e-34	2.60223e-32	Conserved hypothetical protein	-
Os12g0198700	GOS9	61.652	11.358	27.067	1.18761	3.18342e-57	2.06013e-54	-1.25283	4.69682e-30	2.02956e-28	Similar to Jasmonate-induced protein	-
Os12g0217400	RLP6	0.341	0.413	0.053	2.68571	0.00258886	0.0240741	2.96208	0.000279321	0.00143786	Similar to Leucine Rich Repeat family protein, expressed	-
Os12g0217800	--	3.954	5.224	1.029	1.94207	1.34846e-05	0.000323692	2.34391	3.0369e-09	3.5527e-08	Hypothetical gene	-
Os12g0218100	--	4.171	7.599	1.017	2.03607	2.43951e-05	0.000543236	2.90149	2.062e-13	3.633e-12	Similar to cDNA, clone: J065028F04, full insert sequence	-
Os12g0221400	--	3.695	10.307	0.656	2.49381	4.16972e-07	1.48231e-05	3.97378	1.53719e-28	6.16615e-27	Similar to cDNA clone:001-112-B09, full insert sequence	-
Os12g0227050	--	0.279	0.128	1.122	-2.00774	0.00409952	0.0342816	-3.13186	6.66138e-05	0.000395958	Hypothetical protein	-
Os12g0235700	ZAR1	2.905	1.438	0.327	3.15118	5.63287e-22	9.15991e-20	2.1367	1.06556e-07	1.02723e-06	Serine/threonine protein kinase-related domain containing protein	-
Os12g0240900	NOMT	1.199	4.693	0.328	1.87006	0.0021191	0.0206124	3.83874	2.292e-22	7.11012e-21	Naringenin 7-O-methyltransferase, Biosynthesis of flavonoid phytoalexin sakuraneti	ko01110//Biosynthesis of secondary metabolites;ko00941//Flavonoid biosynthesis
Os12g0247700	OsJAC1	969.127	1373.03	162.085	2.57994	0	0	3.08254	0	0	Similar to Jasmonate-induced protein	-
Os12g0249900	OsRLCK366	1.155	0.566	0.175	2.72247	7.2249e-08	2.98442e-06	1.69345	0.00525564	0.0186349	Protein kinase, core domain containing protein	-
Os12g0258700	OsLAC29	3.165	17.14	0.787	2.00777	2.24705e-12	1.74215e-10	4.44486	6.70821e-131	2.54673e-128	Cupredoxin domain containing protein	-
Os12g0458100	HSR201	10.627	21.991	1.673	2.66723	1.80799e-47	8.958e-45	3.7164	2.3059e-133	9.07843e-131	Transferase family protein	-
Os12g0465800	--	7.563	6.812	3.019	1.32489	4.67986e-05	0.000942211	1.17401	0.00027388	0.00141511	Conserved hypothetical protein	-
Os12g0471100	AATP1	1.368	1.607	0.501	1.44919	0.00103178	0.0117902	1.68149	2.50716e-05	0.000162144	Similar to ATPase 2	-
Os12g0491800	OsKSL10	2.583	5.081	0.174	3.89189	7.94573e-26	1.67973e-23	4.86795	7.29719e-59	7.55543e-57	Similar to Ent-kaurene synthase 1A	ko01110//Biosynthesis of secondary metabolites;ko00904//Diterpenoid biosynthesis
Os12g0506600	--	1.086	0.965	0.137	2.98678	1.9039e-07	7.26505e-06	2.81635	4.33794e-06	3.21938e-05	Hypothetical protein	-
Os12g0528801	--	4.225	3.472	0.393	3.42635	6.66138e-05	0.0012679	3.14317	0.000404902	0.00199757	Hypothetical gene	-
Os12g0550800	--	2.999	5.951	0.917	1.70949	3.76628e-07	1.351e-05	2.69814	2.5761e-36	1.37838e-34	Hypothetical conserved gene	-
Os12g0555000	RSOsPR10	16.464	103.722	5.221	1.65692	1.23771e-17	1.59544e-15	4.31225	6.45946e-283	8.23969e-280	Similar to Probenazole-inducible protein PBZ1	-
Os12g0555200	RPR10b	11.255	33.643	3.787	1.57144	2.71695e-12	2.09113e-10	3.15118	6.65468e-79	1.00577e-76	Similar to Probenazole-inducible protein PBZ1	-
Os12g0555500	OsPR10a	28.473	226.461	9.311	1.61259	4.17324e-30	1.21407e-27	4.60418	0	0	Pathogen resistance protein PBZ1, 17 kDa RNase, Disease resistanc	-
Os12g0559200	OsLOX11	278.997	496.338	74.777	1.89958	0	0	2.73066	0	0	Lipoxygenase (EC 1.13.11.12)	ko01100//Metabolic pathways;ko01110//Biosynthesis of secondary metabolites;ko00592//alpha-Linolenic acid metabolism;ko00591//Linoleic acid metabolism
Os12g0572300	--	0	0.526	2.225	-11.1196	1.20864e-07	4.76098e-06	-2.08067	0.000885647	0.00399368	Similar to Pre-mRNA splicing factor (Fragment)	ko03040//Spliceosome
Os12g0576732	--	0	0	0.326	-8.34873	0.000489894	0.00646465	-8.34873	0.000489894	0.00236171	Hypothetical gene	-
Os12g0576750	PAP1B	0.986	2.688	0.4	1.30159	0.00666872	0.0494424	2.74846	1.06571e-14	2.07103e-13	Nucleotide pyrophosphatase, Hydrolysis of UDP, ADP and adenosine 5'-phosphosulfat	-
Os12g0601500	--	1.256	1.205	0.44	1.51326	0.000814887	0.0098551	1.45346	0.000814887	0.00371345	Conserved hypothetical protein	-
Os12g0628600	OsPR5	80.473	135.117	31.761	1.34125	7.29058e-57	4.53303e-54	2.08888	6.68019e-174	4.26062e-171	Similar to Thaumatin-like pathogenesis-related protein 3 precursor	-
Os12g0630100	TOND1	8.318	18.379	4.058	1.03547	5.69374e-05	0.00112142	2.17922	1.05732e-25	3.70527e-24	Thaumatin protein, Tolerance to nitrogen deficienc	-
Os12g0630500	Zlp	6.113	8.107	2.729	1.16351	7.42369e-06	0.000194389	1.5708	8.37122e-11	1.16322e-09	Similar to Thaumatin-like protein	-
Os12g0635400	--	4.222	5.373	1.423	1.56899	2.32053e-05	0.00052058	1.91679	2.10861e-08	2.23178e-07	VQ domain containing protein	-
Os12g0636400	EPHX2	3.965	5.283	1.256	1.65848	1.7261e-07	6.63784e-06	2.07252	5.34834e-13	9.09646e-12	Similar to Epoxide hydrolase 2	-
Os12g0640700	At5g35370	0.22	0.316	1.001	-2.18587	0.000197437	0.00314609	-1.66345	0.00258608	0.0101702	Protein kinase-like domain containing protein	-

## Sheet: Supplementary Table 4
Supplementary Table 4.Search for OsGATA8 downstream target genes through DNA affinity purification sequencing (DAP-seq)
peak_name	chr	start	end	length	abs_summit	pileup	fold_enrichment	#NAME?	#NAME?	annotation	geneChr	geneStart	geneEnd	geneLength	exonNumber	geneStrand	geneId	transcriptId	distToTSS	Symbol	Description	KEGG_A_class	KEGG_B_class	Pathway	K_ID	GO_Component	GO_Function	GO_Process
G8-IP_peak_7135	7	20181900	20182417	518	20182114	67	11.8584	52.5021	47.1817	Promoter (1-2kb)	7	20180050	20180868	819	1	-	Os07g0521950	Os07t0521950-01	-1246	-	Non-protein coding transcript	-	-	-	-	-	-	-
G8-IP_peak_1582	11	1232433	1232875	443	1232734	53	9.41695	36.9164	31.9292	Promoter (1-2kb)	11	1233932	1235977	2046	3	+	Os11g0126900	Os11t0126900-01	-1198	NAC122	NAC-domain protein, Drought toleranc	-	-	-	-	GO:0005634//nucleus	GO:0003677//DNA binding;GO:0003700//DNA-binding transcription factor activity	GO:0006355//regulation of transcription, DNA-templated;GO:0045893//positive regulation of transcription, DNA-templated
G8-IP_peak_3406	2	17638903	17639873	971	17639380	59	9.23607	39.8622	34.7913	Promoter (1-2kb)	2	17641115	17645569	4455	1	+	Os02g0500250	Os02t0500250-01	-1735	-	Conserved hypothetical protein	-	-	-	-	-	-	-
G8-IP_peak_8162	9	10151621	10152088	468	10151827	52	9.08077	35.4105	30.4771	Promoter (1-2kb)	9	10152941	10157508	4568	3	+	Os09g0334800	Os09t0334800-01	-1114	-	Similar to protein kinase	-	-	-	-	GO:0005886//plasma membrane;GO:0016020//membrane;GO:0016021//integral component of membrane	GO:0004672//protein kinase activity;GO:0004675//transmembrane receptor protein serine/threonine kinase activity;GO:0005524//ATP binding;GO:0030246//carbohydrate binding	GO:0002229//defense response to oomycetes;GO:0006468//protein phosphorylation;GO:0006952//defense response;GO:0007178//transmembrane receptor protein serine/threonine kinase signaling pathway;GO:0042742//defense response to bacterium
G8-IP_peak_4243	3	17776991	17777230	240	17777148	57	8.49351	36.4541	31.4839	Promoter (<=1kb)	3	17774288	17776246	1959	2	-	Os03g0425450	Os03t0425450-00	-902	-	Hypothetical gene	-	-	-	-	-	-	-
G8-IP_peak_2833	12	22944913	22945128	216	22945005	62	8.44806	39.0222	33.9777	Promoter (1-2kb)	12	22939792	22943689	3898	3	-	Os12g0560300	Os12t0560300-01	-1316	OsARL1f	Similar to NTGB2 (Fragment)	Genetic Information Processing	Folding, sorting and degradation	ko04141//Protein processing in endoplasmic reticulum	K07953	GO:0005622//intracellular;GO:0005783//endoplasmic reticulum;GO:0005794//Golgi apparatus;GO:0030127//COPII vesicle coat;GO:0070971//endoplasmic reticulum exit site	GO:0000166//nucleotide binding;GO:0003924//GTPase activity;GO:0005525//GTP binding	GO:0003400//regulation of COPII vesicle coating;GO:0006886//intracellular protein transport;GO:0006888//ER to Golgi vesicle-mediated transport;GO:0015031//protein transport;GO:0016050//vesicle organization;GO:0016192//vesicle-mediated transport;GO:0061024//membrane organization;GO:0070863//positive regulation of protein exit from endoplasmic reticulum
G8-IP_peak_4665	4	668792	669085	294	668958	47	8.37062	30.6935	25.9383	Promoter (1-2kb)	4	661863	667540	5678	3	-	Os04g0111500	Os04t0111500-01	-1418	OsEXO70FX13	Similar to OSIGBa0127D24.4 protein	-	-	-	-	GO:0000145//exocyst	-	GO:0006887//exocytosis;GO:0015031//protein transport
G8-IP_peak_4650	4	379715	380591	877	380109	59	8.29422	36.895	31.9148	Promoter (1-2kb)	4	381943	382891	949	1	+	Os04g0105900	Os04t0105900-00	-1834	-	Protein of unknown function DUF1719, Oryza sativa domain containing protein	-	-	-	-	-	-	-
G8-IP_peak_7062	7	17535800	17536458	659	17535946	55	7.84265	33.3301	28.4707	Promoter (<=1kb)	7	17529809	17534987	5179	4	-	Os07g0481400	Os07t0481400-01	-959	-	NB-ARC domain containing protein	-	-	-	-	-	GO:0043531//ADP binding	-
G8-IP_peak_885	1	35967793	35968143	351	35967934	43	7.67307	26.7211	22.1887	Promoter (<=1kb)	1	35965949	35966946	998	1	-	Os01g0838600	Os01t0838600-00	-988	-	Zinc finger, C2H2-like domain containing protein	-	-	-	-	-	GO:0003676//nucleic acid binding	-
G8-IP_peak_1778	11	8999429	8999689	261	8999552	45	7.66316	27.7009	23.1066	Promoter (<=1kb)	11	9000489	9004988	4500	8	+	Os11g0264600	Os11t0264600-01	-937	-	Conserved hypothetical protein	-	-	-	-	-	-	-
G8-IP_peak_8309	9	15928883	15929400	518	15929121	51	7.65564	30.7035	25.948	Promoter (1-2kb)	9	15930510	15936552	6043	15	+	Os09g0433900	Os09t0433900-01	-1389	OsEnS-128	Similar to Alanine aminotransferase 2 (EC 2.6.1.2) (GPT) (Glutamic--pyruvic transaminase 2) (Glutamic--alanine transaminase 2) (ALAAT-2)	Metabolism;Metabolism;Metabolism;Metabolism;Metabolism;Metabolism;Metabolism	Global and overview maps;Global and overview maps;Global and overview maps;Energy metabolism;Amino acid metabolism;Global and overview maps;Amino acid metabolism	ko01100//Metabolic pathways;ko01200//Carbon metabolism;ko01230//Biosynthesis of amino acids;ko00710//Carbon fixation in photosynthetic organisms;ko00250//Alanine, aspartate and glutamate metabolism;ko01210//2-Oxocarboxylic acid metabolism;ko00220//Arginine biosynthesis	K00814;K00814;K00814;K00814;K00814;K00814;K00814	-	GO:0003824//catalytic activity;GO:0004021//L-alanine:2-oxoglutarate aminotransferase activity;GO:0008483//transaminase activity;GO:0016740//transferase activity;GO:0030170//pyridoxal phosphate binding	GO:0009058//biosynthetic process
G8-IP_peak_3486	2	20226412	20226738	327	20226590	62	7.56767	35.9432	30.9835	Promoter (<=1kb)	2	20227026	20235116	8091	7	+	Os02g0543900	Os02t0543900-01	-436	-	Similar to OSIGBa0159H11-OSIGBa0137A07.4 protein	-	-	-	-	-	-	-
G8-IP_peak_1650	11	3656127	3656473	347	3656229	42	7.49868	25.7518	21.2772	Promoter (<=1kb)	11	3656726	3661466	4741	2	+	Os11g0173800	Os11t0173800-01	-497	-	Serine/threonine protein kinase-related domain containing protein	-	-	-	-	GO:0016020//membrane;GO:0016021//integral component of membrane	GO:0000166//nucleotide binding;GO:0004672//protein kinase activity;GO:0004674//protein serine/threonine kinase activity;GO:0005515//protein binding;GO:0005524//ATP binding;GO:0016301//kinase activity;GO:0016740//transferase activity	GO:0006468//protein phosphorylation;GO:0016310//phosphorylation
G8-IP_peak_1071	10	777135	777729	595	777586	45	7.41917	27.0114	22.4647	Promoter (1-2kb)	10	771699	776341	4643	5	-	Os10g0110800	Os10t0110800-01	-1245	-	Similar to Nitrate transporter (Fragment)	-	-	-	-	GO:0016020//membrane;GO:0016021//integral component of membrane	GO:0015333//peptide:proton symporter activity;GO:0022857//transmembrane transporter activity;GO:0035673//oligopeptide transmembrane transporter activity;GO:1904680//peptide transmembrane transporter activity	GO:0035672//oligopeptide transmembrane transport;GO:0042886//amide transport;GO:0055085//transmembrane transport;GO:1902600//proton transmembrane transport
G8-IP_peak_7856	8	23666897	23667379	483	23667029	44	7.35651	26.3432	21.8446	Promoter (1-2kb)	8	23663492	23665382	1891	1	-	Os08g0479400	Os08t0479400-01	-1647	OsZHD2	Similar to Hydroxyproline-rich glycoprotein DZ-HRGP precursor	-	-	-	-	GO:0005634//nucleus	GO:0003677//DNA binding;GO:0046872//metal ion binding	-
G8-IP_peak_1044	1	43224897	43225478	582	43225160	46	7.34655	27.2918	22.7319	Promoter (1-2kb)	1	43226191	43230312	4122	9	+	Os01g0978000	Os01t0978000-01	-1031	-	Similar to Uncoupling protein	-	-	-	-	GO:0016020//membrane;GO:0016021//integral component of membrane	GO:0022857//transmembrane transporter activity	-
G8-IP_peak_6337	6	16889899	16890473	575	16890145	41	7.32429	24.7924	20.3775	Promoter (1-2kb)	6	16887143	16888459	1317	2	-	Os06g0490200	Os06t0490200-01	-1686	-	Conserved hypothetical protein	-	-	-	-	-	-	-
G8-IP_peak_6394	6	20130680	20131004	325	20130887	42	7.2449	25.0608	20.6378	Promoter (<=1kb)	6	20131512	20132168	657	1	+	Os06g0537300	Os06t0537300-00	-625	-	Zinc finger, RING-type domain containing protein	-	-	-	-	GO:0016020//membrane;GO:0016021//integral component of membrane	GO:0061630//ubiquitin protein ligase activity	GO:0006511//ubiquitin-dependent protein catabolic process;GO:0016567//protein ubiquitination
G8-IP_peak_1302	10	11635756	11636295	540	11635938	46	7.15482	26.7263	22.1935	Promoter (1-2kb)	10	11629767	11634486	4720	9	-	Os10g0370000	Os10t0370000-01	-1452	OsPP2C71	Protein phosphatase 2C-related domain containing protein	-	-	-	-	-	GO:0003824//catalytic activity;GO:0004721//phosphoprotein phosphatase activity;GO:0016787//hydrolase activity;GO:0046872//metal ion binding	GO:0006470//protein dephosphorylation
G8-IP_peak_1649	11	3654655	3655006	352	3654864	40	7.1499	23.8431	19.4922	Promoter (1-2kb)	11	3649441	3653629	4189	2	-	Os11g0173600	Os11t0173600-01	-1235	-	Non-protein coding transcript	-	-	-	-	-	-	-
G8-IP_peak_3525	2	21523721	21524467	747	21523939	44	6.94371	25.1556	20.729	Promoter (1-2kb)	2	21525890	21528856	2967	3	+	Os02g0566400	Os02t0566400-01	-1951	-	Similar to OSIGBa0152K17.7 protein	-	-	-	-	GO:0016020//membrane;GO:0016021//integral component of membrane	-	-
G8-IP_peak_2715	12	17566777	17567938	1162	17567458	52	6.87251	28.6656	24.0273	Promoter (1-2kb)	12	17563540	17565998	2459	1	-	Os12g0479300	Os12t0479300-01	-1460	-	Non-protein coding transcript	-	-	-	-	-	-	-
G8-IP_peak_759	1	30486385	30486723	339	30486542	41	6.86025	23.5201	19.2075	Promoter (1-2kb)	1	30488192	30490382	2191	6	+	Os01g0730800	Os01t0730800-01	-1650	-	Mpv17/PMP22 family protein	Cellular Processes	Transport and catabolism	ko04146//Peroxisome	K13348	GO:0005737//cytoplasm;GO:0009507//chloroplast;GO:0009536//plastid;GO:0009941//chloroplast envelope;GO:0016020//membrane;GO:0016021//integral component of membrane	-	-
G8-IP_peak_7212	7	23231921	23232227	307	23232104	43	6.84951	24.4151	20.0383	Promoter (1-2kb)	7	23233744	23234358	615	1	+	Os07g0574600	Os07t0574600-00	-1640	-	Hypothetical conserved gene	-	-	-	-	-	-	-
G8-IP_peak_155	1	6855163	6855553	391	6855392	42	6.84357	23.9354	19.581	Promoter (1-2kb)	1	6857345	6860952	3608	4	+	Os01g0224700	Os01t0224700-01	-1953	YUCCA4	Flavin monooxygenase-like enzyme, Auxin biosynthesi	Metabolism;Metabolism	Global and overview maps;Amino acid metabolism	ko01100//Metabolic pathways;ko00380//Tryptophan metabolism	K11816;K11816	-	GO:0004497//monooxygenase activity;GO:0004499//N,N-dimethylaniline monooxygenase activity;GO:0016491//oxidoreductase activity;GO:0050660//flavin adenine dinucleotide binding;GO:0050661//NADP binding;GO:0103075//indole-3-pyruvate monooxygenase activity	GO:0009851//auxin biosynthetic process;GO:0009901//anther dehiscence;GO:0055114//oxidation-reduction process
G8-IP_peak_594	1	24363010	24363181	172	24363066	53	6.82741	28.9764	24.3081	Promoter (1-2kb)	1	24364146	24367678	3533	4	+	Os01g0614300	Os01t0614300-01	-1080	OsTBL16	Protein of unknown function DUF231, plant domain containing protein	-	-	-	-	GO:0005794//Golgi apparatus	GO:0016413//O-acetyltransferase activity	-
G8-IP_peak_3845	3	1640358	1640679	322	1640580	38	6.80113	21.976	17.764	Promoter (1-2kb)	3	1641654	1645028	3375	9	+	Os03g0129000	Os03t0129000-01	-1074	PIGF	GPI biosynthesis protein Pig-F domain containing protein	Metabolism;Metabolism	Global and overview maps;Glycan biosynthesis and metabolism	ko01100//Metabolic pathways;ko00563//Glycosylphosphatidylinositol(GPI)-anchor biosynthesis	K05287;K05287	GO:0005789//endoplasmic reticulum membrane;GO:0016020//membrane;GO:0016021//integral component of membrane	GO:0008168//methyltransferase activity;GO:0016740//transferase activity	GO:0006506//GPI anchor biosynthetic process;GO:0032259//methylation
G8-IP_peak_6938	7	10943062	10943333	272	10943200	38	6.80113	21.976	17.764	Promoter (1-2kb)	7	10936014	10941697	5684	7	-	Os07g0284950	Os07t0284950-00	-1503	-	Conserved hypothetical protein	-	-	-	-	-	-	-
G8-IP_peak_4809	4	9683448	9683667	220	9683584	49	6.77418	26.9521	22.4069	Promoter (<=1kb)	4	9684572	9685135	564	1	+	Os04g0249900	Os04t0249900-01	-988	-	Hypothetical gene	-	-	-	-	-	-	-
G8-IP_peak_3833	3	984289	984700	412	984388	41	6.7514	23.2137	18.9193	Promoter (1-2kb)	3	985771	989760	3990	3	+	Os03g0118100	Os03t0118100-01	-1383	-	Conserved hypothetical protein	-	-	-	-	-	-	-
G8-IP_peak_942	1	38725755	38726314	560	38725993	42	6.69384	23.5046	19.1928	Promoter (1-2kb)	1	38723347	38724165	819	1	-	Os01g0890500	Os01t0890500-00	-1828	-	Conserved hypothetical protein	-	-	-	-	-	-	-
G8-IP_peak_5294	4	34926417	34926778	362	34926611	46	6.67449	25.2637	20.8288	Promoter (<=1kb)	4	34922338	34926223	3886	5	-	Os04g0683900	Os04t0683900-01	-388	-	Protein of unknown function DUF296 domain containing protein	-	-	-	-	-	GO:0003680//AT DNA binding	-
G8-IP_peak_5757	5	19413933	19414573	641	19414213	44	6.67372	24.3534	19.9813	Promoter (1-2kb)	5	19415561	19423234	7674	7	+	Os05g0399200	Os05t0399200-01	-1348	-	Similar to Endo-1,3;1,4-beta-D-glucanase precursor (EC 3.2.1.-)	-	-	-	-	-	GO:0016787//hydrolase activity	-
G8-IP_peak_4043	3	10690278	10690718	441	10690510	48	6.6387	26.0568	21.569	Promoter (1-2kb)	3	10692333	10693906	1574	1	+	Os03g0303100	Os03t0303100-01	-1823	-	Protein of unknown function DUF1645 family protein	-	-	-	-	-	-	-
G8-IP_peak_1036	1	42908224	42908463	240	42908359	37	6.62674	21.0587	16.9176	Promoter (<=1kb)	1	42905570	42907462	1893	2	-	Os01g0972200	Os01t0972200-00	-897	OsZIP1	Similar to Zinc transporter 2 precursor (ZRT/IRT-like protein 2)	-	-	-	-	GO:0005886//plasma membrane;GO:0016020//membrane;GO:0016021//integral component of membrane	GO:0005385//zinc ion transmembrane transporter activity;GO:0046873//metal ion transmembrane transporter activity	GO:0006811//ion transport;GO:0006829//zinc ion transport;GO:0030001//metal ion transport;GO:0055085//transmembrane transport;GO:0071577//zinc ion transmembrane transport
G8-IP_peak_2711	12	17476939	17477121	183	17477052	37	6.62674	21.0587	16.9176	Promoter (<=1kb)	12	17478005	17486364	8360	3	+	Os12g0478400	Os12t0478400-00	-953	OsRLCK368	EGF-type aspartate/asparagine hydroxylation site domain containing protein	-	-	-	-	-	GO:0005509//calcium ion binding;GO:0030247//polysaccharide binding	-
G8-IP_peak_3022	2	3100594	3100854	261	3100717	37	6.62674	21.0587	16.9176	Promoter (1-2kb)	2	3097247	3099450	2204	1	-	Os02g0156600	Os02t0156600-00	-1267	-	Hypothetical conserved gene	-	-	-	-	GO:0016020//membrane;GO:0016021//integral component of membrane	GO:0005515//protein binding	-
G8-IP_peak_5869	5	23596557	23596927	371	23596816	38	6.62313	21.4985	17.3343	Promoter (1-2kb)	5	23598187	23602596	4410	3	+	Os05g0480000	Os05t0480000-01	-1371	OsSTN8	Serine/threonine protein kinase, Photosystem II (PSII) repair, Phosphorylation of PSII core protei	-	-	-	-	GO:0009507//chloroplast;GO:0009579//thylakoid	GO:0004672//protein kinase activity;GO:0005524//ATP binding	GO:0006468//protein phosphorylation;GO:0042549//photosystem II stabilization
G8-IP_peak_508	1	21271209	21271585	377	21271449	44	6.60991	24.1607	19.7997	Promoter (<=1kb)	1	21265832	21270762	4931	5	-	Os01g0560000	Os01t0560000-01	-687	-	Similar to Auxin amidohydrolase	-	-	-	-	GO:0005783//endoplasmic reticulum;GO:0005788//endoplasmic reticulum lumen	GO:0016787//hydrolase activity	-
G8-IP_peak_2242	11	27397590	27397801	212	27397701	41	6.54375	22.6201	18.3745	Promoter (1-2kb)	11	27399450	27406535	7086	12	+	Os11g0678000	Os11t0678000-01	-1749	-	Similar to PAS domain containing protein, expressed	-	-	-	-	-	-	GO:0006355//regulation of transcription, DNA-templated
G8-IP_peak_7238	7	24343945	24344291	347	24344062	44	6.52035	23.8881	19.5354	Promoter (<=1kb)	7	24345060	24345963	904	1	+	Os07g0597100	Os07t0597100-01	-998	-	Similar to Saccharopine dehydrogenase	-	-	-	-	GO:0005739//mitochondrion;GO:0005773//vacuole;GO:0005774//vacuolar membrane;GO:0005811//lipid droplet;GO:0005886//plasma membrane;GO:0009941//chloroplast envelope;GO:0016020//membrane;GO:0016021//integral component of membrane	-	GO:0009247//glycolipid biosynthetic process
G8-IP_peak_7325	7	28254043	28254392	350	28254259	48	6.51624	25.658	21.2045	Promoter (<=1kb)	7	28250047	28253655	3609	5	-	Os07g0668900	Os07t0668900-01	-604	OsRLCK240	Similar to Serine/threonine-protein kinase PBS1 (EC 2.7.1.37) (AvrPphB susceptible protein 1)	-	-	-	-	GO:0005886//plasma membrane	GO:0000166//nucleotide binding;GO:0004672//protein kinase activity;GO:0004674//protein serine/threonine kinase activity;GO:0004675//transmembrane receptor protein serine/threonine kinase activity;GO:0005524//ATP binding	GO:0006468//protein phosphorylation;GO:0007178//transmembrane receptor protein serine/threonine kinase signaling pathway
G8-IP_peak_59	1	3071729	3072928	1200	3072612	44	6.50077	23.8282	19.4922	Promoter (1-2kb)	1	3067950	3071237	3288	1	-	Os01g0158600	Os01t0158600-01	-1375	-	Leucine-rich repeat, N-terminal domain containing protein	-	-	-	-	GO:0016020//membrane;GO:0016021//integral component of membrane	GO:0005515//protein binding	-
G8-IP_peak_3943	3	6780501	6781075	575	6780960	53	6.47629	27.7467	23.1502	Promoter (1-2kb)	3	6782702	6785978	3277	8	+	Os03g0228400	Os03t0228400-01	-1742	-	Similar to Adapter-related protein complex 3 sigma 2 subunit (Sigma-adaptin 3b) (AP-3 complex sigma-3B subunit) (Sigma-3B-adaptin)	-	-	-	-	GO:0016020//membrane;GO:0030117//membrane coat;GO:0030123//AP-3 adaptor complex;GO:0043231//intracellular membrane-bounded organelle	GO:0008565//protein transporter activity	GO:0006886//intracellular protein transport;GO:0006896//Golgi to vacuole transport;GO:0015031//protein transport;GO:0016192//vesicle-mediated transport
G8-IP_peak_923	1	37799522	37799827	306	37799713	37	6.43061	20.5338	16.4449	Promoter (1-2kb)	1	37800956	37802110	1155	4	+	Os01g0871700	Os01t0871700-00	-1243	-	Oligopeptide transporter domain containing protein	-	-	-	-	GO:0016020//membrane;GO:0016021//integral component of membrane	GO:0022857//transmembrane transporter activity	GO:0055085//transmembrane transport
G8-IP_peak_841	1	34448112	34448832	721	34448352	47	6.40538	24.8529	20.4349	Promoter (1-2kb)	1	34449889	34452565	2677	2	+	Os01g0810833	Os01t0810833-01	-1537	-	Non-protein coding transcript	-	-	-	-	-	-	-
G8-IP_peak_5132	4	25648512	25648985	474	25648641	38	6.38845	20.8564	16.7458	Promoter (1-2kb)	4	25646120	25647068	949	2	-	Os04g0513301	Os04t0513301-00	-1573	-	Similar to Pectinesterase	-	-	-	-	GO:0005618//cell wall	GO:0016787//hydrolase activity;GO:0030599//pectinesterase activity;GO:0045330//aspartyl esterase activity;GO:0046910//pectinesterase inhibitor activity	GO:0042545//cell wall modification;GO:0043086//negative regulation of catalytic activity
G8-IP_peak_6571	6	25931611	25931920	310	25931752	45	6.38642	23.9142	19.5602	Promoter (1-2kb)	6	25928042	25930601	2560	4	-	Os06g0638100	Os06t0638100-01	-1151	-	Similar to Tic21	-	-	-	-	GO:0009507//chloroplast;GO:0009706//chloroplast inner membrane;GO:0009941//chloroplast envelope;GO:0016020//membrane;GO:0016021//integral component of membrane	GO:0005381//iron ion transmembrane transporter activity;GO:0042803//protein homodimerization activity	GO:0006875//cellular metal ion homeostasis;GO:0034755//iron ion transmembrane transport;GO:0045037//protein import into chloroplast stroma
G8-IP_peak_8397	9	19781044	19781327	284	19781175	46	6.36773	24.2925	19.9253	Promoter (<=1kb)	9	19775385	19780571	5187	14	-	Os09g0509500	Os09t0509500-00	-604	-	Diacylglycerol acyltransferase domain containing protein	-	-	-	-	-	-	-
G8-IP_peak_1791	11	9469374	9469871	498	9469678	54	6.35313	27.7418	23.1457	Promoter (1-2kb)	11	9471589	9479354	7766	10	+	Os11g0271100	Os11t0271100-01	-1911	OsMPK16	Similar to Blast and wounding induced mitogen-activated protein kinase	-	-	-	-	GO:0005634//nucleus;GO:0005737//cytoplasm	GO:0000166//nucleotide binding;GO:0004672//protein kinase activity;GO:0004674//protein serine/threonine kinase activity;GO:0004707//MAP kinase activity;GO:0005524//ATP binding;GO:0016301//kinase activity;GO:0016740//transferase activity	GO:0000165//MAPK cascade;GO:0006468//protein phosphorylation;GO:0010468//regulation of gene expression;GO:0016310//phosphorylation;GO:0035556//intracellular signal transduction
G8-IP_peak_415	1	15947786	15948632	847	15947920	37	6.34692	20.3068	16.2309	Promoter (<=1kb)	1	15948833	15953007	4175	2	+	Os01g0382200	Os01t0382200-01	-913	-	Transferase family protein	-	-	-	-	-	GO:0016747//transferase activity, transferring acyl groups other than amino-acyl groups	-
G8-IP_peak_876	1	35694876	35695091	216	35694998	35	6.27796	19.2581	15.2642	Promoter (1-2kb)	1	35692800	35693807	1008	3	-	Os01g0833600	Os01t0833600-00	-1191	-	Conserved hypothetical protein	-	-	-	-	-	GO:0051087//chaperone binding	-
G8-IP_peak_1069	10	693036	693570	535	693153	35	6.27796	19.2581	15.2642	Promoter (1-2kb)	10	689474	691847	2374	5	-	Os10g0109900	Os10t0109900-00	-1306	-	Major facilitator superfamily, general substrate transporter domain containing protein	-	-	-	-	GO:0016020//membrane;GO:0016021//integral component of membrane	GO:0015333//peptide:proton symporter activity;GO:0022857//transmembrane transporter activity;GO:0035673//oligopeptide transmembrane transporter activity;GO:1904680//peptide transmembrane transporter activity	GO:0035672//oligopeptide transmembrane transport;GO:0042886//amide transport;GO:0055085//transmembrane transport;GO:1902600//proton transmembrane transport
G8-IP_peak_7532	8	8228481	8228685	205	8228586	35	6.27796	19.2581	15.2642	Promoter (1-2kb)	8	8230111	8235214	5104	2	+	Os08g0235600	Os08t0235600-00	-1525	-	Hypothetical conserved gene	-	-	-	-	-	GO:0043531//ADP binding	-
G8-IP_peak_4829	4	11341522	11341784	263	11341689	43	6.26232	22.6577	18.4088	Promoter (1-2kb)	4	11336231	11340189	3959	1	-	Os04g0271450	Os04t0271450-01	-1500	-	Non-protein coding transcript	-	-	-	-	-	-	-
G8-IP_peak_689	1	27879884	27880478	595	27880017	39	6.19703	20.748	16.6486	Promoter (1-2kb)	1	27877175	27878304	1130	1	-	Os01g0678050	Os01t0678050-00	-1713	-	Hypothetical protein	-	-	-	-	-	-	-
G8-IP_peak_5039	4	21413109	21414097	989	21413908	44	6.18955	22.8595	18.5981	Promoter (<=1kb)	4	21414495	21419953	5459	8	+	Os04g0432000	Os04t0432000-01	-587	SAPK7	Similar to Serine/threonine-protein kinase SAPK7	Environmental Information Processing;Environmental Information Processing	Signal transduction;Signal transduction	ko04075//Plant hormone signal transduction;ko04016//MAPK signaling pathway - plant	K14498;K14498	GO:0005634//nucleus;GO:0005737//cytoplasm	GO:0000166//nucleotide binding;GO:0004672//protein kinase activity;GO:0004674//protein serine/threonine kinase activity;GO:0005524//ATP binding;GO:0016301//kinase activity;GO:0016740//transferase activity	GO:0006468//protein phosphorylation;GO:0009738//abscisic acid-activated signaling pathway;GO:0016310//phosphorylation;GO:0035556//intracellular signal transduction;GO:0042742//defense response to bacterium
G8-IP_peak_3437	2	18835579	18835914	336	18835853	40	6.15384	21.0476	16.9176	Promoter (1-2kb)	2	18837800	18843471	5672	7	+	Os02g0518400	Os02t0518400-01	-1947	-	Hypothetical protein	-	-	-	-	GO:0016020//membrane;GO:0016021//integral component of membrane	-	-
G8-IP_peak_603	1	24736942	24737576	635	24737245	48	6.11044	24.2993	19.9317	Promoter (1-2kb)	1	24739092	24740986	1895	1	+	Os01g0620800	Os01t0620800-01	-1847	-	UDP-glucuronosyl/UDP-glucosyltransferase family protein	-	-	-	-	GO:0043231//intracellular membrane-bounded organelle	GO:0008194//UDP-glycosyltransferase activity;GO:0016740//transferase activity;GO:0016757//transferase activity, transferring glycosyl groups;GO:0016758//transferase activity, transferring hexosyl groups	-
G8-IP_peak_2286	11	28328735	28328928	194	28328802	34	6.10358	18.3753	14.4487	Promoter (1-2kb)	11	28321779	28327027	5249	4	-	Os11g0693750	Os11t0693750-00	-1775	-	Hypothetical protein	-	-	-	-	-	-	-
G8-IP_peak_4675	4	1109112	1109439	328	1109353	34	6.10358	18.3753	14.4487	Promoter (1-2kb)	4	1110678	1113347	2670	1	+	Os04g0118700	Os04t0118700-00	-1325	-	Pentatricopeptide repeat domain containing protein	-	-	-	-	GO:0009507//chloroplast	GO:0005515//protein binding;GO:0008270//zinc ion binding	GO:0009451//RNA modification;GO:0031425//chloroplast RNA processing
G8-IP_peak_4825	4	11311281	11311954	674	11311693	42	6.089	21.6974	17.5228	Promoter (<=1kb)	4	11309480	11311083	1604	1	-	Os04g0270900	Os04t0270900-00	-610	-	Hypothetical conserved gene	-	-	-	-	GO:0043231//intracellular membrane-bounded organelle	GO:0008194//UDP-glycosyltransferase activity;GO:0016740//transferase activity;GO:0016757//transferase activity, transferring glycosyl groups;GO:0016758//transferase activity, transferring hexosyl groups	-
G8-IP_peak_1613	11	2701331	2701618	288	2701492	41	6.07195	21.2249	17.0754	Promoter (1-2kb)	11	2696749	2699523	2775	2	-	Os11g0156750	Os11t0156750-00	-1969	-	Hypothetical protein	-	-	-	-	-	-	-
G8-IP_peak_6131	6	7023522	7023733	212	7023631	35	6.06019	18.6787	14.7356	Promoter (1-2kb)	6	7019819	7022061	2243	3	-	Os06g0234800	Os06t0234800-01	-1570	OsTBL42	Conserved hypothetical protein	-	-	-	-	GO:0005794//Golgi apparatus;GO:0016020//membrane;GO:0016021//integral component of membrane	GO:0016413//O-acetyltransferase activity	-
G8-IP_peak_4289	3	20481352	20481626	275	20481453	39	6.05093	20.3244	16.2461	Promoter (<=1kb)	3	20476624	20480558	3935	10	-	Os03g0566500	Os03t0566500-01	-895	-	Lupus La protein family protein	-	-	-	-	GO:0005634//nucleus;GO:1990904//ribonucleoprotein complex	GO:0003676//nucleic acid binding;GO:0003723//RNA binding	GO:0006396//RNA processing
G8-IP_peak_732	1	29456448	29456856	409	29456705	40	5.97223	20.5072	16.4191	Promoter (1-2kb)	1	29458644	29462865	4222	7	+	Os01g0708900	Os01t0708900-01	-1939	-	Mitochondrial substrate carrier family protein	-	-	-	-	GO:0016020//membrane;GO:0016021//integral component of membrane	GO:0022857//transmembrane transporter activity	GO:0055085//transmembrane transport
G8-IP_peak_3743	2	31974392	31975334	943	31975234	39	5.9322	19.9753	15.9402	Promoter (<=1kb)	2	31975603	31978222	2620	1	+	Os02g0759500	Os02t0759500-01	-369	-	Pentatricopeptide repeat domain containing protein	-	-	-	-	GO:0005739//mitochondrion	GO:0005515//protein binding	-
G8-IP_peak_859	1	35060982	35061612	631	35061101	39	5.9025	19.8873	15.8615	Promoter (1-2kb)	1	35062738	35064472	1735	2	+	Os01g0821600	Os01t0821600-01	-1637	OsWRKY21	WRKY transcription factor 48-like protein (WRKY transcription factor 21)	-	-	-	-	GO:0005634//nucleus	GO:0003677//DNA binding;GO:0003700//DNA-binding transcription factor activity;GO:0043565//sequence-specific DNA binding	GO:0006355//regulation of transcription, DNA-templated
G8-IP_peak_5842	5	22486233	22486998	766	22486832	40	5.88758	20.2518	16.1791	Promoter (1-2kb)	5	22488533	22492117	3585	7	+	Os05g0458000	Os05t0458000-01	-1701	-	Zinc finger, DHHC-type domain containing protein	-	-	-	-	GO:0005783//endoplasmic reticulum;GO:0005794//Golgi apparatus;GO:0016020//membrane;GO:0016021//integral component of membrane	GO:0016740//transferase activity;GO:0016746//transferase activity, transferring acyl groups;GO:0019706//protein-cysteine S-palmitoyltransferase activity	GO:0006612//protein targeting to membrane;GO:0018230//peptidyl-L-cysteine S-palmitoylation
G8-IP_peak_6224	6	10695409	10695700	292	10695528	36	5.85958	18.5397	14.6042	Promoter (1-2kb)	6	10690711	10694167	3457	3	-	Os06g0291600	Os06t0291600-01	-1361	G11A	Similar to Protein kinase G11A (EC 2.7.1.-) (Fragment)	-	-	-	-	GO:0005634//nucleus;GO:0005737//cytoplasm;GO:0005886//plasma membrane	GO:0000166//nucleotide binding;GO:0004672//protein kinase activity;GO:0004674//protein serine/threonine kinase activity;GO:0005524//ATP binding;GO:0016301//kinase activity;GO:0016740//transferase activity	GO:0006468//protein phosphorylation;GO:0016310//phosphorylation
G8-IP_peak_5487	5	6695654	6695946	293	6695844	43	5.85536	21.3755	17.2181	Promoter (<=1kb)	5	6696412	6700463	4052	6	+	Os05g0208000	Os05t0208000-01	-568	-	Similar to 2-oxoglutarate/malate translocator	-	-	-	-	GO:0016020//membrane;GO:0016021//integral component of membrane	GO:0015367//oxoglutarate:malate antiporter activity;GO:0022857//transmembrane transporter activity	GO:0015742//alpha-ketoglutarate transport;GO:0055085//transmembrane transport;GO:0071423//malate transmembrane transport
G8-IP_peak_5429	5	4987969	4988357	389	4988199	37	5.84017	18.8905	14.9362	Promoter (1-2kb)	5	4983551	4986904	3354	3	-	Os05g0182900	Os05t0182900-01	-1295	-	Conserved hypothetical protein	-	-	-	-	-	-	-
G8-IP_peak_3685	2	28361261	28361651	391	28361369	39	5.8354	19.6874	15.6712	Promoter (1-2kb)	2	28362827	28366903	4077	10	+	Os02g0690800	Os02t0690800-01	-1458	-	Peptidase M20 family protein	Metabolism;Metabolism;Metabolism;Metabolism;Metabolism	Global and overview maps;Global and overview maps;Global and overview maps;Global and overview maps;Amino acid metabolism	ko01100//Metabolic pathways;ko01110//Biosynthesis of secondary metabolites;ko01230//Biosynthesis of amino acids;ko01210//2-Oxocarboxylic acid metabolism;ko00220//Arginine biosynthesis	K01438;K01438;K01438;K01438;K01438	GO:0005829//cytosol	GO:0008777//acetylornithine deacetylase activity;GO:0016787//hydrolase activity	GO:0006592//ornithine biosynthetic process
G8-IP_peak_316	1	12115492	12115738	247	12115618	38	5.78389	19.1306	15.1594	Promoter (1-2kb)	1	12117107	12123026	5920	9	+	Os01g0319000	Os01t0319000-01	-1489	-	Similar to Pectin acetylesterase (Fragment)	-	-	-	-	GO:0005576//extracellular region;GO:0005618//cell wall;GO:0009505//plant-type cell wall	GO:0016787//hydrolase activity;GO:0052793//pectin acetylesterase activity	GO:0071555//cell wall organization
G8-IP_peak_2001	11	18654612	18654956	345	18654864	36	5.75981	18.2584	14.357	Promoter (<=1kb)	11	18655353	18658368	3016	8	+	Os11g0519100	Os11t0519100-00	-489	-	Similar to OSIGBa0132O24.2 protein	-	-	-	-	-	-	-
G8-IP_peak_766	1	30711371	30711785	415	30711481	32	5.7548	16.6464	12.8603	Promoter (<=1kb)	1	30712401	30717667	5267	12	+	Os01g0736400	Os01t0736400-01	-920	-	Similar to 8-amino-7-oxononanoate synthase	Metabolism;Metabolism	Global and overview maps;Metabolism of cofactors and vitamins	ko01100//Metabolic pathways;ko00780//Biotin metabolism	K00652;K00652	-	GO:0003824//catalytic activity;GO:0030170//pyridoxal phosphate binding	GO:0009058//biosynthetic process
G8-IP_peak_2313	12	291676	291888	213	291789	32	5.7548	16.6464	12.8603	Promoter (<=1kb)	12	289717	291513	1797	6	-	Os12g0105500	Os12t0105500-01	-276	-	Similar to Phosphatidate cytidylyltransferase family protein, expressed	-	-	-	-	GO:0016020//membrane;GO:0016021//integral component of membrane	GO:0016740//transferase activity;GO:0016779//nucleotidyltransferase activity	-
G8-IP_peak_4991	4	19734969	19735282	314	19735123	32	5.7548	16.6464	12.8603	Promoter (<=1kb)	4	19735871	19739665	3795	3	+	Os04g0399300	Os04t0399300-01	-748	-	Similar to Nudix hydrolase 13, mitochondrial precursor (EC 3.6.1.-) (AtNUDT13)	-	-	-	-	GO:0005634//nucleus;GO:0005737//cytoplasm	GO:0016787//hydrolase activity	-
G8-IP_peak_5908	5	26200641	26201014	374	26200788	32	5.7548	16.6464	12.8603	Promoter (<=1kb)	5	26198411	26200034	1624	1	-	Os05g0527000	Os05t0527000-01	-754	OsUGT706C3	UDP-glucuronosyl/UDP-glucosyltransferase family protein	-	-	-	-	GO:0043231//intracellular membrane-bounded organelle	GO:0008194//UDP-glycosyltransferase activity;GO:0016740//transferase activity;GO:0016757//transferase activity, transferring glycosyl groups;GO:0016758//transferase activity, transferring hexosyl groups	-
G8-IP_peak_6411	6	20595181	20595449	269	20595316	32	5.7548	16.6464	12.8603	Promoter (1-2kb)	6	20592028	20593494	1467	2	-	Os06g0545400	Os06t0545400-01	-1822	OsPGL1	Similar to Polygalacturonase (Fragment)	-	-	-	-	GO:0005576//extracellular region;GO:0009505//plant-type cell wall	GO:0004650//polygalacturonase activity;GO:0016787//hydrolase activity;GO:0016798//hydrolase activity, acting on glycosyl bonds	GO:0005975//carbohydrate metabolic process;GO:0008152//metabolic process;GO:0071555//cell wall organization
G8-IP_peak_7845	8	23050931	23051180	250	23051051	32	5.7548	16.6464	12.8603	Promoter (<=1kb)	8	23051921	23053731	1811	1	+	Os08g0468801	Os08t0468801-01	-870	-	Hypothetical protein	-	-	-	-	-	-	-
G8-IP_peak_1102	10	1837667	1838166	500	1837783	40	5.75031	19.8324	15.8088	Promoter (<=1kb)	10	1838774	1839900	1127	1	+	Os10g0130200	Os10t0130200-00	-991	OsFbox520	Hypothetical conserved gene	-	-	-	-	-	GO:0005515//protein binding	-
G8-IP_peak_566	1	23355732	23356016	285	23355902	33	5.74361	17.0156	13.2058	Promoter (1-2kb)	1	23357007	23359952	2946	3	+	Os01g0595900	Os01t0595900-01	-1105	OsFbox023	Cyclin-like F-box domain containing protein	-	-	-	-	-	GO:0005515//protein binding;GO:0016829//lyase activity	-
G8-IP_peak_4549	3	31502912	31503420	509	31503075	43	5.72863	20.9643	16.846	Promoter (<=1kb)	3	31503761	31507752	3992	8	+	Os03g0761900	Os03t0761900-01	-686	-	Similar to Prolyl 4-hydroxylase	-	-	-	-	GO:0005783//endoplasmic reticulum;GO:0016020//membrane;GO:0016021//integral component of membrane	GO:0004656//procollagen-proline 4-dioxygenase activity;GO:0005506//iron ion binding;GO:0016491//oxidoreductase activity;GO:0016705//oxidoreductase activity, acting on paired donors, with incorporation or reduction of molecular oxygen;GO:0031418//L-ascorbic acid binding;GO:0051213//dioxygenase activity	GO:0018401//peptidyl-proline hydroxylation to 4-hydroxy-L-proline;GO:0055114//oxidation-reduction process;GO:0080147//root hair cell development
G8-IP_peak_4533	3	30742169	30742413	245	30742338	38	5.7155	18.9284	14.9721	Promoter (<=1kb)	3	30740904	30741773	870	1	-	Os03g0747400	Os03t0747400-00	-565	OsLEA31	Similar to Seed maturation protein	-	-	-	-	-	-	-
G8-IP_peak_5855	5	22987709	22987898	190	22987806	44	5.68951	21.2336	17.0831	Promoter (<=1kb)	5	22988230	22991467	3238	3	+	Os05g0468400	Os05t0468400-01	-424	-	Domain of unknown function DUF1618 domain containing protein	-	-	-	-	-	-	-
G8-IP_peak_746	1	30074190	30074419	230	30074302	36	5.68648	18.0497	14.1616	Promoter (1-2kb)	1	30075624	30077126	1503	1	+	Os01g0721300	Os01t0721300-00	-1322	-	Similar to cDNA clone:J013002N02, full insert sequence	-	-	-	-	-	GO:0043531//ADP binding	-
G8-IP_peak_4343	3	23072603	23072861	259	23072752	37	5.68583	18.4439	14.5138	Promoter (1-2kb)	3	23068746	23071156	2411	7	-	Os03g0610900	Os03t0610900-01	-1596	SAPK10	Serine/threonine protein kinase, Abscisic acid (ABA)-activated protein kinase, Hyperosmotic stress response, ABA signal transductio	Environmental Information Processing;Environmental Information Processing	Signal transduction;Signal transduction	ko04075//Plant hormone signal transduction;ko04016//MAPK signaling pathway - plant	K14498;K14498	GO:0005634//nucleus;GO:0005737//cytoplasm;GO:0005829//cytosol	GO:0000166//nucleotide binding;GO:0004672//protein kinase activity;GO:0004674//protein serine/threonine kinase activity;GO:0005515//protein binding;GO:0005524//ATP binding;GO:0016301//kinase activity;GO:0016740//transferase activity	GO:0006468//protein phosphorylation;GO:0009738//abscisic acid-activated signaling pathway;GO:0016310//phosphorylation;GO:0035556//intracellular signal transduction
G8-IP_peak_1753	11	8094805	8095288	484	8095155	38	5.6852	18.8383	14.8874	Promoter (1-2kb)	11	8097055	8099539	2485	2	+	Os11g0249900	Os11t0249900-01	-1900	-	Protein kinase-like domain containing protein	-	-	-	-	GO:0016020//membrane;GO:0016021//integral component of membrane	GO:0004672//protein kinase activity;GO:0005524//ATP binding	GO:0006468//protein phosphorylation
G8-IP_peak_3816	2	35879560	35880420	861	35879662	40	5.68405	19.6277	15.6139	Promoter (1-2kb)	2	35880861	35885485	4625	7	+	Os02g0834000	Os02t0834000-01	-1199	Osrac5	Rac-like GTP-binding protein 5	Cellular Processes	Transport and catabolism	ko04145//Phagosome	K04392	GO:0005622//intracellular;GO:0005634//nucleus;GO:0005730//nucleolus;GO:0005737//cytoplasm;GO:0005819//spindle;GO:0005856//cytoskeleton;GO:0005886//plasma membrane;GO:0016020//membrane;GO:0030427//site of polarized growth	GO:0000166//nucleotide binding;GO:0003924//GTPase activity;GO:0005525//GTP binding;GO:0019003//GDP binding;GO:0019901//protein kinase binding	GO:0000902//cell morphogenesis;GO:0007015//actin filament organization;GO:0007264//small GTPase mediated signal transduction;GO:0007266//Rho protein signal transduction;GO:0009958//positive gravitropism;GO:0010928//regulation of auxin mediated signaling pathway;GO:0016477//cell migration;GO:0030036//actin cytoskeleton organization;GO:0030838//positive regulation of actin filament polymerization;G…
G8-IP_peak_781	1	32073050	32073285	236	32073152	40	5.67996	19.615	15.6016	Promoter (1-2kb)	1	32070785	32072008	1224	4	-	Os01g0762300	Os01t0762300-01	-1144	-	Similar to predicted protein	-	-	-	-	GO:0016020//membrane;GO:0016021//integral component of membrane	-	-
G8-IP_peak_1358	10	14235715	14236019	305	14235902	41	5.66757	19.9723	15.9391	Promoter (1-2kb)	10	14237492	14239695	2204	3	+	Os10g0410100	Os10t0410100-01	-1590	-	N-6 adenine-specific DNA methylase, conserved site domain containing protein	-	-	-	-	-	-	-
G8-IP_peak_1599	11	2373572	2373782	211	2373675	38	5.66376	18.7743	14.8262	Promoter (1-2kb)	11	2367903	2372136	4234	9	-	Os11g0151002	Os11t0151002-00	-1539	-	Similar to Calmodulin binding protein	-	-	-	-	-	GO:0005515//protein binding	-
G8-IP_peak_647	1	26435185	26436124	940	26435815	39	5.65123	19.1312	15.1596	Promoter (1-2kb)	1	26431968	26434327	2360	5	-	Os01g0653500	Os01t0653500-00	-1488	-	Conserved hypothetical protein	-	-	-	-	-	-	-
G8-IP_peak_1215	10	6848067	6848402	336	6848161	31	5.58041	15.8011	12.0813	Promoter (1-2kb)	10	6845043	6846735	1693	1	-	Os10g0198333	Os10t0198333-01	-1426	-	Conserved hypothetical protein	-	-	-	-	-	-	GO:0006355//regulation of transcription, DNA-templated
G8-IP_peak_3843	3	1638161	1638878	718	1638786	31	5.58041	15.8011	12.0813	Promoter (<=1kb)	3	1635847	1638066	2220	3	-	Os03g0128866	Os03t0128866-00	-720	-	Non-protein coding transcript	-	-	-	-	-	-	-
G8-IP_peak_6669	6	30054437	30055040	604	30054545	31	5.58041	15.8011	12.0813	Promoter (1-2kb)	6	30051761	30053353	1593	1	-	Os06g0710700	Os06t0710700-01	-1192	-	Similar to Benzoyl coenzyme A: benzyl alcohol benzoyl transferase (Benzoyl- CoA:benzyl alcohol/phenylethanol benzoyltransferase)	-	-	-	-	-	GO:0016740//transferase activity;GO:0016747//transferase activity, transferring acyl groups other than amino-acyl groups	-
G8-IP_peak_7264	7	25062780	25062993	214	25062860	36	5.57084	17.7172	13.8466	Promoter (1-2kb)	7	25059656	25061534	1879	3	-	Os07g0609550	Os07t0609550-01	-1326	-	Hypothetical conserved gene	-	-	-	-	-	-	-
G8-IP_peak_4054	3	11058214	11058710	497	11058588	33	5.56942	16.5478	12.7817	Promoter (1-2kb)	3	11059852	11062156	2305	5	+	Os03g0310000	Os03t0310000-01	-1264	OsGELP46	Lipase, GDSL domain containing protein	-	-	-	-	-	GO:0016787//hydrolase activity;GO:0016788//hydrolase activity, acting on ester bonds	-
G8-IP_peak_378	1	14357763	14357945	183	14357839	36	5.56214	17.692	13.8241	Promoter (<=1kb)	1	14340326	14357449	17124	11	-	Os01g0356400	Os01t0356400-01	-390	OsABCC8	Similar to multidrug resistance protein ABC transporter family	-	-	-	-	GO:0000325//plant-type vacuole;GO:0005774//vacuolar membrane;GO:0016020//membrane;GO:0016021//integral component of membrane	GO:0000166//nucleotide binding;GO:0005524//ATP binding;GO:0016887//ATPase activity;GO:0042626//ATPase activity, coupled to transmembrane movement of substances	GO:0055085//transmembrane transport;GO:0099131//ATP hydrolysis coupled ion transmembrane transport
G8-IP_peak_5207	4	29460249	29460532	284	29460400	34	5.55656	16.9003	13.097	Promoter (<=1kb)	4	29454845	29459592	4748	2	-	Os04g0583000	Os04t0583000-01	-808	OsFbox229	Conserved hypothetical protein	-	-	-	-	-	GO:0005515//protein binding	-
G8-IP_peak_48	1	2413012	2413210	199	2413083	34	5.54741	16.8749	13.0729	Promoter (1-2kb)	1	2414271	2415072	802	1	+	Os01g0144800	Os01t0144800-01	-1188	-	Protein of unknown function DUF3681 domain containing protein	-	-	-	-	GO:0016020//membrane;GO:0016021//integral component of membrane	-	-
G8-IP_peak_2695	12	16906782	16907426	645	16907347	31	5.53694	15.6884	11.9928	Promoter (1-2kb)	12	16909020	16910848	1829	1	+	Os12g0471100	Os12t0471100-01	-1673	-	Similar to ATPase 2	-	-	-	-	-	GO:0005524//ATP binding	GO:0051301//cell division
G8-IP_peak_1709	11	6205193	6205468	276	6205327	41	5.52806	19.5267	15.5175	Promoter (<=1kb)	11	6201172	6204657	3486	7	-	Os11g0219000	Os11t0219000-01	-670	OsClp12	Peptidase S16, lon N-terminal domain containing protein	-	-	-	-	GO:0005782//peroxisomal matrix	-	GO:0006625//protein targeting to peroxisome;GO:0016485//protein processing
G8-IP_peak_1796	11	9693378	9693579	202	9693482	32	5.52138	16.0324	12.2981	Promoter (1-2kb)	11	9688431	9692332	3902	5	-	Os11g0274100	Os11t0274100-00	-1150	OsRLCK321	Similar to Protein kinase domain containing protein, expressed	-	-	-	-	GO:0005886//plasma membrane	GO:0004672//protein kinase activity;GO:0004674//protein serine/threonine kinase activity;GO:0005524//ATP binding	GO:0006468//protein phosphorylation
G8-IP_peak_6459	6	22117567	22117790	224	22117657	52	5.51262	23.7302	19.4003	Promoter (1-2kb)	6	22119287	22122825	3539	6	+	Os06g0570900	Os06t0570900-00	-1630	OsbHLH030	Helix-loop-helix DNA-binding domain containing protein	-	-	-	-	-	GO:0046983//protein dimerization activity	GO:0006355//regulation of transcription, DNA-templated
G8-IP_peak_581	1	23863091	23863288	198	23863184	34	5.50661	16.7613	12.9665	Promoter (1-2kb)	1	23864681	23867205	2525	4	+	Os01g0605700	Os01t0605700-01	-1497	OsSWEET6b	MtN3 and saliva related transmembrane protein family protein	-	-	-	-	GO:0005886//plasma membrane;GO:0005887//integral component of plasma membrane;GO:0016020//membrane;GO:0016021//integral component of membrane	GO:0051119//sugar transmembrane transporter activity	GO:0008643//carbohydrate transport;GO:0034219//carbohydrate transmembrane transport
G8-IP_peak_674	1	27230651	27230997	347	27230856	44	5.47379	20.5031	16.4153	Promoter (<=1kb)	1	27226175	27230292	4118	7	-	Os01g0666000	Os01t0666000-01	-564	-	Similar to Lipid phosphate phosphatase 2 (EC 3.1.3.-) (AtLPP2) (Phosphatidic acid phosphatase 2) (AtPAP2) (Prenyl diphosphate phosphatase)	Metabolism;Metabolism;Metabolism	Global and overview maps;Lipid metabolism;Lipid metabolism	ko01110//Biosynthesis of secondary metabolites;ko00564//Glycerophospholipid metabolism;ko00561//Glycerolipid metabolism	K18693;K18693;K18693	GO:0016020//membrane;GO:0016021//integral component of membrane	GO:0008195//phosphatidate phosphatase activity	GO:0016311//dephosphorylation
G8-IP_peak_2750	12	19093752	19093950	199	19093837	32	5.46438	15.8802	12.1551	Promoter (<=1kb)	12	19089135	19092961	3827	3	-	Os12g0501400	Os12t0501400-01	-876	-	Rossmann-like alpha/beta/alpha sandwich fold domain containing protein	-	-	-	-	-	-	-
G8-IP_peak_3274	2	12144413	12144738	326	12144602	32	5.46438	15.8802	12.1551	Promoter (<=1kb)	2	12143096	12144165	1070	1	-	Os02g0309200	Os02t0309200-00	-437	OsMB4	BTB/POZ-like domain containing protein	-	-	-	-	-	GO:0005515//protein binding	-
G8-IP_peak_5868	5	23595676	23595957	282	23595819	31	5.46328	15.4963	11.812	Promoter (<=1kb)	5	23593040	23595210	2171	3	-	Os05g0479900	Os05t0479900-01	-609	-	Protein of unknown function DUF3133 domain containing protein	-	-	-	-	-	-	-
G8-IP_peak_5998	6	1895055	1895247	193	1895166	38	5.43024	18.0678	14.1785	Promoter (<=1kb)	6	1893929	1894333	405	1	-	Os06g0135460	Os06t0135460-00	-833	-	Similar to Lipoxygenase	-	-	-	-	-	GO:0016491//oxidoreductase activity;GO:0016702//oxidoreductase activity, acting on single donors with incorporation of molecular oxygen, incorporation of two atoms of oxygen;GO:0046872//metal ion binding;GO:0051213//dioxygenase activity	GO:0055114//oxidation-reduction process
G8-IP_peak_276	1	11083622	11083838	217	11083731	30	5.40602	14.9689	11.3165	Promoter (<=1kb)	1	11078206	11083482	5277	2	-	Os01g0301500	Os01t0301500-01	-249	-	Pentatricopeptide repeat domain containing protein	-	-	-	-	GO:0005739//mitochondrion	GO:0003677//DNA binding;GO:0005515//protein binding	-
G8-IP_peak_3408	2	17817447	17817791	345	17817525	30	5.40602	14.9689	11.3165	5' UTR	2	17816790	17819130	2341	1	+	Os02g0503350	Os02t0503350-01	735	-	Hypothetical conserved gene	-	-	-	-	-	-	-
G8-IP_peak_6636	6	28425335	28425811	477	28425648	30	5.40602	14.9689	11.3165	Promoter (1-2kb)	6	28426960	28430241	3282	4	+	Os06g0681700	Os06t0681700-01	-1312	-	Protein of unknown function DUF6, transmembrane domain containing protein	-	-	-	-	GO:0016020//membrane;GO:0016021//integral component of membrane	GO:0022857//transmembrane transporter activity	GO:0055085//transmembrane transport
G8-IP_peak_7311	7	27510477	27511236	760	27510828	30	5.40602	14.9689	11.3165	Promoter (1-2kb)	7	27512362	27514309	1948	2	+	Os07g0654900	Os07t0654900-00	-1534	-	Similar to BLE2 protein	-	-	-	-	-	GO:0005515//protein binding	-
G8-IP_peak_752	1	30223565	30224096	532	30223867	37	5.38845	17.5615	13.7009	Promoter (1-2kb)	1	30225839	30226507	669	1	+	Os01g0724700	Os01t0724700-00	-1972	-	Similar to lachrymatory-factor synthase	-	-	-	-	-	-	-
G8-IP_peak_6999	7	15031145	15031798	654	15031660	37	5.38098	17.539	13.6796	Promoter (1-2kb)	7	15033384	15037334	3951	2	+	Os07g0443500	Os07t0443500-00	-1724	-	Molecular chaperone, heat shock protein, Hsp40, DnaJ domain containing protein	-	-	-	-	-	GO:0003677//DNA binding	-
G8-IP_peak_7116	7	19612511	19612736	226	19612646	37	5.36867	17.5018	13.6483	Promoter (1-2kb)	7	19614574	19617355	2782	2	+	Os07g0512150	Os07t0512150-00	-1928	-	Hypothetical protein	-	-	-	-	-	-	-
G8-IP_peak_8173	9	10548852	10549469	618	10549255	36	5.34508	17.0555	13.2426	Promoter (1-2kb)	9	10545876	10547371	1496	1	-	Os09g0342000	Os09t0342000-01	-1884	OsFbox479	Cyclin-like F-box domain containing protein	-	-	-	-	-	GO:0005515//protein binding	-
G8-IP_peak_552	1	22834462	22834849	388	22834720	38	5.31491	17.7118	13.8415	Promoter (<=1kb)	1	22835224	22835478	255	1	+	Os01g0586801	Os01t0586801-00	-504	-	Similar to Maturase K (Fragment)	-	-	-	-	GO:0016020//membrane;GO:0016021//integral component of membrane	-	-
G8-IP_peak_3842	3	1566970	1567364	395	1567216	42	5.31447	19.2041	15.2273	Promoter (<=1kb)	3	1566296	1566638	343	1	-	Os03g0127800	Os03t0127800-00	-578	-	Non-protein coding transcript	-	-	-	-	-	-	-
G8-IP_peak_74	1	3884714	3885051	338	3884878	31	5.29879	15.0617	11.4038	Promoter (<=1kb)	1	3878164	3884017	5854	14	-	Os01g0175600	Os01t0175600-01	-861	BOR2	Boron (B) transporte	-	-	-	-	GO:0005887//integral component of plasma membrane;GO:0016020//membrane;GO:0016021//integral component of membrane	GO:0005452//inorganic anion exchanger activity;GO:0080139//borate efflux transmembrane transporter activity	GO:0006820//anion transport;GO:0035445//borate transmembrane transport;GO:0046713//borate transport;GO:0051453//regulation of intracellular pH
G8-IP_peak_849	1	34832569	34832884	316	34832782	31	5.29879	15.0617	11.4038	Promoter (1-2kb)	1	34834574	34839121	4548	13	+	Os01g0818000	Os01t0818000-01	-1792	OsPILS6a	Auxin efflux carrier domain containing protein	-	-	-	-	GO:0016021//integral component of membrane	-	GO:0055085//transmembrane transport
G8-IP_peak_5579	5	11085963	11086288	326	11086166	33	5.2928	15.7866	12.0813	Promoter (1-2kb)	5	11087660	11090384	2725	3	+	Os05g0273500	Os05t0273500-01	-1494	-	Conserved hypothetical protein	-	-	-	-	GO:0016020//membrane;GO:0016021//integral component of membrane	-	-
G8-IP_peak_2782	12	20832201	20832721	521	20832427	38	5.28386	17.6151	13.7506	Promoter (<=1kb)	12	20832908	20837886	4979	7	+	Os12g0528300	Os12t0528300-01	-481	-	Similar to Adaptor complexes medium subunit family protein, expressed	-	-	-	-	-	-	-
G8-IP_peak_229	1	9300157	9300531	375	9300457	35	5.27585	16.4789	12.7185	Promoter (<=1kb)	1	9300816	9304312	3497	1	+	Os01g0269550	Os01t0269550-01	-359	-	Hypothetical protein	-	-	-	-	-	-	-
G8-IP_peak_4681	4	1700753	1701237	485	1701076	39	5.26482	17.9257	14.0451	Promoter (<=1kb)	4	1702012	1702952	941	3	+	Os04g0127100	Os04t0127100-01	-936	OsSub37	Peptidase S8, subtilisin-related domain containing protein	-	-	-	-	-	-	-
G8-IP_peak_3908	3	5336511	5337218	708	5336703	38	5.2407	17.4802	13.6421	Promoter (1-2kb)	3	5331153	5335603	4451	4	-	Os03g0201901	Os03t0201901-00	-1100	-	Glycoside hydrolase, family 10 domain containing protein	-	-	-	-	-	GO:0004553//hydrolase activity, hydrolyzing O-glycosyl compounds;GO:0016798//hydrolase activity, acting on glycosyl bonds	GO:0005975//carbohydrate metabolic process
G8-IP_peak_8372	9	18909518	18909995	478	18909898	31	5.24019	14.905	11.2743	Promoter (1-2kb)	9	18905351	18908421	3071	9	-	Os09g0491100	Os09t0491100-01	-1477	Os9bglu30	Similar to Beta-primeverosidase (EC 3.2.1.149)	Metabolism;Metabolism;Metabolism;Metabolism;Metabolism	Global and overview maps;Global and overview maps;Biosynthesis of other secondary metabolites;Carbohydrate metabolism;Metabolism of other amino acids	ko01100//Metabolic pathways;ko01110//Biosynthesis of secondary metabolites;ko00940//Phenylpropanoid biosynthesis;ko00500//Starch and sucrose metabolism;ko00460//Cyanoamino acid metabolism	K01188;K01188;K01188;K01188;K01188	-	GO:0004553//hydrolase activity, hydrolyzing O-glycosyl compounds;GO:0008422//beta-glucosidase activity;GO:0016787//hydrolase activity;GO:0016798//hydrolase activity, acting on glycosyl bonds;GO:0102483//scopolin beta-glucosidase activity	GO:0005975//carbohydrate metabolic process;GO:0008152//metabolic process
G8-IP_peak_719	1	28993729	28994586	858	28993962	36	5.23937	16.7398	12.9457	Promoter (1-2kb)	1	28991293	28992844	1552	2	-	Os01g0700400	Os01t0700400-00	-1118	-	Hypothetical protein	-	-	-	-	-	-	-
G8-IP_peak_671	1	27169675	27169983	309	27169892	41	5.23752	18.5753	14.6371	Promoter (1-2kb)	1	27171290	27178237	6948	11	+	Os01g0665200	Os01t0665200-01	-1398	OsMPK20-4	Similar to Blast and wounding induced mitogen-activated protein kinase	-	-	-	-	-	GO:0000166//nucleotide binding;GO:0004672//protein kinase activity;GO:0004674//protein serine/threonine kinase activity;GO:0004707//MAP kinase activity;GO:0005524//ATP binding;GO:0016301//kinase activity;GO:0016740//transferase activity	GO:0000165//MAPK cascade;GO:0006468//protein phosphorylation;GO:0016310//phosphorylation
G8-IP_peak_2716	12	17835178	17835388	211	17835298	29	5.23164	14.1504	10.5659	Promoter (<=1kb)	12	17832229	17835027	2799	3	-	Os12g0483700	Os12t0483700-01	-271	-	Hypothetical conserved gene	-	-	-	-	-	-	-
G8-IP_peak_4554	3	31822829	31823025	197	31822936	29	5.23164	14.1504	10.5659	Promoter (1-2kb)	3	31824161	31824936	776	1	+	Os03g0768900	Os03t0768900-00	-1225	-	Hypothetical conserved gene	-	-	-	-	-	-	-
G8-IP_peak_8347	9	17357995	17358169	175	17358108	32	5.19619	15.1507	11.4872	Promoter (1-2kb)	9	17359210	17360267	1058	1	+	Os09g0459450	Os09t0459450-01	-1102	-	Hypothetical gene	-	-	-	-	GO:0016020//membrane;GO:0016021//integral component of membrane	-	-
G8-IP_peak_5283	4	34488511	34488701	191	34488616	38	5.1721	17.2642	13.4422	Promoter (1-2kb)	4	34489930	34492036	2107	4	+	Os04g0675400	Os04t0675400-01	-1314	OsDjC45	Similar to Chaperone protein dnaJ	-	-	-	-	GO:0009507//chloroplast;GO:0016020//membrane;GO:0016021//integral component of membrane	-	-
G8-IP_peak_315	1	12110941	12111799	859	12111260	31	5.16549	14.7037	11.0834	Promoter (<=1kb)	1	12106488	12110603	4116	8	-	Os01g0318600	Os01t0318600-00	-657	-	Hypothetical protein	-	-	-	-	-	-	-
G8-IP_peak_4292	3	20747992	20748240	249	20748138	39	5.15209	17.5635	13.7029	Promoter (<=1kb)	3	20725388	20747318	21931	7	-	Os03g0570800	Os03t0570800-01	-820	-	Multi antimicrobial extrusion protein MatE family protein	-	-	-	-	GO:0016020//membrane;GO:0016021//integral component of membrane	GO:0015238//drug transmembrane transporter activity;GO:0015297//antiporter activity;GO:0042910//xenobiotic transmembrane transporter activity	GO:0006855//drug transmembrane transport;GO:0042908//xenobiotic transport;GO:0055085//transmembrane transport
G8-IP_peak_4015	3	9720353	9720687	335	9720448	36	5.14061	16.4412	12.6832	Promoter (<=1kb)	3	9717253	9719884	2632	9	-	Os03g0283200	Os03t0283200-00	-564	OsGSTL1	Similar to IN2-1 protein	Metabolism	Metabolism of other amino acids	ko00480//Glutathione metabolism	K00799	-	GO:0005515//protein binding	GO:0010731//protein glutathionylation
G8-IP_peak_1373	10	14865377	14866068	692	14865884	40	5.11282	17.7963	13.922	Promoter (1-2kb)	10	14864425	14864703	279	1	-	Os10g0421400	Os10t0421400-00	-1181	-	Hypothetical conserved gene	-	-	-	-	-	-	-
G8-IP_peak_5539	5	8695091	8695782	692	8695346	40	5.11282	17.7963	13.922	5' UTR	5	8692486	8696356	3871	2	-	Os05g0243200	Os05t0243200-02	1010	orf160	Similar to Ribosomal protein L13	Genetic Information Processing	Translation	ko03010//Ribosome	K02871	GO:0005762//mitochondrial large ribosomal subunit;GO:0005840//ribosome	GO:0003729//mRNA binding;GO:0003735//structural constituent of ribosome	GO:0006412//translation;GO:0017148//negative regulation of translation
G8-IP_peak_5015	4	20533335	20533603	269	20533461	32	5.11255	14.9187	11.2858	Promoter (<=1kb)	4	20533890	20534645	756	1	+	Os04g0415600	Os04t0415600-00	-429	COPT4	Similar to H0622F05.9 protein	-	-	-	-	GO:0005886//plasma membrane;GO:0016020//membrane;GO:0016021//integral component of membrane	GO:0005375//copper ion transmembrane transporter activity	GO:0006811//ion transport;GO:0006825//copper ion transport;GO:0006878//cellular copper ion homeostasis;GO:0035434//copper ion transmembrane transport
G8-IP_peak_4874	4	13226369	13226673	305	13226485	34	5.10984	15.6289	11.9374	Promoter (1-2kb)	4	13220130	13225103	4974	3	-	Os04g0298700	Os04t0298700-01	-1382	-	Clp, N-terminal domain containing protein	-	-	-	-	-	-	GO:0019538//protein metabolic process
G8-IP_peak_6064	6	5017263	5017785	523	5017375	34	5.10597	15.6175	11.9264	Promoter (<=1kb)	6	5018088	5020389	2302	1	+	Os06g0198900	Os06t0198900-01	-713	OsRLCK202	Tyrosine protein kinase domain containing protein	-	-	-	-	GO:0016020//membrane;GO:0016021//integral component of membrane	GO:0000166//nucleotide binding;GO:0004672//protein kinase activity;GO:0005515//protein binding;GO:0005524//ATP binding;GO:0016301//kinase activity	GO:0006468//protein phosphorylation;GO:0016310//phosphorylation
G8-IP_peak_5157	4	27209769	27209996	228	27209843	38	5.10181	17.0411	13.2289	Promoter (1-2kb)	4	27210846	27211225	380	1	+	Os04g0543500	Os04t0543500-00	-1003	-	Hypothetical conserved gene	-	-	-	-	-	-	-
G8-IP_peak_4249	3	17884080	17884255	176	17884165	35	5.08985	15.9283	12.2009	Promoter (<=1kb)	3	17884893	17891905	7013	16	+	Os03g0427900	Os03t0427900-01	-728	OsPUB1	Zinc finger, RING/FYVE/PHD-type domain containing protein	Genetic Information Processing;Genetic Information Processing	Folding, sorting and degradation;Folding, sorting and degradation	ko04141//Protein processing in endoplasmic reticulum;ko04120//Ubiquitin mediated proteolysis	K10597;K10597	GO:0000151//ubiquitin ligase complex;GO:0005634//nucleus;GO:0005737//cytoplasm;GO:0005829//cytosol	GO:0004842//ubiquitin-protein transferase activity;GO:0034450//ubiquitin-ubiquitin ligase activity	GO:0000209//protein polyubiquitination;GO:0006511//ubiquitin-dependent protein catabolic process;GO:0016567//protein ubiquitination;GO:0030433//ubiquitin-dependent ERAD pathway
G8-IP_peak_750	1	30164594	30164888	295	30164714	33	5.0637	15.1378	11.4755	Promoter (1-2kb)	1	30166017	30171643	5627	19	+	Os01g0723400	Os01t0723400-01	-1303	NADP-ME2	NADP-malic enzyme, Splicing varian	Metabolism;Metabolism;Metabolism;Metabolism	Global and overview maps;Global and overview maps;Carbohydrate metabolism;Energy metabolism	ko01100//Metabolic pathways;ko01200//Carbon metabolism;ko00620//Pyruvate metabolism;ko00710//Carbon fixation in photosynthetic organisms	K00029;K00029;K00029;K00029	-	GO:0004470//malic enzyme activity;GO:0004471//malate dehydrogenase (decarboxylating) (NAD+) activity;GO:0016491//oxidoreductase activity;GO:0046872//metal ion binding;GO:0051287//NAD binding	GO:0055114//oxidation-reduction process
G8-IP_peak_39	1	2026036	2026639	604	2026114	28	5.05725	13.346	9.82907	Promoter (1-2kb)	1	2024131	2024778	648	2	-	Os01g0137750	Os01t0137750-00	-1336	-	Non-protein coding transcript	-	-	-	-	-	-	-
G8-IP_peak_544	1	22629383	22629785	403	22629669	28	5.05725	13.346	9.82907	Promoter (1-2kb)	1	22625257	22628038	2782	6	-	Os01g0583200	Os01t0583200-01	-1631	-	Zinc finger, C2H2, LYAR-type domain containing protein	-	-	-	-	GO:0005730//nucleolus	GO:0003676//nucleic acid binding;GO:0003677//DNA binding;GO:0008270//zinc ion binding;GO:0046872//metal ion binding	GO:0000122//negative regulation of transcription by RNA polymerase II;GO:0006364//rRNA processing
G8-IP_peak_1064	10	549453	549632	180	549561	28	5.05725	13.346	9.82907	Promoter (<=1kb)	10	545798	548793	2996	3	-	Os10g0107866	Os10t0107866-01	-768	-	Non-protein coding transcript	-	-	-	-	-	-	-
G8-IP_peak_3336	2	15239950	15240274	325	15240190	28	5.05725	13.346	9.82907	Promoter (1-2kb)	2	15233137	15238844	5708	4	-	Os02g0457500	Os02t0457500-01	-1346	-	Ankyrin repeat containing protein	-	-	-	-	-	GO:0005515//protein binding	-
G8-IP_peak_3751	2	32518747	32519010	264	32518847	28	5.05725	13.346	9.82907	Promoter (1-2kb)	2	32513749	32517155	3407	4	-	Os02g0770800	Os02t0770800-01	-1692	OsNIA1	Similar to Nitrate reductase [NAD(P)H] (EC 1.7.1.2)	Metabolism	Energy metabolism	ko00910//Nitrogen metabolism	K10534	GO:0005829//cytosol	GO:0009703//nitrate reductase (NADH) activity;GO:0016491//oxidoreductase activity;GO:0020037//heme binding;GO:0030151//molybdenum ion binding;GO:0043546//molybdopterin cofactor binding;GO:0046872//metal ion binding;GO:0050464//nitrate reductase (NADPH) activity;GO:0071949//FAD binding	GO:0006809//nitric oxide biosynthetic process;GO:0042128//nitrate assimilation;GO:0055114//oxidation-reduction process
G8-IP_peak_3793	2	34761111	34761468	358	34761287	28	5.05725	13.346	9.82907	Promoter (1-2kb)	2	34759908	34760198	291	1	-	Os02g0811650	Os02t0811650-00	-1089	-	Similar to predicted protein	-	-	-	-	-	-	-
G8-IP_peak_4595	3	34088688	34088865	178	34088774	28	5.05725	13.346	9.82907	Promoter (<=1kb)	3	34088986	34089787	802	2	+	Os03g0813700	Os03t0813700-00	-212	-	Proteinase inhibitor I29, cathepsin propeptide domain containing protein	-	-	-	-	-	GO:0008234//cysteine-type peptidase activity	-
G8-IP_peak_7894	8	25130888	25131116	229	25131003	28	5.05725	13.346	9.82907	Promoter (1-2kb)	8	25132615	25134365	1751	1	+	Os08g0507702	Os08t0507702-01	-1612	-	Cytochrome P450 family protein	-	-	-	-	GO:0016020//membrane	GO:0004497//monooxygenase activity;GO:0005506//iron ion binding;GO:0016491//oxidoreductase activity;GO:0016705//oxidoreductase activity, acting on paired donors, with incorporation or reduction of molecular oxygen;GO:0016709//oxidoreductase activity, acting on paired donors, with incorporation or reduction of molecular oxygen, NAD(P)H as one donor, and incorporation of one atom of oxygen;GO:00200…	GO:0016102//diterpenoid biosynthetic process;GO:0055114//oxidation-reduction process
G8-IP_peak_2658	12	14542291	14542667	377	14542463	41	5.04511	17.9265	14.0458	Promoter (<=1kb)	12	14540725	14541603	879	2	-	Os12g0439201	Os12t0439201-01	-860	-	Hypothetical gene	-	-	-	-	-	-	-
G8-IP_peak_4706	4	4214524	4214922	399	4214651	33	5.04237	15.0765	11.4164	Promoter (1-2kb)	4	4216591	4218547	1957	1	+	Os04g0161100	Os04t0161100-00	-1940	-	Similar to OSIGBa0102O13.5 protein	-	-	-	-	-	-	-
G8-IP_peak_3812	2	35746035	35746564	530	35746207	33	5.0403	15.0706	11.4121	Promoter (1-2kb)	2	35742798	35744576	1779	2	-	Os02g0831200	Os02t0831200-01	-1631	-	Protein of unknown function DUF177 family protein	-	-	-	-	-	-	-
G8-IP_peak_2614	12	11872234	11872579	346	11872328	41	5.03712	17.8992	14.0199	Promoter (<=1kb)	12	11867131	11871436	4306	12	-	Os12g0298950	Os12t0298950-00	-892	CycA1	Similar to Cyclin-A1-3	-	-	-	-	GO:0000307//cyclin-dependent protein kinase holoenzyme complex;GO:0005634//nucleus;GO:0005737//cytoplasm	GO:0004672//protein kinase activity;GO:0016538//cyclin-dependent protein serine/threonine kinase regulator activity;GO:0019901//protein kinase binding	GO:0000079//regulation of cyclin-dependent protein serine/threonine kinase activity;GO:0000278//mitotic cell cycle;GO:0006468//protein phosphorylation;GO:0007088//regulation of mitotic nuclear division;GO:0008284//positive regulation of cell proliferation;GO:0044772//mitotic cell cycle phase transition;GO:0045787//positive regulation of cell cycle
G8-IP_peak_7038	7	16510444	16510633	190	16510548	32	5.03156	14.6918	11.073	Promoter (1-2kb)	7	16512417	16518438	6022	18	+	Os07g0466200	Os07t0466200-01	-1869	-	Hypothetical conserved gene	-	-	-	-	-	-	-
G8-IP_peak_8409	9	20340786	20340991	206	20340883	35	5.02343	15.7287	12.0295	Promoter (<=1kb)	9	20337186	20340505	3320	8	-	Os09g0520600	Os09t0520600-01	-378	-	Bile acid:sodium symporter family protein	-	-	-	-	GO:0009507//chloroplast;GO:0009536//plastid;GO:0009941//chloroplast envelope;GO:0016020//membrane;GO:0016021//integral component of membrane	-	-
G8-IP_peak_4625	3	35569435	35569648	214	35569554	33	5.02097	15.0149	11.3602	Promoter (1-2kb)	3	35566206	35568296	2091	4	-	Os03g0845800	Os03t0845800-01	-1258	-	Conserved hypothetical protein	-	-	-	-	-	-	-
G8-IP_peak_199	1	8160720	8160916	197	8160841	44	5.01326	18.8787	14.9258	Promoter (<=1kb)	1	8159918	8160693	776	2	-	Os01g0248350	Os01t0248350-00	-148	-	Hypothetical protein	-	-	-	-	-	-	-
G8-IP_peak_3157	2	7500726	7501133	408	7500988	34	5.01103	15.3386	11.6634	Promoter (<=1kb)	2	7501363	7513592	12230	23	+	Os02g0232500	Os02t0232500-01	-375	-	Similar to Receptor-like serine/threonine kinase	-	-	-	-	GO:0005886//plasma membrane;GO:0016020//membrane;GO:0016021//integral component of membrane	GO:0004674//protein serine/threonine kinase activity;GO:0005515//protein binding	GO:0046777//protein autophosphorylation
G8-IP_peak_1499	10	19460985	19461239	255	19461101	34	4.98877	15.2727	11.6011	Promoter (1-2kb)	10	19462118	19463978	1861	1	+	Os10g0508100	Os10t0508100-01	-1017	-	Protein of unknown function DUF641, plant domain containing protein	-	-	-	-	GO:0005777//peroxisome;GO:0005856//cytoskeleton	-	GO:0009639//response to red or far red light;GO:0009959//negative gravitropism
G8-IP_peak_1139	10	2969116	2969522	407	2969378	39	4.98812	17.0277	13.2167	Promoter (1-2kb)	10	2966920	2967640	721	2	-	Os10g0149400	Os10t0149400-00	-1738	-	Similar to proline-rich protein	-	-	-	-	-	-	-
G8-IP_peak_1658	11	4171081	4171649	569	4171335	39	4.98812	17.0277	13.2167	Promoter (1-2kb)	11	4168279	4170029	1751	3	-	Os11g0182900	Os11t0182900-00	-1306	-	Ankyrin repeat domain containing protein	-	-	-	-	GO:0016020//membrane;GO:0016021//integral component of membrane	GO:0005515//protein binding	-
G8-IP_peak_6634	6	28359640	28359981	342	28359802	33	4.98654	14.9154	11.2829	Promoter (1-2kb)	6	28355294	28358038	2745	2	-	Os06g0680800	Os06t0680800-00	-1764	-	Hypothetical protein	-	-	-	-	-	-	-
G8-IP_peak_6700	7	500018	500284	267	500176	33	4.98654	14.9154	11.2829	Promoter (1-2kb)	7	496582	498981	2400	1	-	Os07g0109100	Os07t0109100-00	-1195	-	Protein of unknown function DUF594 family protein	-	-	-	-	GO:0016020//membrane;GO:0016021//integral component of membrane	-	-
G8-IP_peak_1075	10	864186	864609	424	864416	31	4.98146	14.2005	10.6132	Promoter (1-2kb)	10	866391	868385	1995	2	+	Os10g0113000	Os10t0113000-01	-1975	-	Similar to Chalcone reductase homologue (Fragment)	-	-	-	-	GO:0005829//cytosol	GO:0004032//alditol:NADP+ 1-oxidoreductase activity;GO:0008106//alcohol dehydrogenase (NADP+) activity;GO:0016491//oxidoreductase activity	GO:0055114//oxidation-reduction process
G8-IP_peak_5225	4	30476482	30476690	209	30476564	32	4.98028	14.5471	10.9361	Promoter (1-2kb)	4	30473630	30474901	1272	3	-	Os04g0604200	Os04t0604200-01	-1663	OsXTH6	Similar to Xyloglucan endotransglycosylase (Fragment)	-	-	-	-	GO:0005576//extracellular region;GO:0005618//cell wall;GO:0048046//apoplast	GO:0004553//hydrolase activity, hydrolyzing O-glycosyl compounds;GO:0016740//transferase activity;GO:0016762//xyloglucan:xyloglucosyl transferase activity;GO:0016787//hydrolase activity;GO:0016798//hydrolase activity, acting on glycosyl bonds	GO:0005975//carbohydrate metabolic process;GO:0006073//cellular glucan metabolic process;GO:0008152//metabolic process;GO:0010411//xyloglucan metabolic process;GO:0042546//cell wall biogenesis;GO:0071555//cell wall organization
G8-IP_peak_6543	6	24891449	24891755	307	24891559	35	4.97653	15.5868	11.8971	Promoter (<=1kb)	6	24888642	24891016	2375	1	-	Os06g0619650	Os06t0619650-00	-543	-	Hypothetical protein	-	-	-	-	-	-	-
G8-IP_peak_5617	5	13605332	13605709	378	13605466	33	4.97139	14.8714	11.2417	Promoter (<=1kb)	5	13606399	13607760	1362	1	+	Os05g0302600	Os05t0302600-01	-933	-	TRAM, LAG1 and CLN8 homology domain containing protein	-	-	-	-	GO:0016020//membrane;GO:0016021//integral component of membrane	-	-
G8-IP_peak_5406	5	3820444	3820630	187	3820558	32	4.94923	14.459	10.8542	Promoter (<=1kb)	5	3813306	3819768	6463	11	-	Os05g0164900	Os05t0164900-01	-790	-	Kelch repeat type 1 domain containing protein	-	-	-	-	-	GO:0005515//protein binding	-
G8-IP_peak_6400	6	20265178	20265442	265	20265298	34	4.94483	15.1422	11.4791	Promoter (<=1kb)	6	20265689	20266464	776	1	+	Os06g0539700	Os06t0539700-01	-391	-	Conserved hypothetical protein	-	-	-	-	-	-	-
G8-IP_peak_3811	2	35671831	35672135	305	35671993	37	4.93506	16.156	12.4132	Promoter (<=1kb)	2	35667571	35671732	4162	12	-	Os02g0829600	Os02t0829600-01	-261	-	Zinc finger, RING/FYVE/PHD-type domain containing protein	-	-	-	-	-	-	-
G8-IP_peak_3907	3	5292301	5292477	177	5292373	37	4.93506	16.156	12.4132	Promoter (1-2kb)	3	5287681	5290481	2801	5	-	Os03g0200800	Os03t0200800-01	-1892	OsARL1a	ARF/SAR superfamily domain containing protein	-	-	-	-	GO:0005774//vacuolar membrane	GO:0000166//nucleotide binding;GO:0005525//GTP binding	-
G8-IP_peak_7189	7	22101511	22101679	169	22101627	37	4.93506	16.156	12.4132	Promoter (<=1kb)	7	22101917	22105152	3236	2	+	Os07g0554900	Os07t0554900-01	-290	OsFbox393	Cyclin-like F-box domain containing protein	-	-	-	-	-	GO:0005515//protein binding	-
G8-IP_peak_587	1	24016935	24017152	218	24017009	32	4.91477	14.3608	10.7626	Promoter (1-2kb)	1	24018634	24020111	1478	2	+	Os01g0608300	Os01t0608300-00	-1625	-	Similar to aspartic proteinase nepenthesin-2	-	-	-	-	-	GO:0004190//aspartic-type endopeptidase activity	GO:0006508//proteolysis;GO:0030163//protein catabolic process
G8-IP_peak_2752	12	19124794	19125140	347	19124866	33	4.9117	14.6976	11.0781	Promoter (<=1kb)	12	19121770	19124386	2617	3	-	Os12g0502000	Os12t0502000-01	-480	-	Similar to nitrilase-associated protein	-	-	-	-	GO:0005874//microtubule;GO:0010005//cortical microtubule, transverse to long axis	-	GO:0043622//cortical microtubule organization
G8-IP_peak_7736	8	19181592	19182032	441	19181930	32	4.91097	14.35	10.7533	Promoter (1-2kb)	8	19173524	19180857	7334	4	-	Os08g0401800	Os08t0401800-00	-1073	OsPLDalpha7	Similar to Phospholipase D	-	-	-	-	GO:0016020//membrane	GO:0003824//catalytic activity;GO:0004630//phospholipase D activity;GO:0005509//calcium ion binding	GO:0046470//phosphatidylcholine metabolic process
G8-IP_peak_3766	2	33110403	33110617	215	33110522	36	4.90687	15.7202	12.0219	Promoter (1-2kb)	2	33107745	33108527	783	1	-	Os02g0781300	Os02t0781300-00	-1995	OsERF#011	Similar to AP2/ERF domain-containing transcription factor	-	-	-	-	GO:0005634//nucleus	GO:0003677//DNA binding;GO:0003700//DNA-binding transcription factor activity	GO:0006355//regulation of transcription, DNA-templated
G8-IP_peak_8393	9	19661594	19661895	302	19661713	34	4.90523	15.024	11.3691	Promoter (1-2kb)	9	19662808	19665267	2460	3	+	Os09g0507300	Os09t0507300-01	-1095	OsAAO5	Ascorbate oxidase, Abiotic stress respons	-	-	-	-	GO:0005576//extracellular region	GO:0005507//copper ion binding;GO:0016491//oxidoreductase activity;GO:0016722//oxidoreductase activity, oxidizing metal ions;GO:0046872//metal ion binding	GO:0055114//oxidation-reduction process
G8-IP_peak_2334	12	1954136	1954408	273	1954248	38	4.89873	16.3854	12.6307	Promoter (1-2kb)	12	1949577	1952621	3045	4	-	Os12g0140300	Os12t0140300-01	-1627	-	FBD domain containing protein	-	-	-	-	-	-	-
G8-IP_peak_3873	3	4046517	4046685	169	4046593	31	4.89459	13.9591	10.4022	Promoter (1-2kb)	3	4047742	4050253	2512	5	+	Os03g0176100	Os03t0176100-00	-1149	-	Similar to predicted protein	Genetic Information Processing	Transcription	ko03022//Basal transcription factors	K03137	GO:0005673//transcription factor TFIIE complex	GO:0001097//TFIIH-class transcription factor complex binding	GO:0006367//transcription initiation from RNA polymerase II promoter
G8-IP_peak_664	1	27003614	27003795	182	27003712	27	4.88286	12.5561	9.10866	Promoter (<=1kb)	1	27004281	27008038	3758	10	+	Os01g0661400	Os01t0661400-01	-569	-	S1, RNA binding domain containing protein	Genetic Information Processing	Folding, sorting and degradation	ko03018//RNA degradation	K03681	GO:0000176//nuclear exosome (RNase complex);GO:0000177//cytoplasmic exosome (RNase complex);GO:0000178//exosome (RNase complex)	GO:0003723//RNA binding	GO:0000467//exonucleolytic trimming to generate mature 3'-end of 5.8S rRNA from tricistronic rRNA transcript (SSU-rRNA, 5.8S rRNA, LSU-rRNA);GO:0034427//nuclear-transcribed mRNA catabolic process, exonucleolytic, 3'-5';GO:0034475//U4 snRNA 3'-end processing;GO:0043928//exonucleolytic nuclear-transcribed mRNA catabolic process involved in deadenylation-dependent decay;GO:0071034//CUT catabolic pro…
G8-IP_peak_5426	5	4917979	4918197	219	4918065	27	4.88286	12.5561	9.10866	Promoter (<=1kb)	5	4916956	4917691	736	1	-	Os05g0181650	Os05t0181650-00	-374	-	Hypothetical gene	-	-	-	-	GO:0016020//membrane;GO:0016021//integral component of membrane	-	-
G8-IP_peak_8250	9	13116243	13116412	170	13116328	27	4.88286	12.5561	9.10866	5' UTR	9	13115787	13118864	3078	1	+	Os09g0384601	Os09t0384601-01	541	-	Hypothetical gene	-	-	-	-	-	-	-
G8-IP_peak_4591	3	33837185	33837411	227	33837307	32	4.88078	14.2637	10.6726	Promoter (1-2kb)	3	33838864	33839161	298	1	+	Os03g0809150	Os03t0809150-00	-1557	-	Non-protein coding transcript	-	-	-	-	-	-	-
G8-IP_peak_3686	2	28681405	28681800	396	28681697	31	4.87909	13.9157	10.3621	Promoter (<=1kb)	2	28681884	28682890	1007	1	+	Os02g0697550	Os02t0697550-00	-187	-	Hypothetical protein	-	-	-	-	-	-	-
G8-IP_peak_57	1	2896159	2896564	406	2896452	35	4.87741	15.2841	11.6106	Promoter (<=1kb)	1	2896841	2897944	1104	1	+	Os01g0153800	Os01t0153800-00	-389	-	Similar to gibberellin receptor GID1L2	-	-	-	-	-	GO:0016787//hydrolase activity	-
G8-IP_peak_7204	7	22784278	22784807	530	22784713	35	4.87158	15.2662	11.5951	Promoter (<=1kb)	7	22785161	22787418	2258	2	+	Os07g0567100	Os07t0567100-00	-448	OsCYP51H9	Similar to CYP51G1	-	-	-	-	GO:0005783//endoplasmic reticulum;GO:0005886//plasma membrane	GO:0004497//monooxygenase activity;GO:0005506//iron ion binding;GO:0008398//sterol 14-demethylase activity;GO:0016491//oxidoreductase activity;GO:0016705//oxidoreductase activity, acting on paired donors, with incorporation or reduction of molecular oxygen;GO:0020037//heme binding;GO:0046872//metal ion binding	GO:0016125//sterol metabolic process;GO:0016126//sterol biosynthetic process;GO:0055114//oxidation-reduction process;GO:0070988//demethylation
G8-IP_peak_3426	2	18541996	18542220	225	18542129	35	4.85792	15.2242	11.5554	Promoter (1-2kb)	2	18537130	18540652	3523	8	-	Os02g0514326	Os02t0514326-00	-1477	-	Hypothetical protein	-	-	-	-	-	-	-
G8-IP_peak_3006	2	2247187	2247366	180	2247261	27	4.8395	12.4462	9.02343	Promoter (1-2kb)	2	2242956	2246169	3214	3	-	Os02g0141500	Os02t0141500-01	-1092	-	Conserved hypothetical protein	-	-	-	-	-	-	-
G8-IP_peak_1543	10	21315710	21316207	498	21316151	33	4.82479	14.4423	10.8381	Promoter (<=1kb)	10	21311755	21315379	3625	4	-	Os10g0545300	Os10t0545300-01	-772	-	Zinc finger, CCHC retroviral-type domain containing protein	-	-	-	-	-	GO:0003676//nucleic acid binding;GO:0003729//mRNA binding;GO:0008270//zinc ion binding	-
G8-IP_peak_3048	2	4318783	4319095	313	4318853	27	4.82315	12.4047	8.98443	Promoter (1-2kb)	2	4320498	4324030	3533	3	+	Os02g0178200	Os02t0178200-00	-1645	OsFbox069	Hypothetical conserved gene	-	-	-	-	-	GO:0005515//protein binding	-
G8-IP_peak_454	1	18031597	18031808	212	18031720	33	4.81456	14.412	10.8089	Promoter (1-2kb)	1	18026557	18030344	3788	4	-	Os01g0511800	Os01t0511800-01	-1376	-	Conserved hypothetical protein	-	-	-	-	-	-	-
G8-IP_peak_207	1	8485376	8485686	311	8485578	32	4.8142	14.0721	10.5074	Promoter (<=1kb)	1	8486578	8489618	3041	3	+	Os01g0255000	Os01t0255000-01	-1000	-	Similar to Soluble epoxide hydrolase	-	-	-	-	-	GO:0003824//catalytic activity;GO:0016787//hydrolase activity	-
G8-IP_peak_6653	6	29347158	29347352	195	29347250	35	4.80737	15.068	11.4097	Promoter (<=1kb)	6	29347846	29352116	4271	7	+	Os06g0698785	Os06t0698785-01	-596	OsCMO	Similar to Choline monooxygenase	-	-	-	-	-	GO:0016491//oxidoreductase activity;GO:0051537//2 iron, 2 sulfur cluster binding	GO:0055114//oxidation-reduction process
G8-IP_peak_717	1	28987775	28987959	185	28987873	42	4.80539	17.4352	13.6009	Promoter (1-2kb)	1	28984499	28986016	1518	4	-	Os01g0700300	Os01t0700300-00	-1857	-	Similar to JMT	-	-	-	-	-	GO:0008168//methyltransferase activity;GO:0008757//S-adenosylmethionine-dependent methyltransferase activity	GO:0032259//methylation
G8-IP_peak_4095	3	12874505	12874806	302	12874629	37	4.80447	15.7365	12.037	Promoter (1-2kb)	3	12871676	12873556	1881	2	-	Os03g0345300	Os03t0345300-01	-1073	-	Similar to Desiccation-related protein Lb_13-62 (Fragment)	-	-	-	-	-	-	-
G8-IP_peak_3891	3	4766714	4767020	307	4766854	32	4.80328	14.0405	10.4781	Promoter (<=1kb)	3	4766424	4766491	68	1	-	Os03g0191550	Os03t0191550-00	-363	-	Non-protein coding transcript	-	-	-	-	-	-	-
G8-IP_peak_4957	4	18405946	18406169	224	18406037	31	4.803	13.7019	10.1606	Promoter (<=1kb)	4	18401260	18405688	4429	12	-	Os04g0376500	Os04t0376500-01	-349	eIF-3h	Similar to Eukaryotic translation initiation factor 3 subunit 3 (eIF-3 gamma) (eIF3 p38 subunit) (eIF3h)	Genetic Information Processing	Translation	ko03013//RNA transport	K03247	GO:0005737//cytoplasm;GO:0005829//cytosol;GO:0005852//eukaryotic translation initiation factor 3 complex;GO:0016282//eukaryotic 43S preinitiation complex;GO:0033290//eukaryotic 48S preinitiation complex;GO:0042788//polysomal ribosome	GO:0003743//translation initiation factor activity;GO:0005515//protein binding;GO:0008237//metallopeptidase activity	GO:0001732//formation of cytoplasmic translation initiation complex;GO:0002183//cytoplasmic translational initiation;GO:0006412//translation;GO:0006413//translational initiation;GO:0006508//proteolysis;GO:0009733//response to auxin;GO:0009737//response to abscisic acid;GO:0009744//response to sucrose;GO:0009749//response to glucose;GO:0034286//response to maltose;GO:0045948//positive regulation o…
G8-IP_peak_540	1	22427512	22427750	239	22427623	29	4.80238	13.0253	9.54596	Promoter (<=1kb)	1	22427835	22430752	2918	7	+	Os01g0579600	Os01t0579600-01	-212	OsCBL9	Similar to Calcineurin B-like protein 9	-	-	-	-	-	GO:0005509//calcium ion binding	-
G8-IP_peak_7183	7	21951557	21951737	181	21951689	27	4.80166	12.3499	8.93257	Promoter (<=1kb)	7	21952472	21952789	318	1	+	Os07g0552400	Os07t0552400-00	-783	-	Similar to Mixed-linked glucan synthase 2	-	-	-	-	-	-	-
G8-IP_peak_3829	3	725380	725543	164	725468	32	4.79965	14.03	10.4698	Promoter (<=1kb)	3	721115	725224	4110	15	-	Os03g0112800	Os03t0112800-01	-244	-	Protein of unknown function DUF726 family protein	-	-	-	-	GO:0016020//membrane;GO:0016021//integral component of membrane	-	-
G8-IP_peak_6287	6	13389057	13389245	189	13389142	30	4.79113	13.3315	9.82907	Promoter (<=1kb)	6	13389882	13390271	390	1	+	Os06g0335900	Os06t0335900-02	-740	OsXTH15	Concanavalin A-like lectin/glucanase domain containing protein	-	-	-	-	GO:0005618//cell wall;GO:0048046//apoplast	GO:0016762//xyloglucan:xyloglucosyl transferase activity	GO:0006073//cellular glucan metabolic process
G8-IP_peak_5455	5	5956763	5957237	475	5957124	31	4.78806	13.6597	10.1216	Promoter (<=1kb)	5	5954551	5956291	1741	4	-	Os05g0196600	Os05t0196600-00	-833	ACC3*	Similar to 1-aminocyclopropane-1-carboxylic acid synthase	Metabolism;Metabolism;Metabolism	Global and overview maps;Global and overview maps;Amino acid metabolism	ko01100//Metabolic pathways;ko01110//Biosynthesis of secondary metabolites;ko00270//Cysteine and methionine metabolism	K01762;K01762;K01762	-	GO:0003824//catalytic activity;GO:0030170//pyridoxal phosphate binding	GO:0009058//biosynthetic process
G8-IP_peak_2975	2	1066645	1066812	168	1066732	34	4.78334	14.6564	11.039	Promoter (<=1kb)	2	1067045	1069130	2086	7	+	Os02g0120300	Os02t0120300-01	-313	-	Nicotinamide N-methyltransferase, putative domain containing protein	-	-	-	-	-	-	-
G8-IP_peak_813	1	33592031	33592260	230	33592117	30	4.76435	13.2576	9.76145	Promoter (<=1kb)	1	33590636	33591674	1039	1	-	Os01g0793100	Os01t0793100-00	-443	-	Similar to Polyphenol oxidase	-	-	-	-	-	GO:0016491//oxidoreductase activity;GO:0046872//metal ion binding	GO:0055114//oxidation-reduction process
G8-IP_peak_5633	5	14362040	14362322	283	14362226	34	4.76305	14.5946	10.9813	Promoter (<=1kb)	5	14360753	14361588	836	1	-	Os05g0312600	Os05t0312600-01	-638	OsCML21	EF-Hand type domain containing protein	Organismal Systems	Environmental adaptation	ko04626//Plant-pathogen interaction	K13448	-	GO:0005509//calcium ion binding;GO:0046872//metal ion binding	-
G8-IP_peak_7901	8	25400902	25401095	194	25401002	34	4.74961	14.5537	10.9425	Promoter (<=1kb)	8	25401259	25404636	3378	9	+	Os08g0512300	Os08t0512300-01	-257	-	Similar to Rab geranylgeranyl transferase beta subunit (Fragment)	-	-	-	-	GO:0005968//Rab-protein geranylgeranyltransferase complex	GO:0003824//catalytic activity;GO:0004659//prenyltransferase activity;GO:0004663//Rab geranylgeranyltransferase activity;GO:0016740//transferase activity;GO:0046872//metal ion binding	GO:0018342//protein prenylation;GO:0018344//protein geranylgeranylation
G8-IP_peak_3259	2	11567654	11567826	173	11567715	28	4.74489	12.5373	9.10715	Promoter (<=1kb)	2	11568279	11569112	834	1	+	Os02g0300700	Os02t0300700-01	-564	OseIF1A-1	Similar to Eukaryotic translation initiation factor 1A (EIF-1A) (EIF-4C)	Genetic Information Processing	Translation	ko03013//RNA transport	K03236	-	GO:0003723//RNA binding;GO:0003743//translation initiation factor activity	GO:0006412//translation;GO:0006413//translational initiation
G8-IP_peak_2785	12	20898358	20898552	195	20898480	34	4.74193	14.5302	10.9198	Promoter (<=1kb)	12	20897723	20898421	699	1	-	Os12g0530200	Os12t0530200-01	-59	-	Non-protein coding transcript	-	-	-	-	-	-	-
G8-IP_peak_6123	6	6787776	6787983	208	6787893	35	4.71256	14.7725	11.1497	Promoter (1-2kb)	6	6788986	6790048	1063	3	+	Os06g0231050	Os06t0231050-00	-1093	-	Uncharacterised protein family UPF0497, trans-membrane plant subgroup domain containing protein	-	-	-	-	GO:0005886//plasma membrane;GO:0016020//membrane;GO:0016021//integral component of membrane	GO:0051539//4 iron, 4 sulfur cluster binding	GO:0071555//cell wall organization
G8-IP_peak_191	1	7854969	7855214	246	7855104	32	4.71067	13.7711	10.227	Promoter (<=1kb)	1	7852782	7854147	1366	3	-	Os01g0242333	Os01t0242333-00	-957	-	Non-protein coding transcript	-	-	-	-	-	-	-
G8-IP_peak_3448	2	19120922	19121083	162	19120988	26	4.70847	11.7812	8.40752	Promoter (<=1kb)	2	19121903	19125625	3723	2	+	Os02g0523800	Os02t0523800-01	-915	OsIPK2	Inositol polyphosphate kinase, Auxin signaling, Regulation of lateral root developmen	Metabolism;Environmental Information Processing;Metabolism	Global and overview maps;Signal transduction;Carbohydrate metabolism	ko01100//Metabolic pathways;ko04070//Phosphatidylinositol signaling system;ko00562//Inositol phosphate metabolism	K00915;K00915;K00915	-	GO:0000166//nucleotide binding;GO:0000823//inositol-1,4,5-trisphosphate 6-kinase activity;GO:0005524//ATP binding;GO:0016301//kinase activity;GO:0016740//transferase activity;GO:0047326//inositol tetrakisphosphate 5-kinase activity;GO:0102732//myo-inositol-1,2,3,4,6-heptakisphosphate 5-kinase activity	GO:0016310//phosphorylation;GO:0032958//inositol phosphate biosynthetic process
G8-IP_peak_5950	5	28719092	28719467	376	28719405	26	4.70847	11.7812	8.40752	Promoter (1-2kb)	5	28721012	28726493	5482	11	+	Os05g0576800	Os05t0576800-01	-1607	OsMPK17	Similar to Blast and wounding induced mitogen-activated protein kinase	-	-	-	-	GO:0005634//nucleus;GO:0005737//cytoplasm	GO:0000166//nucleotide binding;GO:0004672//protein kinase activity;GO:0004674//protein serine/threonine kinase activity;GO:0004707//MAP kinase activity;GO:0005524//ATP binding;GO:0016301//kinase activity;GO:0016740//transferase activity	GO:0000165//MAPK cascade;GO:0006468//protein phosphorylation;GO:0010468//regulation of gene expression;GO:0016310//phosphorylation;GO:0035556//intracellular signal transduction
G8-IP_peak_7895	8	25154528	25154729	202	25154598	26	4.70847	11.7812	8.40752	Promoter (<=1kb)	8	25155158	25156850	1693	1	+	Os08g0508000	Os08t0508000-01	-560	CYP76M2	Cytochrome P450 family protein	-	-	-	-	GO:0016020//membrane	GO:0004497//monooxygenase activity;GO:0005506//iron ion binding;GO:0016491//oxidoreductase activity;GO:0016705//oxidoreductase activity, acting on paired donors, with incorporation or reduction of molecular oxygen;GO:0016709//oxidoreductase activity, acting on paired donors, with incorporation or reduction of molecular oxygen, NAD(P)H as one donor, and incorporation of one atom of oxygen;GO:00200…	GO:0016102//diterpenoid biosynthetic process;GO:0055114//oxidation-reduction process
G8-IP_peak_8242	9	12629746	12630050	305	12629860	26	4.70847	11.7812	8.40752	Promoter (<=1kb)	9	12629015	12629694	680	1	-	Os09g0376650	Os09t0376650-00	-166	-	Hypothetical protein	-	-	-	-	-	-	-
G8-IP_peak_8358	9	17971468	17971636	169	17971525	26	4.70847	11.7812	8.40752	Promoter (<=1kb)	9	17968402	17971304	2903	3	-	Os09g0471500	Os09t0471500-01	-221	OsWAK82	Conserved hypothetical protein	-	-	-	-	GO:0005886//plasma membrane	GO:0004674//protein serine/threonine kinase activity;GO:0030247//polysaccharide binding	GO:0006468//protein phosphorylation;GO:0007166//cell surface receptor signaling pathway
G8-IP_peak_2908	12	25724727	25724931	205	25724865	33	4.70006	14.0709	10.5063	Promoter (<=1kb)	12	25725299	25726044	746	2	+	Os12g0609050	Os12t0609050-01	-434	-	Hypothetical conserved gene	-	-	-	-	-	-	-
G8-IP_peak_2624	12	12767337	12767813	477	12767455	31	4.69321	13.3898	9.869	Promoter (1-2kb)	12	12762896	12765776	2881	8	-	Os12g0414500	Os12t0414500-01	-1679	-	Aminoacyl-tRNA synthetase, class II (D, K and N)-like domain containing protein	Genetic Information Processing	Translation	ko00970//Aminoacyl-tRNA biosynthesis	K01893	GO:0005739//mitochondrion;GO:0009507//chloroplast	GO:0000166//nucleotide binding;GO:0004812//aminoacyl-tRNA ligase activity;GO:0004816//asparagine-tRNA ligase activity;GO:0005524//ATP binding	GO:0006418//tRNA aminoacylation for protein translation;GO:0006421//asparaginyl-tRNA aminoacylation
G8-IP_peak_823	1	33881315	33881502	188	33881392	29	4.6931	12.7297	9.27109	Promoter (<=1kb)	1	33882009	33882308	300	1	+	Os01g0800200	Os01t0800200-00	-617	-	Conserved hypothetical protein	-	-	-	-	-	-	-
G8-IP_peak_11	1	960793	961229	437	961128	30	4.68947	13.0493	9.56816	Promoter (<=1kb)	1	957907	960626	2720	5	-	Os01g0117000	Os01t0117000-00	-502	OsRLCK15	Similar to Receptor-like kinase ARK1AS	-	-	-	-	-	GO:0004672//protein kinase activity;GO:0005524//ATP binding;GO:0030247//polysaccharide binding	GO:0006468//protein phosphorylation
G8-IP_peak_4926	4	16795967	16796195	229	16796077	28	4.68909	12.3897	8.97069	Promoter (<=1kb)	4	16795191	16795442	252	1	-	Os04g0351800	Os04t0351800-00	-635	-	Conserved hypothetical protein	-	-	-	-	GO:0016020//membrane;GO:0016021//integral component of membrane	-	-
G8-IP_peak_7206	7	22854720	22855052	333	22854965	29	4.6741	12.678	9.22124	Promoter (1-2kb)	7	22851434	22853915	2482	3	-	Os07g0568500	Os07t0568500-01	-1050	-	Peptidase aspartic, active site domain containing protein	-	-	-	-	GO:0016020//membrane;GO:0016021//integral component of membrane	-	-
G8-IP_peak_5285	4	34560086	34560262	177	34560168	32	4.67295	13.6605	10.1216	Promoter (<=1kb)	4	34555302	34559408	4107	2	-	Os04g0676700	Os04t0676700-01	-760	-	Similar to H0101F08.8 protein	-	-	-	-	GO:0005634//nucleus	GO:0003677//DNA binding	GO:0009739//response to gibberellin;GO:0009751//response to salicylic acid
G8-IP_peak_7640	8	15236950	15237325	376	15237051	31	4.67186	13.3286	9.82777	Promoter (<=1kb)	8	15232911	15236363	3453	6	-	Os08g0338700	Os08t0338700-01	-688	-	Similar to Chaperone GrpE type 2	-	-	-	-	GO:0001405//PAM complex, Tim23 associated import motor;GO:0005739//mitochondrion;GO:0005759//mitochondrial matrix	GO:0000774//adenyl-nucleotide exchange factor activity;GO:0042803//protein homodimerization activity;GO:0051082//unfolded protein binding;GO:0051087//chaperone binding	GO:0006457//protein folding;GO:0030150//protein import into mitochondrial matrix;GO:0050790//regulation of catalytic activity
G8-IP_peak_5801	5	20795049	20795811	763	20795711	29	4.67012	12.6671	9.21118	Promoter (1-2kb)	5	20792533	20794252	1720	1	-	Os05g0424300	Os05t0424300-01	-1459	-	Cytochrome P450 family protein	-	-	-	-	GO:0016020//membrane	GO:0004497//monooxygenase activity;GO:0005506//iron ion binding;GO:0016491//oxidoreductase activity;GO:0016705//oxidoreductase activity, acting on paired donors, with incorporation or reduction of molecular oxygen;GO:0016709//oxidoreductase activity, acting on paired donors, with incorporation or reduction of molecular oxygen, NAD(P)H as one donor, and incorporation of one atom of oxygen;GO:00200…	GO:0055114//oxidation-reduction process
G8-IP_peak_295	1	11497054	11497384	331	11497118	26	4.66666	11.676	8.32181	Promoter (<=1kb)	1	11494771	11496222	1452	1	-	Os01g0307562	Os01t0307562-00	-896	-	Similar to JD1	-	-	-	-	GO:0016020//membrane;GO:0016021//integral component of membrane	-	-
G8-IP_peak_6282	6	13238343	13238525	183	13238454	26	4.66666	11.676	8.32181	Promoter (<=1kb)	6	13238784	13243390	4607	2	+	Os06g0333600	Os06t0333600-00	-330	-	Hypothetical gene	-	-	-	-	-	-	-
G8-IP_peak_422	1	16155084	16155302	219	16155188	33	4.66655	13.9702	10.4127	Promoter (1-2kb)	1	16151562	16154044	2483	3	-	Os01g0385400	Os01t0385400-01	-1144	OsSLAC7	C4-dicarboxylate transporter/malic acid transport protein family protein	-	-	-	-	GO:0005623//cell;GO:0005886//plasma membrane;GO:0016020//membrane;GO:0016021//integral component of membrane	GO:0008308//voltage-gated anion channel activity	GO:0006873//cellular ion homeostasis;GO:0015698//inorganic anion transport;GO:0055085//transmembrane transport
G8-IP_peak_8086	9	7222134	7222335	202	7222233	31	4.66125	13.2981	9.7998	Promoter (1-2kb)	9	7218928	7220483	1556	1	-	Os09g0297200	Os09t0297200-00	-1750	-	Hypothetical protein	-	-	-	-	-	-	-
G8-IP_peak_5922	5	26957056	26957475	420	26957408	31	4.65773	13.288	9.7904	Promoter (1-2kb)	5	26958516	26961422	2907	2	+	Os05g0543200	Os05t0543200-01	-1108	-	Similar to Ran GTPase activating protein	Genetic Information Processing	Translation	ko03013//RNA transport	K14319	-	GO:0005515//protein binding	-
G8-IP_peak_6660	6	29582845	29583069	225	29582930	29	4.65152	12.6163	9.16502	Promoter (1-2kb)	6	29580155	29581194	1040	2	-	Os06g0702000	Os06t0702000-01	-1736	OsSAUR28	Auxin responsive SAUR protein family protein	-	-	-	-	-	-	-
G8-IP_peak_5287	4	34685305	34685519	215	34685385	35	4.6431	14.5536	10.9425	Promoter (<=1kb)	4	34681377	34685068	3692	7	-	Os04g0679200	Os04t0679200-01	-317	OsRLCK172	Similar to H0801D08.12 protein	-	-	-	-	GO:0005886//plasma membrane	GO:0000166//nucleotide binding;GO:0004672//protein kinase activity;GO:0004674//protein serine/threonine kinase activity;GO:0005524//ATP binding	GO:0006468//protein phosphorylation;GO:0046777//protein autophosphorylation
G8-IP_peak_703	1	28388253	28388546	294	28388422	30	4.64205	12.9165	9.44509	Promoter (1-2kb)	1	28384023	28387157	3135	8	-	Os01g0688200	Os01t0688200-01	-1265	-	Similar to hydrolase, alpha/beta fold family protein	-	-	-	-	GO:0009507//chloroplast;GO:0016020//membrane	-	-
G8-IP_peak_7366	8	854098	854329	232	854255	32	4.6283	13.5289	10.0003	Promoter (1-2kb)	8	856107	858238	2132	4	+	Os08g0115800	Os08t0115800-01	-1852	ONAC029	No apical meristem (NAM) protein domain containing protein	-	-	-	-	GO:0005634//nucleus	GO:0003677//DNA binding	GO:0006355//regulation of transcription, DNA-templated
G8-IP_peak_7552	8	8953192	8953495	304	8953349	27	4.62451	11.8934	8.50999	Promoter (1-2kb)	8	8955294	8959576	4283	5	+	Os08g0246400	Os08t0246400-01	-1945	-	Similar to Ubiquinol-cytochrome c reductase complex 14 kDa protein (EC 1.10.2.2) (CR14)	Metabolism;Metabolism	Global and overview maps;Energy metabolism	ko01100//Metabolic pathways;ko00190//Oxidative phosphorylation	K00417;K00417	GO:0005739//mitochondrion;GO:0005743//mitochondrial inner membrane;GO:0005750//mitochondrial respiratory chain complex III;GO:0016020//membrane;GO:0070469//respiratory chain	GO:0008121//ubiquinol-cytochrome-c reductase activity	GO:0006122//mitochondrial electron transport, ubiquinol to cytochrome c;GO:0009060//aerobic respiration;GO:0034551//mitochondrial respiratory chain complex III assembly;GO:0055114//oxidation-reduction process
G8-IP_peak_1190	10	4995555	4995826	272	4995675	39	4.62046	15.7852	12.0813	Promoter (<=1kb)	10	4994500	4995160	661	1	-	Os10g0173000	Os10t0173000-01	-515	-	Conserved hypothetical protein	-	-	-	-	GO:0016020//membrane;GO:0016021//integral component of membrane	-	-
G8-IP_peak_303	1	11711546	11711709	164	11711650	28	4.61543	12.1933	8.78801	Promoter (1-2kb)	1	11713650	11714674	1025	2	+	Os01g0311700	Os01t0311700-01	-2000	-	Pectinesterase inhibitor domain containing protein	-	-	-	-	-	GO:0004857//enzyme inhibitor activity	GO:0043086//negative regulation of catalytic activity
G8-IP_peak_2294	11	28482441	28483083	643	28482776	36	4.61401	14.7866	11.1625	Promoter (<=1kb)	11	28483633	28486502	2870	4	+	Os11g0696400	Os11t0696400-00	-857	-	Glycoside hydrolase, family 3, N-terminal domain containing protein	-	-	-	-	GO:0009505//plant-type cell wall	GO:0004553//hydrolase activity, hydrolyzing O-glycosyl compounds;GO:0009044//xylan 1,4-beta-xylosidase activity;GO:0016787//hydrolase activity;GO:0046556//alpha-L-arabinofuranosidase activity	GO:0005975//carbohydrate metabolic process;GO:0031222//arabinan catabolic process;GO:0045493//xylan catabolic process
G8-IP_peak_2453	12	5788449	5788644	196	5788535	30	4.61334	12.8357	9.36871	Promoter (1-2kb)	12	5786606	5786966	361	1	-	Os12g0210601	Os12t0210601-00	-1569	-	Hypothetical conserved gene	-	-	-	-	-	-	-
G8-IP_peak_394	1	14892327	14892688	362	14892404	28	4.61162	12.1831	8.77817	Promoter (<=1kb)	1	14892931	14898978	6048	2	+	Os01g0364800	Os01t0364800-00	-527	OsWAK7/8	Protein kinase, catalytic domain domain containing protein	-	-	-	-	GO:0005886//plasma membrane;GO:0016020//membrane;GO:0016021//integral component of membrane	GO:0000166//nucleotide binding;GO:0004672//protein kinase activity;GO:0004674//protein serine/threonine kinase activity;GO:0005524//ATP binding	GO:0006468//protein phosphorylation;GO:0007166//cell surface receptor signaling pathway
G8-IP_peak_1176	10	4346590	4346851	262	4346708	29	4.61066	12.5042	9.07545	Promoter (1-2kb)	10	4343603	4345509	1907	2	-	Os10g0163340	Os10t0163340-01	-1199	-	Similar to Cytosolic aldolase	Metabolism;Metabolism;Metabolism;Metabolism;Metabolism;Metabolism;Metabolism;Metabolism	Global and overview maps;Global and overview maps;Global and overview maps;Global and overview maps;Carbohydrate metabolism;Energy metabolism;Carbohydrate metabolism;Carbohydrate metabolism	ko01100//Metabolic pathways;ko01110//Biosynthesis of secondary metabolites;ko01200//Carbon metabolism;ko01230//Biosynthesis of amino acids;ko00010//Glycolysis / Gluconeogenesis;ko00710//Carbon fixation in photosynthetic organisms;ko00051//Fructose and mannose metabolism;ko00030//Pentose phosphate pathway	K01623;K01623;K01623;K01623;K01623;K01623;K01623;K01623	GO:0005737//cytoplasm;GO:0005829//cytosol	GO:0003824//catalytic activity;GO:0004332//fructose-bisphosphate aldolase activity;GO:0016829//lyase activity	GO:0006094//gluconeogenesis;GO:0006096//glycolytic process;GO:0030388//fructose 1,6-bisphosphate metabolic process
G8-IP_peak_336	1	12763027	12763705	679	12763327	33	4.60645	13.7884	10.2414	5' UTR	1	12762695	12765301	2607	1	+	Os01g0330650	Os01t0330650-01	632	-	Hypothetical gene	-	-	-	-	-	-	-
G8-IP_peak_5411	5	4261975	4262142	168	4262038	30	4.59745	12.7908	9.32818	Promoter (<=1kb)	5	4262642	4263449	808	2	+	Os05g0171200	Os05t0171200-01	-604	-	Embryo-specific 3 family protein	-	-	-	-	-	GO:0005515//protein binding	-
G8-IP_peak_1739	11	7710822	7711197	376	7711085	36	4.59356	14.7201	11.0992	Promoter (1-2kb)	11	7708790	7709483	694	1	-	Os11g0243600	Os11t0243600-01	-1602	-	Hypothetical protein	-	-	-	-	-	-	-
G8-IP_peak_6996	7	14987216	14987916	701	14987592	36	4.58764	14.7008	11.0811	Promoter (1-2kb)	7	14988874	14990789	1916	3	+	Os07g0442900	Os07t0442900-01	-1282	-	Uncharacterised protein family UPF0497, trans-membrane plant subgroup domain containing protein	-	-	-	-	GO:0005886//plasma membrane;GO:0016020//membrane;GO:0016021//integral component of membrane	GO:0051539//4 iron, 4 sulfur cluster binding	-
G8-IP_peak_5053	4	21801806	21802092	287	21801943	35	4.57565	14.3393	10.7429	Promoter (<=1kb)	4	21799231	21801625	2395	3	-	Os04g0438500	Os04t0438500-01	-318	-	Similar to H0315A08.13 protein	-	-	-	-	GO:0016020//membrane;GO:0016021//integral component of membrane	-	-
G8-IP_peak_2350	12	2566678	2566994	317	2566913	31	4.57471	13.0481	9.5674	Promoter (<=1kb)	12	2565213	2566562	1350	4	-	Os12g0152000	Os12t0152000-00	-351	Rcn3	Similar to Terminal flower 1-like protein	-	-	-	-	-	GO:0003712//transcription coregulator activity	GO:0009908//flower development;GO:0009910//negative regulation of flower development;GO:0010228//vegetative to reproductive phase transition of meristem
G8-IP_peak_5214	4	29999842	30000365	524	30000242	34	4.55995	13.9679	10.4108	Promoter (1-2kb)	4	30001534	30002419	886	2	+	Os04g0593400	Os04t0593400-00	-1292	-	Similar to OSIGBa0142I02-OSIGBa0101B20.20 protein	-	-	-	-	GO:0005634//nucleus;GO:0005737//cytoplasm	GO:0004864//protein phosphatase inhibitor activity;GO:0010427//abscisic acid binding;GO:0038023//signaling receptor activity	GO:0006952//defense response;GO:0009738//abscisic acid-activated signaling pathway;GO:0032515//negative regulation of phosphoprotein phosphatase activity;GO:0080163//regulation of protein serine/threonine phosphatase activity
G8-IP_peak_1482	10	18783554	18783758	205	18783645	31	4.55778	12.9989	9.521	Promoter (1-2kb)	10	18784891	18790563	5673	10	+	Os10g0494300	Os10t0494300-01	-1246	ABCG26	ATP binding cassette G transporter, Regulation of male reproduction, Anther cuticle developmen	-	-	-	-	GO:0005886//plasma membrane;GO:0016020//membrane;GO:0016021//integral component of membrane	GO:0000166//nucleotide binding;GO:0005524//ATP binding;GO:0016887//ATPase activity;GO:0042626//ATPase activity, coupled to transmembrane movement of substances	GO:0055085//transmembrane transport;GO:0099131//ATP hydrolysis coupled ion transmembrane transport
G8-IP_peak_898	1	36498774	36498981	208	36498881	37	4.55739	14.9233	11.2897	Promoter (<=1kb)	1	36496934	36498132	1199	4	-	Os01g0849600	Os01t0849600-01	-749	-	Similar to ENOD18 protein (Fragment)	-	-	-	-	-	-	-
G8-IP_peak_2084	11	21325769	21326038	270	21325884	31	4.55441	12.9891	9.51147	Promoter (<=1kb)	11	21324041	21324977	937	1	-	Os11g0570400	Os11t0570400-01	-907	-	Conserved hypothetical protein	-	-	-	-	-	-	-
G8-IP_peak_6216	6	10129444	10129702	259	10129645	30	4.55349	12.6663	9.21118	Promoter (1-2kb)	6	10131033	10131804	772	2	+	Os06g0285100	Os06t0285100-00	-1388	OsFLA23	Similar to endosperm specific protein1	-	-	-	-	GO:0005886//plasma membrane	-	GO:0009834//plant-type secondary cell wall biogenesis
G8-IP_peak_747	1	30077824	30078036	213	30077921	32	4.55202	13.3023	9.80375	Promoter (1-2kb)	1	30079674	30081481	1808	1	+	Os01g0721400	Os01t0721400-01	-1753	-	NB-ARC domain containing protein	-	-	-	-	-	-	-
G8-IP_peak_8083	9	7079312	7079633	322	7079569	26	4.54912	11.3775	8.04506	Promoter (<=1kb)	9	7077214	7078851	1638	1	-	Os09g0295000	Os09t0295000-01	-718	ONAC021	No apical meristem (NAM) protein domain containing protein	-	-	-	-	GO:0005634//nucleus	GO:0003677//DNA binding	GO:0006355//regulation of transcription, DNA-templated
G8-IP_peak_6591	6	26950911	26951096	186	26951015	34	4.54545	13.9225	10.3675	Promoter (1-2kb)	6	26943193	26949889	6697	6	-	Os06g0656500	Os06t0656500-01	-1126	4CL4	4-coumarate:coenzyme A ligase, Lignin biosynthesis, Defense against woundin	Metabolism;Metabolism;Metabolism;Metabolism;Metabolism	Global and overview maps;Global and overview maps;Biosynthesis of other secondary metabolites;Amino acid metabolism;Metabolism of cofactors and vitamins	ko01100//Metabolic pathways;ko01110//Biosynthesis of secondary metabolites;ko00940//Phenylpropanoid biosynthesis;ko00360//Phenylalanine metabolism;ko00130//Ubiquinone and other terpenoid-quinone biosynthesis	K01904;K01904;K01904;K01904;K01904	-	GO:0000166//nucleotide binding;GO:0003824//catalytic activity;GO:0005524//ATP binding;GO:0016207//4-coumarate-CoA ligase activity;GO:0016874//ligase activity	GO:0009698//phenylpropanoid metabolic process
G8-IP_peak_7	1	588359	588586	228	588431	34	4.54457	13.9198	10.3659	Promoter (<=1kb)	1	588917	593714	4798	8	+	Os01g0111200	Os01t0111200-01	-486	-	Like-Sm ribonucleoprotein (LSM)-related domain domain containing protein	-	-	-	-	-	-	-
G8-IP_peak_2974	2	950042	950220	179	950119	34	4.53845	13.9006	10.348	Promoter (<=1kb)	2	950731	954690	3960	6	+	Os02g0118200	Os02t0118200-01	-612	OsRLCK60	Similar to Protein kinase APK1B, chloroplast precursor (EC 2.7.1.-)	-	-	-	-	-	GO:0000166//nucleotide binding;GO:0004672//protein kinase activity;GO:0004674//protein serine/threonine kinase activity;GO:0005524//ATP binding	GO:0006468//protein phosphorylation
G8-IP_peak_7592	8	11260910	11261228	319	11261056	29	4.5382	12.3041	8.89079	Promoter (<=1kb)	8	11258610	11260127	1518	2	-	Os08g0285100	Os08t0285100-00	-929	-	Conserved hypothetical protein	-	-	-	-	GO:0016020//membrane;GO:0016021//integral component of membrane	-	-
G8-IP_peak_133	1	6034249	6034718	470	6034602	25	4.53408	11.0219	7.71775	Promoter (1-2kb)	1	6031025	6032833	1809	1	-	Os01g0210900	Os01t0210900-01	-1769	-	Cytochrome P450 family protein	Metabolism;Metabolism;Metabolism	Global and overview maps;Global and overview maps;Lipid metabolism	ko01100//Metabolic pathways;ko01110//Biosynthesis of secondary metabolites;ko00100//Steroid biosynthesis	K09832;K09832;K09832	GO:0016020//membrane;GO:0016021//integral component of membrane	GO:0004497//monooxygenase activity;GO:0005506//iron ion binding;GO:0016491//oxidoreductase activity;GO:0016705//oxidoreductase activity, acting on paired donors, with incorporation or reduction of molecular oxygen;GO:0020037//heme binding;GO:0046872//metal ion binding	GO:0016125//sterol metabolic process;GO:0055114//oxidation-reduction process
G8-IP_peak_1574	11	340355	340517	163	340444	25	4.53408	11.0219	7.71775	Promoter (<=1kb)	11	341400	345820	4421	3	+	Os11g0107400	Os11t0107400-01	-956	OsMFS6	Nodulin-like domain containing protein	-	-	-	-	GO:0016020//membrane;GO:0016021//integral component of membrane	-	-
G8-IP_peak_6027	6	3371716	3371904	189	3371813	25	4.53408	11.0219	7.71775	Promoter (<=1kb)	6	3363900	3371061	7162	7	-	Os06g0167000	Os06t0167000-01	-752	-	Similar to predicted protein	-	-	-	-	GO:0005681//spliceosomal complex;GO:0005682//U5 snRNP;GO:0071013//catalytic step 2 spliceosome	GO:0000386//second spliceosomal transesterification activity;GO:0005515//protein binding;GO:0017070//U6 snRNA binding;GO:0030619//U1 snRNA binding;GO:0030620//U2 snRNA binding;GO:0030623//U5 snRNA binding;GO:0097157//pre-mRNA intronic binding	GO:0000244//spliceosomal tri-snRNP complex assembly;GO:0000398//mRNA splicing, via spliceosome
G8-IP_peak_417	1	16000538	16000734	197	16000656	31	4.53135	12.9218	9.4481	Promoter (1-2kb)	1	15997945	15998841	897	1	-	Os01g0383001	Os01t0383001-00	-1815	-	Hypothetical conserved gene	-	-	-	-	-	GO:0050660//flavin adenine dinucleotide binding	-
G8-IP_peak_6239	6	11189528	11189702	175	11189580	31	4.53135	12.9218	9.4481	Promoter (<=1kb)	6	11189652	11192921	3270	1	+	Os06g0300366	Os06t0300366-01	-72	-	Hypothetical gene	-	-	-	-	-	-	-
G8-IP_peak_1840	11	11113198	11113374	177	11113269	28	4.51445	11.9213	8.53493	Promoter (1-2kb)	11	11110526	11112183	1658	1	-	Os11g0299300	Os11t0299300-01	-1086	-	Lipase, class 3 family protein	-	-	-	-	GO:0009507//chloroplast	GO:0004620//phospholipase activity;GO:0008970//phospholipase A1 activity;GO:0016787//hydrolase activity	GO:0006629//lipid metabolic process
G8-IP_peak_7571	8	10374561	10374936	376	10374642	26	4.50965	11.2763	7.95317	Promoter (<=1kb)	8	10372707	10373655	949	1	-	Os08g0270900	Os08t0270900-01	-987	-	Conserved hypothetical protein	-	-	-	-	-	-	-
G8-IP_peak_7429	8	3626323	3626512	190	3626459	29	4.50632	12.2155	8.80754	Promoter (1-2kb)	8	3622755	3624999	2245	3	-	Os08g0161900	Os08t0161900-01	-1460	OsDjB8	Molecular chaperone, heat shock protein, Hsp40, DnaJ domain containing protein	-	-	-	-	GO:0005829//cytosol	GO:0051082//unfolded protein binding;GO:0051087//chaperone binding	GO:0006457//protein folding;GO:0051085//chaperone cofactor-dependent protein refolding
G8-IP_peak_4489	3	28657866	28658260	395	28658115	29	4.50281	12.2057	8.79799	Promoter (<=1kb)	3	28655240	28657433	2194	4	-	Os03g0710700	Os03t0710700-00	-682	-	Similar to predicted protein	-	-	-	-	GO:0005634//nucleus;GO:0005737//cytoplasm;GO:0005829//cytosol;GO:0016020//membrane	GO:0008289//lipid binding;GO:0120013//intermembrane lipid transfer activity;GO:1902387//ceramide 1-phosphate binding;GO:1902388//ceramide 1-phosphate transporter activity	GO:0035627//ceramide transport;GO:0120009//intermembrane lipid transfer;GO:1902389//ceramide 1-phosphate transport
G8-IP_peak_4550	3	31515755	31516097	343	31515832	29	4.50281	12.2057	8.79799	Promoter (1-2kb)	3	31508813	31514460	5648	10	-	Os03g0762000	Os03t0762000-02	-1372	HD6	Similar to Protein kinase CK2, alpha subunit	-	-	-	-	-	GO:0000166//nucleotide binding;GO:0004672//protein kinase activity;GO:0005524//ATP binding	GO:0006468//protein phosphorylation;GO:0009648//photoperiodism;GO:0010229//inflorescence development
G8-IP_peak_5768	5	19661041	19661217	177	19661115	29	4.50281	12.2057	8.79799	Promoter (1-2kb)	5	19658396	19659878	1483	1	-	Os05g0403600	Os05t0403600-01	-1237	-	Mitochodrial transcription termination factor-related family protein	-	-	-	-	GO:0009507//chloroplast	GO:0003690//double-stranded DNA binding	GO:0006355//regulation of transcription, DNA-templated;GO:0009658//chloroplast organization;GO:0032502//developmental process
G8-IP_peak_96	1	5133595	5133890	296	5133757	32	4.49723	13.1381	9.65065	Promoter (<=1kb)	1	5131629	5132915	1287	1	-	Os01g0195400	Os01t0195400-00	-842	-	Harpin-induced 1 domain containing protein	-	-	-	-	GO:0005886//plasma membrane;GO:0016020//membrane;GO:0016021//integral component of membrane	-	-
G8-IP_peak_5121	4	25193352	25193569	218	25193480	34	4.49605	13.7673	10.2233	Promoter (<=1kb)	4	25191478	25192933	1456	3	-	Os04g0504700	Os04t0504700-01	-547	-	Conserved hypothetical protein	-	-	-	-	-	-	-
G8-IP_peak_7639	8	15167217	15167513	297	15167345	29	4.4958	12.1861	8.78098	Promoter (<=1kb)	8	15163657	15166999	3343	8	-	Os08g0337700	Os08t0337700-01	-346	-	RabGAP/TBC domain containing protein	-	-	-	-	GO:0005623//cell	GO:0005096//GTPase activator activity;GO:0017137//Rab GTPase binding	GO:0006886//intracellular protein transport;GO:0090630//activation of GTPase activity
G8-IP_peak_2769	12	19720367	19720933	567	19720730	30	4.49518	12.5	9.07188	Promoter (1-2kb)	12	19716428	19719253	2826	1	-	Os12g0511500	Os12t0511500-01	-1477	-	Disease resistance protein domain containing protein	-	-	-	-	-	GO:0043531//ADP binding	-
G8-IP_peak_3542	2	22012591	22012777	187	22012690	27	4.48222	11.5196	8.17707	Promoter (<=1kb)	2	22013289	22017622	4334	3	+	Os02g0574100	Os02t0574100-01	-599	-	Sugar/inositol transporter domain containing protein	-	-	-	-	GO:0005887//integral component of plasma membrane;GO:0016020//membrane;GO:0016021//integral component of membrane	GO:0005215//transporter activity;GO:0005351//carbohydrate:proton symporter activity;GO:0022857//transmembrane transporter activity	GO:0034219//carbohydrate transmembrane transport;GO:0055085//transmembrane transport;GO:1902600//proton transmembrane transport
G8-IP_peak_3334	2	15191150	15191318	169	15191250	30	4.47831	12.4517	9.0283	Promoter (1-2kb)	2	15192260	15196610	4351	2	+	Os02g0456800	Os02t0456800-01	-1010	-	Similar to Pollen signalling protein with adenylyl cyclase activity (Fragment)	-	-	-	-	-	GO:0043531//ADP binding	-
G8-IP_peak_1021	1	42376093	42376511	419	42376163	32	4.47821	13.0809	9.59694	Promoter (1-2kb)	1	42377194	42381519	4326	14	+	Os01g0961200	Os01t0961200-01	-1031	OsCBSCBSPB3	Cystathionine beta-synthase, core domain containing protein	-	-	-	-	GO:0016020//membrane;GO:0016021//integral component of membrane	GO:0005515//protein binding	-
G8-IP_peak_7110	7	19290195	19290488	294	19290344	35	4.47807	14.0258	10.4656	Promoter (<=1kb)	7	19289091	19289369	279	1	-	Os07g0507850	Os07t0507850-00	-975	-	Non-protein coding transcript	-	-	-	-	-	-	-
G8-IP_peak_3418	2	18384340	18384513	174	18384430	32	4.47096	13.059	9.57585	Promoter (<=1kb)	2	18385209	18390135	4927	9	+	Os02g0512300	Os02t0512300-01	-779	-	Conserved hypothetical protein	-	-	-	-	-	-	-
G8-IP_peak_6328	6	16584325	16584615	291	16584430	27	4.45259	11.4409	8.10542	Promoter (1-2kb)	6	16579208	16582947	3740	6	-	Os06g0486000	Os06t0486000-01	-1483	OsSTA174	Protein kinase, core domain containing protein	-	-	-	-	GO:0005886//plasma membrane;GO:0016020//membrane;GO:0016021//integral component of membrane	GO:0004672//protein kinase activity;GO:0004675//transmembrane receptor protein serine/threonine kinase activity;GO:0005524//ATP binding	GO:0006468//protein phosphorylation;GO:0007178//transmembrane receptor protein serine/threonine kinase signaling pathway
G8-IP_peak_879	1	35769930	35770181	252	35770061	30	4.45158	12.3749	8.95629	Promoter (<=1kb)	1	35770822	35772130	1309	2	+	Os01g0834700	Os01t0834700-02	-761	OsC3H11	Zinc finger, CCCH-type domain containing protein	-	-	-	-	GO:0005829//cytosol	GO:0003677//DNA binding;GO:0046872//metal ion binding	GO:0002181//cytoplasmic translation
G8-IP_peak_5730	5	18461678	18461907	230	18461773	31	4.44594	12.6709	9.21466	Promoter (1-2kb)	5	18463381	18464775	1395	1	+	Os05g0381900	Os05t0381900-01	-1608	-	Conserved hypothetical protein	-	-	-	-	-	-	-
G8-IP_peak_4775	4	7262997	7263174	178	7263043	30	4.44495	12.3558	8.93793	Promoter (<=1kb)	4	7260561	7262700	2140	3	-	Os04g0208500	Os04t0208500-01	-343	OsFbox190	Cyclin-like F-box domain containing protein	-	-	-	-	-	GO:0005515//protein binding	-
G8-IP_peak_3734	2	31499417	31499670	254	31499546	30	4.44164	12.3463	8.92934	Promoter (<=1kb)	2	31497036	31498714	1679	4	-	Os02g0749450	Os02t0749450-01	-832	-	Similar to dolichol-phosphate mannosyltransferase-related	Metabolism;Metabolism	Global and overview maps;Glycan biosynthesis and metabolism	ko01100//Metabolic pathways;ko00510//N-Glycan biosynthesis	K09659;K09659	GO:0005783//endoplasmic reticulum;GO:0005789//endoplasmic reticulum membrane;GO:0016020//membrane;GO:0016021//integral component of membrane;GO:0033185//dolichol-phosphate-mannose synthase complex	GO:0004582//dolichyl-phosphate beta-D-mannosyltransferase activity	GO:0006486//protein glycosylation;GO:0006506//GPI anchor biosynthetic process;GO:0097502//mannosylation
G8-IP_peak_1015	1	42021745	42022047	303	42021809	30	4.42846	12.3083	8.89487	Promoter (<=1kb)	1	42020860	42021464	605	1	-	Os01g0954100	Os01t0954100-01	-345	-	Conserved hypothetical protein	-	-	-	-	-	-	-
G8-IP_peak_6256	6	11978148	11978374	227	11978255	26	4.42277	11.0519	7.74482	Promoter (1-2kb)	6	11973750	11976290	2541	3	-	Os06g0313320	Os06t0313320-00	-1965	-	Similar to Jasmonate O-methyltransferase	-	-	-	-	-	GO:0008168//methyltransferase activity;GO:0008757//S-adenosylmethionine-dependent methyltransferase activity	GO:0032259//methylation
G8-IP_peak_6760	7	3188020	3188239	220	3188133	33	4.41473	13.1991	9.70852	Promoter (<=1kb)	7	3188806	3189565	760	1	+	Os07g0159600	Os07t0159600-00	-673	-	Similar to RING-H2 finger protein ATL2I	-	-	-	-	GO:0016020//membrane;GO:0016021//integral component of membrane	-	-
G8-IP_peak_5381	5	2868351	2868591	241	2868498	31	4.41092	12.5673	9.11949	Promoter (<=1kb)	5	2869024	2870322	1299	1	+	Os05g0150100	Os05t0150100-01	-526	OsSTA140	Conserved hypothetical protein	-	-	-	-	-	-	-
G8-IP_peak_5838	5	22220686	22221063	378	22220977	27	4.40889	11.3244	7.99678	Promoter (1-2kb)	5	22215726	22219617	3892	8	-	Os05g0452900	Os05t0452900-01	-1360	-	Similar to phosphatidic acid phosphatase-related / PAP2-related	-	-	-	-	GO:0005802//trans-Golgi network;GO:0005887//integral component of plasma membrane;GO:0016020//membrane;GO:0016021//integral component of membrane;GO:0030173//integral component of Golgi membrane;GO:0030176//integral component of endoplasmic reticulum membrane	GO:0033188//sphingomyelin synthase activity;GO:0045140//inositol phosphoceramide synthase activity;GO:0047493//ceramide cholinephosphotransferase activity	GO:0030148//sphingolipid biosynthetic process;GO:0046513//ceramide biosynthetic process
G8-IP_peak_6576	6	26040710	26040893	184	26040791	27	4.40889	11.3244	7.99678	Promoter (<=1kb)	6	26039709	26040374	666	1	-	Os06g0640201	Os06t0640201-01	-417	-	Hypothetical gene	-	-	-	-	-	-	-
G8-IP_peak_38	1	2019098	2019360	263	2019205	28	4.40771	11.63	8.28113	Promoter (<=1kb)	1	2015899	2018829	2931	3	-	Os01g0137550	Os01t0137550-01	-376	-	Similar to H0215A08.3 protein	-	-	-	-	-	-	-
G8-IP_peak_6628	6	28138428	28138616	189	28138506	33	4.40285	13.1621	9.67359	Promoter (<=1kb)	6	28139204	28142262	3059	11	+	Os06g0677400	Os06t0677400-01	-698	-	3-hydroxyisobutyrate dehydrogenase domain containing protein	Metabolism;Metabolism	Global and overview maps;Amino acid metabolism	ko01100//Metabolic pathways;ko00280//Valine, leucine and isoleucine degradation	K00020;K00020	-	GO:0008442//3-hydroxyisobutyrate dehydrogenase activity;GO:0016491//oxidoreductase activity;GO:0016616//oxidoreductase activity, acting on the CH-OH group of donors, NAD or NADP as acceptor;GO:0043621//protein self-association;GO:0050661//NADP binding;GO:0051287//NAD binding	GO:0006551//leucine metabolic process;GO:0006573//valine metabolic process;GO:0006574//valine catabolic process;GO:0009083//branched-chain amino acid catabolic process;GO:0055114//oxidation-reduction process
G8-IP_peak_1361	10	14325910	14326123	214	14326041	30	4.39584	12.2139	8.80604	Promoter (1-2kb)	10	14323590	14324864	1275	2	-	Os10g0411700	Os10t0411700-01	-1177	OsRPS28	Similar to S28 ribosomal protein (Fragment)	-	-	-	-	GO:0005622//intracellular;GO:0005840//ribosome;GO:0022627//cytosolic small ribosomal subunit	GO:0003735//structural constituent of ribosome	GO:0000028//ribosomal small subunit assembly;GO:0006412//translation;GO:0030490//maturation of SSU-rRNA
G8-IP_peak_5561	5	10124467	10124631	165	10124563	29	4.38985	11.8886	8.50585	5' UTR	5	10114810	10125806	10997	16	-	Os05g0261700	Os05t0261700-02	1243	-	Hypothetical conserved gene	-	-	-	-	GO:0005886//plasma membrane	GO:0005515//protein binding	-
G8-IP_peak_7593	8	11263000	11263186	187	11263096	30	4.38974	12.1963	8.78939	Promoter (<=1kb)	8	11263369	11266927	3559	4	+	Os08g0285200	Os08t0285200-01	-273	OsWD40-158	WD40 repeat-like domain containing protein	-	-	-	-	GO:0005634//nucleus	GO:0003677//DNA binding;GO:0005515//protein binding	GO:2000001//regulation of DNA damage checkpoint
G8-IP_peak_8099	9	7876603	7877330	728	7877062	30	4.38974	12.1963	8.78939	Promoter (1-2kb)	9	7878893	7879244	352	1	+	Os09g0306450	Os09t0306450-00	-1831	-	Hypothetical protein	-	-	-	-	GO:0016020//membrane;GO:0016021//integral component of membrane	-	-
G8-IP_peak_5669	5	16011916	16012452	537	16012003	28	4.38692	11.5728	8.22702	Promoter (<=1kb)	5	15998536	16011139	12604	10	-	Os05g0341300	Os05t0341300-01	-864	-	Similar to guanine nucleotide-binding protein alpha-1 subunit	-	-	-	-	GO:0005834//heterotrimeric G-protein complex	GO:0000166//nucleotide binding;GO:0001664//G protein-coupled receptor binding;GO:0003924//GTPase activity;GO:0005525//GTP binding;GO:0019001//guanyl nucleotide binding;GO:0031683//G-protein beta/gamma-subunit complex binding	GO:0007165//signal transduction;GO:0007186//G protein-coupled receptor signaling pathway;GO:0007188//adenylate cyclase-modulating G protein-coupled receptor signaling pathway
G8-IP_peak_5165	4	27469144	27469333	190	27469213	25	4.37681	10.6264	7.36656	Promoter (1-2kb)	4	27466424	27467214	791	2	-	Os04g0548500	Os04t0548500-01	-1999	-	Similar to OSIGBa0106P14.6 protein	-	-	-	-	-	-	-
G8-IP_peak_6692	6	31208237	31208510	274	31208371	31	4.37644	12.4648	9.04053	Promoter (<=1kb)	6	31208373	31209382	1010	2	+	Os06g0731750	Os06t0731750-00	-2	-	Hypothetical gene	-	-	-	-	-	-	-
G8-IP_peak_4754	4	5813432	5813988	557	5813517	27	4.37312	11.2285	7.9074	Promoter (<=1kb)	4	5811361	5813082	1722	1	-	Os04g0185600	Os04t0185600-00	-435	OsPT5	General substrate transporter domain containing protein	-	-	-	-	GO:0016020//membrane;GO:0016021//integral component of membrane	GO:0005315//inorganic phosphate transmembrane transporter activity;GO:0015293//symporter activity;GO:0022857//transmembrane transporter activity	GO:0006817//phosphate ion transport;GO:0055085//transmembrane transport
G8-IP_peak_7753	8	19816592	19816768	177	19816693	27	4.36603	11.2095	7.88962	Promoter (1-2kb)	8	19814567	19815027	461	1	-	Os08g0414500	Os08t0414500-00	-1666	-	Hypothetical conserved gene	-	-	-	-	-	GO:0046983//protein dimerization activity	-
G8-IP_peak_3173	2	7979744	7980178	435	7979970	30	4.36369	12.1206	8.72067	Promoter (1-2kb)	2	7975665	7978686	3022	2	-	Os02g0241100	Os02t0241100-01	-1284	-	Protein kinase, core domain containing protein	-	-	-	-	GO:0016020//membrane;GO:0016021//integral component of membrane	GO:0004672//protein kinase activity;GO:0005524//ATP binding;GO:0016301//kinase activity	GO:0006468//protein phosphorylation;GO:0016310//phosphorylation
G8-IP_peak_3788	2	34630386	34630653	268	34630541	26	4.36204	10.8936	7.61377	Promoter (1-2kb)	2	34632251	34636612	4362	6	+	Os02g0810200	Os02t0810200-01	-1710	STD1	Kinesin-related protein, Regulation of cell division and plant developmen	-	-	-	-	GO:0005871//kinesin complex;GO:0005874//microtubule	GO:0000166//nucleotide binding;GO:0003777//microtubule motor activity;GO:0005524//ATP binding;GO:0008017//microtubule binding;GO:0008574//ATP-dependent microtubule motor activity, plus-end-directed;GO:0016887//ATPase activity	GO:0007018//microtubule-based movement
G8-IP_peak_699	1	28239483	28239836	354	28239611	31	4.36095	12.4186	8.9977	Promoter (<=1kb)	1	28240209	28241548	1340	1	+	Os01g0685100	Os01t0685100-01	-598	-	Conserved hypothetical protein	-	-	-	-	-	-	-
G8-IP_peak_7671	8	16550908	16551336	429	16551015	31	4.36095	12.4186	8.9977	Promoter (<=1kb)	8	16546482	16550649	4168	2	-	Os08g0359600	Os08t0359600-01	-366	-	Similar to 30S ribosomal protein S17	Genetic Information Processing	Translation	ko03010//Ribosome	K02961	GO:0005622//intracellular;GO:0005840//ribosome;GO:0022627//cytosolic small ribosomal subunit	GO:0003735//structural constituent of ribosome	GO:0006412//translation
G8-IP_peak_1155	10	3615674	3616138	465	3616035	24	4.3597	10.2787	7.04729	Promoter (1-2kb)	10	3617680	3618134	455	1	+	Os10g0157300	Os10t0157300-01	-1645	-	Hypothetical gene	-	-	-	-	-	-	-
G8-IP_peak_1435	10	17362170	17362416	247	17362281	24	4.3597	10.2787	7.04729	Promoter (<=1kb)	10	17357738	17361914	4177	1	-	Os10g0469600	Os10t0469600-01	-367	-	Similar to Leucine Rich Repeat family protein, expressed	-	-	-	-	GO:0016020//membrane;GO:0016021//integral component of membrane	GO:0005515//protein binding	-
G8-IP_peak_5029	4	20922850	20923027	178	20922975	24	4.3597	10.2787	7.04729	Promoter (1-2kb)	4	20924191	20926252	2062	4	+	Os04g0423100	Os04t0423100-00	-1216	-	Monooxygenase, FAD-binding domain containing protein	-	-	-	-	-	GO:0071949//FAD binding	-
G8-IP_peak_7031	7	16320199	16320536	338	16320425	24	4.3597	10.2787	7.04729	Promoter (1-2kb)	7	16315081	16318851	3771	2	-	Os07g0463600	Os07t0463600-00	-1574	-	O-methyltransferase, family 2 domain containing protein	-	-	-	-	GO:0005829//cytosol	GO:0008168//methyltransferase activity;GO:0008171//O-methyltransferase activity;GO:0008757//S-adenosylmethionine-dependent methyltransferase activity;GO:0016740//transferase activity;GO:0046983//protein dimerization activity	GO:0019438//aromatic compound biosynthetic process;GO:0032259//methylation
G8-IP_peak_7994	9	2370697	2370919	223	2370832	24	4.3597	10.2787	7.04729	Promoter (<=1kb)	9	2364663	2370044	5382	6	-	Os09g0131000	Os09t0131000-01	-788	-	Conserved hypothetical protein	-	-	-	-	-	-	-
G8-IP_peak_8338	9	17173326	17173713	388	17173571	24	4.3597	10.2787	7.04729	Promoter (<=1kb)	9	17171733	17172815	1083	1	-	Os09g0455900	Os09t0455900-01	-756	-	Alpha/beta hydrolase fold-3 domain containing protein	-	-	-	-	-	GO:0016787//hydrolase activity	-
G8-IP_peak_3331	2	15149872	15150122	251	15149987	27	4.35878	11.1899	7.87206	Promoter (1-2kb)	2	15151364	15153319	1956	4	+	Os02g0456100	Os02t0456100-01	-1377	-	Similar to Glutelin	-	-	-	-	-	GO:0045735//nutrient reservoir activity	-
G8-IP_peak_6279	6	13189898	13190392	495	13190093	27	4.35878	11.1899	7.87206	Promoter (<=1kb)	6	13185273	13189310	4038	5	-	Os06g0332700	Os06t0332700-00	-783	-	Hypothetical conserved gene	-	-	-	-	GO:0005634//nucleus	GO:0000977//RNA polymerase II regulatory region sequence-specific DNA binding	GO:0006355//regulation of transcription, DNA-templated
G8-IP_peak_8229	9	12286333	12286643	311	12286523	25	4.34263	10.5394	7.28608	Promoter (1-2kb)	9	12284023	12285045	1023	1	-	Os09g0369750	Os09t0369750-00	-1478	-	Hypothetical gene	-	-	-	-	GO:0016020//membrane;GO:0016021//integral component of membrane	-	-
G8-IP_peak_5971	6	493783	493988	206	493885	31	4.33548	12.3424	8.9256	Promoter (<=1kb)	6	494850	511404	16555	8	+	Os06g0108500	Os06t0108500-01	-965	-	Similar to MIKC-type MADS-box transcription factor AGL1	-	-	-	-	GO:0005634//nucleus	GO:0000977//RNA polymerase II regulatory region sequence-specific DNA binding;GO:0000981//DNA-binding transcription factor activity, RNA polymerase II-specific;GO:0003677//DNA binding;GO:0003700//DNA-binding transcription factor activity;GO:0008134//transcription factor binding;GO:0043565//sequence-specific DNA binding;GO:0044212//transcription regulatory region DNA binding;GO:0046983//protein di…	GO:0006355//regulation of transcription, DNA-templated;GO:0007275//multicellular organism development;GO:0045944//positive regulation of transcription by RNA polymerase II
G8-IP_peak_6835	7	5772853	5773063	211	5772956	31	4.33548	12.3424	8.9256	Promoter (1-2kb)	7	5770675	5771150	476	1	-	Os07g0206850	Os07t0206850-00	-1806	-	Hypothetical gene	-	-	-	-	-	-	-
G8-IP_peak_7408	8	2807534	2807702	169	2807609	31	4.33548	12.3424	8.9256	Promoter (<=1kb)	8	2808273	2813026	4754	10	+	Os08g0149000	Os08t0149000-01	-664	OsSTA205	Conserved hypothetical protein	-	-	-	-	-	-	-
G8-IP_peak_1508	10	19897806	19897970	165	19897905	30	4.33201	12.0282	8.63481	Promoter (1-2kb)	10	19895990	19896625	636	2	-	Os10g0516150	Os10t0516150-00	-1280	-	Non-protein coding transcript	-	-	-	-	-	-	-
G8-IP_peak_8441	9	22201648	22201814	167	22201749	24	4.32574	10.1946	6.98262	Promoter (<=1kb)	9	22202108	22204167	2060	2	+	Os09g0558600	Os09t0558600-01	-359	-	Domain of unknown function DUF1618 domain containing protein	-	-	-	-	-	-	-
G8-IP_peak_5339	5	1239575	1239763	189	1239646	32	4.32279	12.6077	9.15668	Promoter (<=1kb)	5	1240299	1245247	4949	4	+	Os05g0122600	Os05t0122600-01	-653	-	Prefoldin domain containing protein	-	-	-	-	-	-	-
G8-IP_peak_8116	9	8517764	8518144	381	8517889	33	4.32145	12.907	9.43612	Promoter (1-2kb)	9	8510839	8516543	5705	2	-	Os09g0313500	Os09t0313500-01	-1346	-	NB-ARC domain containing protein	-	-	-	-	GO:0016020//membrane;GO:0016021//integral component of membrane	GO:0043531//ADP binding	-
G8-IP_peak_5315	5	267424	267921	498	267582	32	4.31985	12.5987	9.14901	Promoter (1-2kb)	5	263744	266323	2580	5	-	Os05g0104900	Os05t0104900-01	-1259	OsPUB66	Similar to STIP1 homology and U box-containing protein 1	-	-	-	-	-	GO:0005515//protein binding	-
G8-IP_peak_5210	4	29665846	29666016	171	29665977	32	4.31398	12.5806	9.13162	Promoter (<=1kb)	4	29666137	29670469	4333	2	+	Os04g0587451	Os04t0587451-00	-160	OsPUP13	Non-protein coding transcript	-	-	-	-	-	-	-
G8-IP_peak_6029	6	3392235	3392398	164	3392351	27	4.30329	11.0401	7.7347	Promoter (1-2kb)	6	3389074	3390445	1372	1	-	Os06g0167200	Os06t0167200-01	-1906	-	Similar to RING-H2 finger protein ATL1R (RING-H2 finger protein ATL8)	-	-	-	-	GO:0016020//membrane;GO:0016021//integral component of membrane	GO:0031625//ubiquitin protein ligase binding	GO:0016567//protein ubiquitination
G8-IP_peak_5595	5	12306780	12307120	341	12306860	29	4.30157	11.6376	8.2872	Promoter (1-2kb)	5	12308251	12309287	1037	1	+	Os05g0286100	Os05t0286100-01	-1391	-	Similar to Zinc-finger protein KNUCKLES	-	-	-	-	-	GO:0003676//nucleic acid binding	-
G8-IP_peak_850	1	34833301	34833627	327	34833474	28	4.30084	11.3344	8.00505	Promoter (1-2kb)	1	34834574	34839121	4548	13	+	Os01g0818000	Os01t0818000-01	-1100	OsPILS6a	Auxin efflux carrier domain containing protein	-	-	-	-	GO:0016021//integral component of membrane	-	GO:0055085//transmembrane transport
G8-IP_peak_4520	3	30521678	30521848	171	30521755	28	4.30084	11.3344	8.00505	Promoter (<=1kb)	3	30519650	30521125	1476	1	-	Os03g0743650	Os03t0743650-01	-630	-	Conserved hypothetical protein	-	-	-	-	-	-	-
G8-IP_peak_3804	2	35313680	35313917	238	35313782	34	4.29813	13.1351	9.64815	Promoter (<=1kb)	2	35307893	35313636	5744	10	-	Os02g0822500	Os02t0822500-01	-146	-	Similar to Junctophilin-2 (Junctophilin type 2) (JP-2)	Metabolism;Cellular Processes;Environmental Information Processing;Metabolism	Global and overview maps;Transport and catabolism;Signal transduction;Carbohydrate metabolism	ko01100//Metabolic pathways;ko04144//Endocytosis;ko04070//Phosphatidylinositol signaling system;ko00562//Inositol phosphate metabolism	K00889;K00889;K00889;K00889	GO:0005634//nucleus;GO:0005829//cytosol;GO:0016020//membrane	GO:0000166//nucleotide binding;GO:0005524//ATP binding;GO:0016301//kinase activity;GO:0016307//phosphatidylinositol phosphate kinase activity;GO:0016308//1-phosphatidylinositol-4-phosphate 5-kinase activity;GO:0016740//transferase activity	GO:0005975//carbohydrate metabolic process;GO:0006520//cellular amino acid metabolic process;GO:0016310//phosphorylation;GO:0046488//phosphatidylinositol metabolic process;GO:0046854//phosphatidylinositol phosphorylation
G8-IP_peak_4150	3	14839733	14840013	281	14839888	30	4.2946	11.9186	8.53369	Promoter (<=1kb)	3	14838184	14839122	939	1	-	Os03g0375966	Os03t0375966-00	-766	OsLAT4	Similar to Amino acid permease family protein	-	-	-	-	GO:0016020//membrane;GO:0016021//integral component of membrane	GO:0022857//transmembrane transporter activity	GO:0055085//transmembrane transport
G8-IP_peak_6398	6	20259441	20259631	191	20259499	27	4.28618	10.9937	7.70467	Promoter (1-2kb)	6	20257250	20257626	377	1	-	Os06g0539500	Os06t0539500-00	-1873	OsLTP1.6	Similar to Non-specific lipid-transfer protein	-	-	-	-	-	GO:0008289//lipid binding	GO:0006869//lipid transport
G8-IP_peak_1848	11	11652218	11652382	165	11652303	28	4.28588	11.2927	7.96654	Promoter (<=1kb)	11	11650220	11651887	1668	2	-	Os11g0307300	Os11t0307300-01	-416	-	Herbicide safener binding protein	-	-	-	-	GO:0005829//cytosol	GO:0008168//methyltransferase activity;GO:0008171//O-methyltransferase activity;GO:0008757//S-adenosylmethionine-dependent methyltransferase activity;GO:0016740//transferase activity;GO:0046983//protein dimerization activity	GO:0019438//aromatic compound biosynthetic process;GO:0032259//methylation
G8-IP_peak_224	1	9112178	9112437	260	9112315	32	4.28571	12.4934	9.06545	Promoter (1-2kb)	1	9113868	9114423	556	1	+	Os01g0266400	Os01t0266400-01	-1553	-	Conserved hypothetical protein	-	-	-	-	-	-	-
G8-IP_peak_3557	2	22413755	22413962	208	22413893	31	4.28213	12.182	8.77709	Promoter (1-2kb)	2	22415292	22426149	10858	20	+	Os02g0581400	Os02t0581400-01	-1399	-	Conserved hypothetical protein	-	-	-	-	-	-	-
G8-IP_peak_7387	8	1759310	1759510	201	1759414	24	4.27957	10.0797	6.87896	Promoter (<=1kb)	8	1757687	1759219	1533	1	-	Os08g0131300	Os08t0131300-00	-195	GPAT	Phospholipid/glycerol acyltransferase domain containing protein	-	-	-	-	GO:0016020//membrane;GO:0016021//integral component of membrane	GO:0016746//transferase activity, transferring acyl groups;GO:0016791//phosphatase activity;GO:0090447//glycerol-3-phosphate 2-O-acyltransferase activity	GO:0010143//cutin biosynthetic process;GO:0016311//dephosphorylation
G8-IP_peak_4473	3	28060181	28060466	286	28060378	27	4.27597	10.966	7.67879	Promoter (1-2kb)	3	28058425	28058695	271	2	-	Os03g0699950	Os03t0699950-00	-1683	OsSTA110	Conserved hypothetical protein	-	-	-	-	-	-	-
G8-IP_peak_5139	4	26213388	26213579	192	26213484	31	4.27025	12.1462	8.74366	Promoter (<=1kb)	4	26214048	26215366	1319	1	+	Os04g0523812	Os04t0523812-00	-564	-	Conserved hypothetical protein	-	-	-	-	-	-	-
G8-IP_peak_2184	11	25346866	25347204	339	25346967	27	4.25572	10.9108	7.63015	Promoter (1-2kb)	11	25338884	25345347	6464	2	-	Os11g0640600	Os11t0640600-00	-1620	-	NB-ARC domain containing protein	-	-	-	-	-	GO:0043531//ADP binding	-
G8-IP_peak_7957	9	421471	421687	217	421586	30	4.25479	11.8013	8.42362	Promoter (<=1kb)	9	422297	427050	4754	8	+	Os09g0103200	Os09t0103200-01	-711	-	Conserved hypothetical protein	-	-	-	-	-	-	-
G8-IP_peak_5174	4	27891227	27891514	288	27891431	28	4.25323	11.2014	7.88182	Promoter (<=1kb)	4	27881155	27890773	9619	9	-	Os04g0557200	Os04t0557200-01	-658	OsbHLH015	Similar to Anthocyanin regulatory B protein (Fragment)	-	-	-	-	-	GO:0046983//protein dimerization activity	-
G8-IP_peak_7276	7	25469134	25469351	218	25469269	28	4.25323	11.2014	7.88182	Promoter (<=1kb)	7	25469511	25470146	636	1	+	Os07g0617500	Os07t0617500-00	-242	-	Plant disease resistance response protein family protein	-	-	-	-	GO:0005576//extracellular region;GO:0048046//apoplast	-	-
G8-IP_peak_1691	11	5616223	5616396	174	5616304	24	4.24559	9.99476	6.79974	Promoter (<=1kb)	11	5616493	5618313	1821	4	+	Os11g0209300	Os11t0209300-00	-189	-	Hypothetical protein	-	-	-	-	-	-	-
G8-IP_peak_1442	10	17520809	17521101	293	17520875	27	4.24232	10.8742	7.59513	Promoter (1-2kb)	10	17519727	17519845	119	1	-	Os10g0472050	Os10t0472050-00	-1030	-	Non-protein coding transcript	-	-	-	-	-	-	-
G8-IP_peak_1527	10	20593949	20594182	234	20594028	25	4.23962	10.2751	7.04729	Promoter (<=1kb)	10	20592635	20593391	757	2	-	Os10g0529450	Os10t0529450-00	-637	-	Hypothetical protein	-	-	-	-	-	-	-
G8-IP_peak_1427	10	17197581	17197851	271	17197789	31	4.23502	12.0395	8.6454	Promoter (<=1kb)	10	17198438	17200621	2184	7	+	Os10g0466100	Os10t0466100-00	-649	-	Similar to predicted protein	-	-	-	-	-	-	-
G8-IP_peak_1485	10	18905631	18905857	227	18905747	25	4.23245	10.2566	7.04079	Promoter (<=1kb)	10	18906524	18915302	8779	13	+	Os10g0497000	Os10t0497000-01	-777	-	Armadillo-type fold domain containing protein	-	-	-	-	-	-	GO:0045132//meiotic chromosome segregation;GO:0060623//regulation of chromosome condensation;GO:0071922//regulation of cohesin loading
G8-IP_peak_7399	8	2286607	2286794	188	2286703	30	4.22467	11.7122	8.35581	Promoter (1-2kb)	8	2283831	2285117	1287	2	-	Os08g0140700	Os08t0140700-00	-1586	PR5	Similar to CsAtPR5	-	-	-	-	-	-	-
G8-IP_peak_6055	6	4685549	4685751	203	4685667	28	4.22107	11.1111	7.80044	Promoter (1-2kb)	6	4687049	4690108	3060	8	+	Os06g0192900	Os06t0192900-01	-1382	-	Similar to tac7077	-	-	-	-	-	GO:0008253//5'-nucleotidase activity	GO:0009264//deoxyribonucleotide catabolic process;GO:0016311//dephosphorylation
G8-IP_peak_6375	6	19038124	19038319	196	19038211	35	4.21907	13.1736	9.68472	Promoter (1-2kb)	6	19039409	19039870	462	2	+	Os06g0519700	Os06t0519700-00	-1198	OsSCP35	Similar to Serine carboxypeptidase family protein, expressed	-	-	-	-	-	GO:0004185//serine-type carboxypeptidase activity	GO:0006508//proteolysis;GO:0019748//secondary metabolic process
G8-IP_peak_7403	8	2381301	2381499	199	2381390	30	4.2187	11.6945	8.33949	Promoter (<=1kb)	8	2382108	2385161	3054	6	+	Os08g0143300	Os08t0143300-00	-718	OsACS3	AMP-dependent synthetase and ligase domain containing protein	Metabolism;Metabolism;Metabolism;Metabolism;Metabolism	Global and overview maps;Global and overview maps;Biosynthesis of other secondary metabolites;Amino acid metabolism;Metabolism of cofactors and vitamins	ko01100//Metabolic pathways;ko01110//Biosynthesis of secondary metabolites;ko00940//Phenylpropanoid biosynthesis;ko00360//Phenylalanine metabolism;ko00130//Ubiquinone and other terpenoid-quinone biosynthesis	K01904;K01904;K01904;K01904;K01904	-	GO:0000166//nucleotide binding;GO:0003824//catalytic activity;GO:0005524//ATP binding;GO:0016874//ligase activity	-
G8-IP_peak_2870	12	24158642	24158890	249	24158804	24	4.21215	9.91077	6.72321	Promoter (1-2kb)	12	24154936	24156974	2039	2	-	Os12g0582000	Os12t0582000-00	-1830	-	Similar to Cytochrome P450 family protein	-	-	-	-	GO:0016020//membrane;GO:0016021//integral component of membrane	GO:0004497//monooxygenase activity;GO:0005506//iron ion binding;GO:0016491//oxidoreductase activity;GO:0016705//oxidoreductase activity, acting on paired donors, with incorporation or reduction of molecular oxygen;GO:0016709//oxidoreductase activity, acting on paired donors, with incorporation or reduction of molecular oxygen, NAD(P)H as one donor, and incorporation of one atom of oxygen;GO:00200…	GO:0055114//oxidation-reduction process
G8-IP_peak_3822	3	381410	381677	268	381520	31	4.21186	11.969	8.57869	Promoter (1-2kb)	3	375321	379793	4473	10	-	Os03g0106400	Os03t0106400-01	-1727	-	Similar to Branched-chain-amino-acid aminotransferase 5, chloroplast precursor (EC 2.6.1.42) (Atbcat-5)	Metabolism;Metabolism;Metabolism;Metabolism;Metabolism;Metabolism;Metabolism;Metabolism	Global and overview maps;Global and overview maps;Global and overview maps;Amino acid metabolism;Global and overview maps;Amino acid metabolism;Metabolism of cofactors and vitamins;Amino acid metabolism	ko01100//Metabolic pathways;ko01110//Biosynthesis of secondary metabolites;ko01230//Biosynthesis of amino acids;ko00270//Cysteine and methionine metabolism;ko01210//2-Oxocarboxylic acid metabolism;ko00280//Valine, leucine and isoleucine degradation;ko00770//Pantothenate and CoA biosynthesis;ko00290//Valine, leucine and isoleucine biosynthesis	K00826;K00826;K00826;K00826;K00826;K00826;K00826;K00826	-	GO:0003824//catalytic activity;GO:0004084//branched-chain-amino-acid transaminase activity;GO:0008483//transaminase activity;GO:0016740//transferase activity;GO:0052654//L-leucine transaminase activity;GO:0052655//L-valine transaminase activity;GO:0052656//L-isoleucine transaminase activity	GO:0008652//cellular amino acid biosynthetic process;GO:0009081//branched-chain amino acid metabolic process;GO:0009082//branched-chain amino acid biosynthetic process
G8-IP_peak_3136	2	7070610	7070826	217	7070673	29	4.21061	11.376	8.04379	Promoter (1-2kb)	2	7066391	7069494	3104	7	-	Os02g0226000	Os02t0226000-01	-1179	-	Similar to Peroxisomal membrane protein PMP22 (22 kDa peroxisomal membrane protein)	Cellular Processes	Transport and catabolism	ko04146//Peroxisome	K13347	GO:0005737//cytoplasm;GO:0016020//membrane;GO:0016021//integral component of membrane	-	-
G8-IP_peak_3638	2	26279398	26279569	172	26279495	29	4.20448	11.3582	8.02764	Promoter (1-2kb)	2	26275400	26277684	2285	2	-	Os02g0652000	Os02t0652000-01	-1811	CycU4	PREG-like protein	-	-	-	-	-	GO:0019901//protein kinase binding	GO:0000079//regulation of cyclin-dependent protein serine/threonine kinase activity
G8-IP_peak_1555	10	22012062	22012231	170	22012185	27	4.20262	10.7656	7.49602	Promoter (<=1kb)	10	22013124	22017335	4212	2	+	Os10g0559300	Os10t0559300-01	-939	-	Hypothetical protein	-	-	-	-	-	-	-
G8-IP_peak_3043	2	4114538	4114747	210	4114639	27	4.20262	10.7656	7.49602	Promoter (<=1kb)	2	4112948	4113895	948	1	-	Os02g0175200	Os02t0175200-00	-744	-	Domain of unknown function DUF632 domain containing protein	-	-	-	-	-	-	GO:0071249//cellular response to nitrate
G8-IP_peak_8388	9	19463277	19463480	204	19463399	27	4.20262	10.7656	7.49602	Promoter (1-2kb)	9	19459316	19461698	2383	4	-	Os09g0502900	Os09t0502900-00	-1701	Os_F0789	Similar to OSIGBa0158F13.3 protein	-	-	-	-	-	-	-
G8-IP_peak_2208	11	26294569	26294776	208	26294699	30	4.19999	11.639	8.2872	Promoter (<=1kb)	11	26293807	26294481	675	1	-	Os11g0656601	Os11t0656601-01	-218	-	Similar to AT.I.24-1 protein (Fragment)	-	-	-	-	-	-	-
G8-IP_peak_3118	2	6580895	6581242	348	6581144	30	4.19999	11.639	8.2872	Promoter (1-2kb)	2	6582277	6587300	5024	13	+	Os02g0217800	Os02t0217800-00	-1133	-	Similar to NOL1R	-	-	-	-	GO:0005730//nucleolus	GO:0003723//RNA binding;GO:0008168//methyltransferase activity;GO:0016740//transferase activity	GO:0032259//methylation;GO:0070475//rRNA base methylation
G8-IP_peak_3658	2	27270445	27271180	736	27270559	30	4.19999	11.639	8.2872	Promoter (1-2kb)	2	27266202	27269207	3006	7	-	Os02g0671300	Os02t0671300-01	-1352	OsbHLH076	Basic helix-loop-helix dimerisation region bHLH domain containing protein	-	-	-	-	GO:0005634//nucleus	GO:0001228//DNA-binding transcription activator activity, RNA polymerase II-specific;GO:0046983//protein dimerization activity	GO:0045944//positive regulation of transcription by RNA polymerase II
G8-IP_peak_6740	7	2183031	2183340	310	2183201	30	4.19999	11.639	8.2872	Promoter (1-2kb)	7	2184250	2184996	747	1	+	Os07g0142600	Os07t0142600-01	-1049	-	Similar to Vegetative cell wall protein gp1	-	-	-	-	-	-	-
G8-IP_peak_3038	2	3826421	3826941	521	3826535	34	4.1976	12.8074	9.34223	Promoter (1-2kb)	2	3827878	3830121	2244	4	+	Os02g0170100	Os02t0170100-01	-1343	-	Glycine cleavage H-protein family protein	Metabolism;Metabolism;Metabolism;Metabolism;Metabolism	Global and overview maps;Global and overview maps;Global and overview maps;Carbohydrate metabolism;Amino acid metabolism	ko01100//Metabolic pathways;ko01110//Biosynthesis of secondary metabolites;ko01200//Carbon metabolism;ko00630//Glyoxylate and dicarboxylate metabolism;ko00260//Glycine, serine and threonine metabolism	K02437;K02437;K02437;K02437;K02437	GO:0005739//mitochondrion;GO:0005960//glycine cleavage complex	-	GO:0019464//glycine decarboxylation via glycine cleavage system
G8-IP_peak_4057	3	11131163	11131490	328	11131285	28	4.18939	11.0217	7.71775	Promoter (1-2kb)	3	11133136	11134225	1090	1	+	Os03g0311600	Os03t0311600-01	-1851	-	Helix-loop-helix DNA-binding domain containing protein	-	-	-	-	-	-	-
G8-IP_peak_5479	5	6392838	6393176	339	6392942	28	4.18939	11.0217	7.71775	Promoter (<=1kb)	5	6393899	6396069	2171	2	+	Os05g0202800	Os05t0202800-00	-957	MTd	Similar to Metallothionein-like protein 3B	-	-	-	-	-	-	-
G8-IP_peak_748	1	30088997	30089181	185	30089112	23	4.18531	9.55227	6.39753	Promoter (<=1kb)	1	30088521	30088871	351	1	-	Os01g0721700	Os01t0721700-00	-241	-	Hypothetical genes	-	-	-	-	-	-	-
G8-IP_peak_1372	10	14834090	14834388	299	14834195	23	4.18531	9.55227	6.39753	5' UTR	10	14831464	14839348	7885	5	-	Os10g0420900	Os10t0420900-01	5153	-	Conserved hypothetical protein	-	-	-	-	-	-	-
G8-IP_peak_3670	2	27673018	27673233	216	27673155	23	4.18531	9.55227	6.39753	Promoter (1-2kb)	2	27667933	27671383	3451	2	-	Os02g0677800	Os02t0677800-01	-1772	-	Similar to 40S ribosomal protein S13	-	-	-	-	GO:0005730//nucleolus;GO:0005840//ribosome;GO:0022627//cytosolic small ribosomal subunit	GO:0003735//structural constituent of ribosome;GO:0070181//small ribosomal subunit rRNA binding	GO:0006412//translation
G8-IP_peak_3675	2	28021468	28021655	188	28021562	23	4.18531	9.55227	6.39753	Promoter (<=1kb)	2	28012811	28020849	8039	4	-	Os02g0684800	Os02t0684800-01	-713	-	Hypothetical conserved gene	-	-	-	-	-	-	-
G8-IP_peak_4130	3	14336337	14336796	460	14336485	23	4.18531	9.55227	6.39753	Promoter (<=1kb)	3	14337121	14341708	4588	6	+	Os03g0366700	Os03t0366700-01	-636	-	Similar to predicted protein	-	-	-	-	GO:0005794//Golgi apparatus	GO:0016740//transferase activity;GO:0016757//transferase activity, transferring glycosyl groups	GO:0005975//carbohydrate metabolic process;GO:0006004//fucose metabolic process
G8-IP_peak_4430	3	26145757	26146008	252	26145857	23	4.18531	9.55227	6.39753	Promoter (1-2kb)	3	26147658	26148618	961	2	+	Os03g0665000	Os03t0665000-00	-1801	-	GCN5-related N-acetyltransferase (GNAT) domain domain containing protein	-	-	-	-	-	GO:0016747//transferase activity, transferring acyl groups other than amino-acyl groups	-
G8-IP_peak_4856	4	12609289	12609469	181	12609408	23	4.18531	9.55227	6.39753	Promoter (<=1kb)	4	12609523	12612253	2731	3	+	Os04g0290000	Os04t0290000-01	-115	-	Hypothetical conserved gene	-	-	-	-	-	-	-
G8-IP_peak_6367	6	18019370	18019565	196	18019451	23	4.18531	9.55227	6.39753	Promoter (1-2kb)	6	18015556	18017695	2140	1	-	Os06g0506600	Os06t0506600-01	-1756	OsUBC17	Similar to Ubiquitin carrier protein	-	-	-	-	-	GO:0000166//nucleotide binding;GO:0005524//ATP binding;GO:0061631//ubiquitin conjugating enzyme activity	GO:0016567//protein ubiquitination
G8-IP_peak_7125	7	19959887	19960050	164	19959967	23	4.18531	9.55227	6.39753	Promoter (1-2kb)	7	19957804	19958172	369	1	-	Os07g0517467	Os07t0517467-00	-1795	-	Hypothetical protein	-	-	-	-	-	-	-
G8-IP_peak_3903	3	5138525	5138813	289	5138681	27	4.17981	10.7029	7.43706	Promoter (1-2kb)	3	5135959	5137366	1408	1	-	Os03g0197850	Os03t0197850-00	-1315	-	Hypothetical gene	-	-	-	-	-	-	-
G8-IP_peak_1472	10	18444285	18444577	293	18444461	30	4.17735	11.5715	8.22617	Promoter (1-2kb)	10	18446071	18449603	3533	3	+	Os10g0487500	Os10t0487500-01	-1610	-	Conserved hypothetical protein	-	-	-	-	-	-	-
G8-IP_peak_3409	2	17870215	17870467	253	17870316	32	4.17231	12.1402	8.73811	Promoter (<=1kb)	2	17870684	17871190	507	1	+	Os02g0503850	Os02t0503850-00	-368	-	Similar to Cytochrome P450 CYP81L6	-	-	-	-	GO:0016020//membrane	GO:0005506//iron ion binding;GO:0016705//oxidoreductase activity, acting on paired donors, with incorporation or reduction of molecular oxygen;GO:0016709//oxidoreductase activity, acting on paired donors, with incorporation or reduction of molecular oxygen, NAD(P)H as one donor, and incorporation of one atom of oxygen;GO:0020037//heme binding	GO:0042343//indole glucosinolate metabolic process;GO:0055114//oxidation-reduction process
G8-IP_peak_2683	12	16082272	16082939	668	16082613	24	4.16837	9.8003	6.6213	Promoter (<=1kb)	12	16079745	16082151	2407	2	-	Os12g0459100	Os12t0459100-00	-462	-	Similar to Transferase family protein	-	-	-	-	-	GO:0016747//transferase activity, transferring acyl groups other than amino-acyl groups	-
G8-IP_peak_3825	3	396658	396963	306	396898	30	4.16569	11.5367	8.19303	Promoter (<=1kb)	3	397341	398440	1100	1	+	Os03g0106800	Os03t0106800-01	-443	OsEXPB10	Beta-expansin precursor (Beta-expansin OsEXPB10)	-	-	-	-	GO:0005576//extracellular region;GO:0005618//cell wall;GO:0016020//membrane	-	GO:0019953//sexual reproduction;GO:0071555//cell wall organization
G8-IP_peak_5827	5	21750135	21750527	393	21750207	30	4.16569	11.5367	8.19303	Promoter (<=1kb)	5	21750821	21754162	3342	11	+	Os05g0444300	Os05t0444300-01	-614	-	Protein of unknown function DUF914, eukaryotic family protein	-	-	-	-	GO:0016020//membrane;GO:0016021//integral component of membrane	GO:0022857//transmembrane transporter activity	GO:0055085//transmembrane transport
G8-IP_peak_677	1	27256850	27257019	170	27256931	29	4.15906	11.2263	7.9057	Promoter (<=1kb)	1	27257387	27266432	9046	15	+	Os01g0666800	Os01t0666800-01	-456	-	Similar to predicted protein	-	-	-	-	GO:0005737//cytoplasm;GO:0005768//endosome;GO:0005773//vacuole;GO:0005774//vacuolar membrane;GO:0009705//plant-type vacuole membrane;GO:0016020//membrane;GO:0030897//HOPS complex;GO:0032991//protein-containing complex;GO:0033263//CORVET complex	GO:0003779//actin binding	GO:0006886//intracellular protein transport;GO:0007033//vacuole organization;GO:0016197//endosomal transport;GO:0032889//regulation of vacuole fusion, non-autophagic;GO:0035542//regulation of SNARE complex assembly;GO:0045992//negative regulation of embryonic development;GO:0051469//vesicle fusion with vacuole
G8-IP_peak_18	1	1174482	1174667	186	1174586	35	4.15841	12.9696	9.49312	Promoter (<=1kb)	1	1171913	1174041	2129	4	-	Os01g0120800	Os01t0120800-06	-545	eIF-3a	Similar to Eukaryotic translation initiation factor 3 subunit 10 (eIF-3 theta) (Eukaryotic translation initiation factor 3 large subunit) (eIF3a)	Genetic Information Processing	Translation	ko03013//RNA transport	K03254	GO:0005737//cytoplasm;GO:0005829//cytosol;GO:0005852//eukaryotic translation initiation factor 3 complex;GO:0005886//plasma membrane;GO:0016020//membrane;GO:0016021//integral component of membrane;GO:0016282//eukaryotic 43S preinitiation complex;GO:0033290//eukaryotic 48S preinitiation complex;GO:0043614//multi-eIF complex;GO:0071540//eukaryotic translation initiation factor 3 complex, eIF3e;GO:0…	GO:0003723//RNA binding;GO:0003729//mRNA binding;GO:0003743//translation initiation factor activity	GO:0001732//formation of cytoplasmic translation initiation complex;GO:0002183//cytoplasmic translational initiation;GO:0002188//translation reinitiation;GO:0006412//translation;GO:0006413//translational initiation
G8-IP_peak_1235	10	8691467	8691646	180	8691559	31	4.15584	11.7978	8.42054	Promoter (<=1kb)	10	8691901	8697228	5328	9	+	Os10g0320400	Os10t0320400-01	-342	-	Similar to ATP synthase gamma chain, mitochondrial precursor (EC 3.6.3.14)	Metabolism;Metabolism	Global and overview maps;Energy metabolism	ko01100//Metabolic pathways;ko00190//Oxidative phosphorylation	K02136;K02136	GO:0000275//mitochondrial proton-transporting ATP synthase complex, catalytic core F(1);GO:0045261//proton-transporting ATP synthase complex, catalytic core F(1)	GO:0046933//proton-transporting ATP synthase activity, rotational mechanism	GO:0006754//ATP biosynthetic process;GO:0015986//ATP synthesis coupled proton transport;GO:0099132//ATP hydrolysis coupled cation transmembrane transport
G8-IP_peak_175	1	7248945	7249374	430	7249107	27	4.15254	10.6276	7.36656	Promoter (<=1kb)	1	7249771	7253688	3918	5	+	Os01g0231000	Os01t0231000-01	-664	OsIAA3	Similar to Auxin-responsive protein (Aux/IAA) (Fragment)	Environmental Information Processing	Signal transduction	ko04075//Plant hormone signal transduction	K14484	GO:0005634//nucleus	GO:0005515//protein binding	GO:0006355//regulation of transcription, DNA-templated;GO:0009734//auxin-activated signaling pathway
G8-IP_peak_243	1	9785564	9785765	202	9785644	27	4.15254	10.6276	7.36656	Promoter (1-2kb)	1	9787093	9787848	756	2	+	Os01g0278050	Os01t0278050-00	-1449	-	Hypothetical conserved gene	-	-	-	-	-	-	-
G8-IP_peak_2919	12	26267614	26267979	366	26267818	27	4.15254	10.6276	7.36656	Promoter (1-2kb)	12	26269318	26270792	1475	1	+	Os12g0617400	Os12t0617400-01	-1500	OsNCED2	Viviparous-14	-	-	-	-	-	GO:0016702//oxidoreductase activity, acting on single donors with incorporation of molecular oxygen, incorporation of two atoms of oxygen	GO:0055114//oxidation-reduction process
G8-IP_peak_5383	5	3030253	3030416	164	3030297	26	4.1496	10.3303	7.0941	Promoter (<=1kb)	5	3030704	3033663	2960	1	+	Os05g0152400	Os05t0152400-01	-407	-	Hypothetical conserved gene	-	-	-	-	GO:0016020//membrane;GO:0016021//integral component of membrane	GO:0008375//acetylglucosaminyltransferase activity	-
G8-IP_peak_8385	9	19362150	19362311	162	19362224	26	4.1496	10.3303	7.0941	Promoter (1-2kb)	9	19357923	19360992	3070	8	-	Os09g0500200	Os09t0500200-01	-1232	-	Similar to oxidoreductase	-	-	-	-	GO:0005739//mitochondrion;GO:0005743//mitochondrial inner membrane;GO:0016020//membrane;GO:0070469//respiratory chain	GO:0008137//NADH dehydrogenase (ubiquinone) activity;GO:0009055//electron transfer activity	GO:0022900//electron transport chain;GO:0055114//oxidation-reduction process
G8-IP_peak_4282	3	20261812	20262848	1037	20262432	25	4.14826	10.0379	6.83994	Promoter (1-2kb)	3	20264124	20269616	5493	4	+	Os03g0563600	Os03t0563600-01	-1692	PRX49	Similar to Peroxidase 56 precursor (EC 1.11.1.7) (Atperox P56) (ATP33)	Metabolism;Metabolism;Metabolism	Global and overview maps;Global and overview maps;Biosynthesis of other secondary metabolites	ko01100//Metabolic pathways;ko01110//Biosynthesis of secondary metabolites;ko00940//Phenylpropanoid biosynthesis	K00430;K00430;K00430	GO:0005576//extracellular region;GO:0009505//plant-type cell wall;GO:0009506//plasmodesma	GO:0004601//peroxidase activity;GO:0016491//oxidoreductase activity;GO:0020037//heme binding;GO:0046872//metal ion binding	GO:0006979//response to oxidative stress;GO:0042744//hydrogen peroxide catabolic process;GO:0055114//oxidation-reduction process;GO:0098869//cellular oxidant detoxification
G8-IP_peak_3713	2	30417805	30418064	260	30417961	27	4.14764	10.6141	7.3568	Promoter (<=1kb)	2	30418498	30423139	4642	10	+	Os02g0730300	Os02t0730300-01	-537	OsHAK25	Similar to Potassium transporter HAK3p (Fragment)	-	-	-	-	GO:0005886//plasma membrane;GO:0016020//membrane;GO:0016021//integral component of membrane	GO:0015079//potassium ion transmembrane transporter activity	GO:0006811//ion transport;GO:0006813//potassium ion transport;GO:0071805//potassium ion transmembrane transport
G8-IP_peak_5071	4	22812622	22812822	201	22812701	30	4.14255	11.4675	8.12905	Promoter (<=1kb)	4	22806724	22812160	5437	12	-	Os04g0455900	Os04t0455900-01	-541	-	Protein of unknown function DUF1692 domain containing protein	-	-	-	-	GO:0005774//vacuolar membrane;GO:0005783//endoplasmic reticulum;GO:0005794//Golgi apparatus;GO:0016020//membrane;GO:0016021//integral component of membrane;GO:0030134//COPII-coated ER to Golgi transport vesicle	-	GO:0006888//ER to Golgi vesicle-mediated transport;GO:0006890//retrograde vesicle-mediated transport, Golgi to ER
G8-IP_peak_1780	11	9059695	9059897	203	9059776	24	4.13968	9.72759	6.55638	Promoter (<=1kb)	11	9055846	9059363	3518	5	-	Os11g0265200	Os11t0265200-00	-413	-	Similar to F-box-containing protein 2	-	-	-	-	GO:0019005//SCF ubiquitin ligase complex	-	-
G8-IP_peak_6946	7	11217699	11217866	168	11217809	24	4.13968	9.72759	6.55638	Promoter (<=1kb)	7	11218098	11221304	3207	3	+	Os07g0289400	Os07t0289400-01	-289	-	Conserved hypothetical protein	-	-	-	-	-	-	-
G8-IP_peak_1207	10	6244000	6244237	238	6244113	27	4.13809	10.5877	7.33248	Promoter (<=1kb)	10	6244562	6250840	6279	6	+	Os10g0190000	Os10t0190000-01	-449	OsUBC4	Similar to Ubiquitin-conjugating enzyme E2 M (EC 6.3.2.19) (Ubiquitin-protein ligase M) (Ubiquitin carrier protein M) (Nedd8-conjugating enzyme Ubc12)	-	-	-	-	-	GO:0000166//nucleotide binding;GO:0005524//ATP binding;GO:0016740//transferase activity;GO:0019788//NEDD8 transferase activity	GO:0045116//protein neddylation
G8-IP_peak_2709	12	17464334	17464504	171	17464404	27	4.13809	10.5877	7.33248	Promoter (<=1kb)	12	17463448	17464070	623	1	-	Os12g0478200	Os12t0478200-02	-334	OsABA45	Hypothetical protein	-	-	-	-	-	-	GO:0009793//embryo development ending in seed dormancy;GO:0009845//seed germination;GO:0010029//regulation of seed germination;GO:0098755//maintenance of seed dormancy by absisic acid
G8-IP_peak_2951	2	74492	74658	167	74542	27	4.13809	10.5877	7.33248	Promoter (<=1kb)	2	73183	73864	682	1	-	Os02g0101300	Os02t0101300-01	-678	-	Similar to OSIGBa0159F11.8 protein	-	-	-	-	GO:0016020//membrane;GO:0016021//integral component of membrane	-	-
G8-IP_peak_137	1	6080037	6080212	176	6080142	30	4.13681	11.4503	8.1139	Promoter (1-2kb)	1	6076731	6078239	1509	1	-	Os01g0211600	Os01t0211600-01	-1903	-	Cytochrome P450 family protein	-	-	-	-	-	GO:0004497//monooxygenase activity;GO:0005506//iron ion binding;GO:0016491//oxidoreductase activity;GO:0016705//oxidoreductase activity, acting on paired donors, with incorporation or reduction of molecular oxygen;GO:0020037//heme binding;GO:0046872//metal ion binding	GO:0016125//sterol metabolic process;GO:0055114//oxidation-reduction process
G8-IP_peak_268	1	10831855	10832023	169	10831937	30	4.13681	11.4503	8.1139	5' UTR	1	10830074	10832018	1945	3	-	Os01g0296166	Os01t0296166-00	81	-	Hypothetical protein	-	-	-	-	-	-	-
G8-IP_peak_3830	3	792151	792506	356	792196	27	4.12858	10.5614	7.30735	Promoter (1-2kb)	3	793552	794489	938	3	+	Os03g0114100	Os03t0114100-01	-1356	-	Conserved hypothetical protein	-	-	-	-	-	-	-
G8-IP_peak_6049	6	4488591	4488902	312	4488682	25	4.12773	9.98416	6.78941	Promoter (<=1kb)	6	4481240	4487783	6544	5	-	Os06g0188700	Os06t0188700-00	-899	OsGLR4.3	Similar to Glutamate receptor	-	-	-	-	GO:0005886//plasma membrane;GO:0016020//membrane;GO:0016021//integral component of membrane	GO:0004970//ionotropic glutamate receptor activity	GO:0006811//ion transport;GO:0035235//ionotropic glutamate receptor signaling pathway
G8-IP_peak_7553	8	8961771	8962143	373	8961906	25	4.12773	9.98416	6.78941	Promoter (1-2kb)	8	8963793	8964481	689	2	+	Os08g0246500	Os08t0246500-00	-1887	-	Similar to Mitochondrial GTPase	-	-	-	-	-	-	-
G8-IP_peak_1868	11	13954480	13954852	373	13954751	28	4.12744	10.846	7.56889	Promoter (1-2kb)	11	13956435	13964425	7991	3	+	Os11g0432600	Os11t0432600-01	-1684	-	Similar to Beta-keto acyl reductase (Fragment)	-	-	-	-	GO:0005783//endoplasmic reticulum;GO:0016020//membrane;GO:0016021//integral component of membrane	GO:0016491//oxidoreductase activity;GO:0045703//ketoreductase activity	GO:0055114//oxidation-reduction process
G8-IP_peak_2838	12	23300773	23301048	276	23300902	31	4.1272	11.7097	8.35402	Promoter (1-2kb)	12	23295081	23299184	4104	5	-	Os12g0566700	Os12t0566700-01	-1718	OsGELP114	Lipase, GDSL domain containing protein	-	-	-	-	-	GO:0016787//hydrolase activity;GO:0016788//hydrolase activity, acting on ester bonds	-
G8-IP_peak_7068	7	17620681	17620877	197	17620782	24	4.12549	9.69151	6.52404	5' UTR	7	17619784	17620080	297	1	+	Os07g0482433	Os07t0482433-00	998	-	Conserved hypothetical protein	-	-	-	-	-	-	-
G8-IP_peak_761	1	30576745	30576913	169	30576809	23	4.11571	9.38102	6.25609	Promoter (1-2kb)	1	30574619	30575643	1025	2	-	Os01g0733001	Os01t0733001-00	-1166	-	Similar to NRAMP3 (NRAMP metal ion transporter 3); manganese ion transmembrane transporter/ metal ion transmembrane transporter	-	-	-	-	GO:0016020//membrane;GO:0016021//integral component of membrane	GO:0005384//manganese ion transmembrane transporter activity;GO:0015086//cadmium ion transmembrane transporter activity;GO:0046873//metal ion transmembrane transporter activity	GO:0030001//metal ion transport;GO:0070574//cadmium ion transmembrane transport;GO:0071421//manganese ion transmembrane transport
G8-IP_peak_1724	11	7219837	7220023	187	7219943	32	4.1152	11.9602	8.57096	Promoter (1-2kb)	11	7221675	7228567	6893	3	+	Os11g0235700	Os11t0235700-00	-1732	-	Similar to FHY1	-	-	-	-	-	-	-
G8-IP_peak_2289	11	28339722	28339915	194	28339815	32	4.1152	11.9602	8.57096	Promoter (1-2kb)	11	28335198	28338717	3520	11	-	Os11g0693800	Os11t0693800-01	-1098	-	Similar to ATP-citrate synthase	-	-	-	-	-	-	-
G8-IP_peak_3575	2	23208704	23209028	325	23208908	30	4.10833	11.3647	8.03365	Promoter (<=1kb)	2	23209707	23210456	750	1	+	Os02g0597200	Os02t0597200-01	-799	-	Conserved hypothetical protein	-	-	-	-	-	-	-
G8-IP_peak_4601	3	34293319	34293511	193	34293423	26	4.10697	10.2154	7.00233	Promoter (<=1kb)	3	34289859	34292782	2924	4	-	Os03g0817500	Os03t0817500-01	-641	OsTBL3	Protein of unknown function DUF231, plant domain containing protein	-	-	-	-	GO:0005794//Golgi apparatus;GO:0016020//membrane;GO:0016021//integral component of membrane	GO:0016413//O-acetyltransferase activity;GO:0016740//transferase activity	-
G8-IP_peak_4620	3	35236707	35236888	182	35236790	26	4.10697	10.2154	7.00233	Promoter (1-2kb)	3	35238255	35241951	3697	3	+	Os03g0838400	Os03t0838400-01	-1465	AMT3	Ammonium transporter	-	-	-	-	GO:0005887//integral component of plasma membrane;GO:0016020//membrane;GO:0016021//integral component of membrane	GO:0008519//ammonium transmembrane transporter activity	GO:0015696//ammonium transport;GO:0019740//nitrogen utilization;GO:0072488//ammonium transmembrane transport
G8-IP_peak_1912	11	15500063	15500323	261	15500204	28	4.10654	10.7864	7.51375	Promoter (1-2kb)	11	15496821	15498561	1741	1	-	Os11g0457300	Os11t0457300-01	-1643	UGT	UDP-glucuronosyl/UDP-glucosyltransferase family protein	Metabolism;Metabolism	Global and overview maps;Biosynthesis of other secondary metabolites	ko01110//Biosynthesis of secondary metabolites;ko00944//Flavone and flavonol biosynthesis	K22772;K22772	GO:0043231//intracellular membrane-bounded organelle	GO:0008194//UDP-glycosyltransferase activity;GO:0016740//transferase activity;GO:0016758//transferase activity, transferring hexosyl groups;GO:0080043//quercetin 3-O-glucosyltransferase activity;GO:0080044//quercetin 7-O-glucosyltransferase activity	-
G8-IP_peak_5249	4	31516038	31516260	223	31516165	28	4.10654	10.7864	7.51375	Promoter (1-2kb)	4	31502967	31514308	11342	29	-	Os04g0620000	Os04t0620000-01	-1857	MRP1	C-type ATP-binding cassette (ABC) transporter, Arsenic (As) detoxification, Reduction of As in grain	-	-	-	-	GO:0016021//integral component of membrane	GO:0005524//ATP binding;GO:0016887//ATPase activity;GO:0042626//ATPase activity, coupled to transmembrane movement of substances	GO:0055085//transmembrane transport
G8-IP_peak_7507	8	6153785	6154024	240	6153836	24	4.10438	9.63774	6.47372	Promoter (1-2kb)	8	6155162	6157693	2532	2	+	Os08g0205300	Os08t0205300-01	-1326	OsSET28	Hypothetical conserved gene	-	-	-	-	-	GO:0005515//protein binding	-
G8-IP_peak_7018	7	15881429	15881628	200	15881552	30	4.10268	11.3477	8.01758	Promoter (<=1kb)	7	15875835	15881340	5506	12	-	Os07g0456500	Os07t0456500-01	-212	-	Hypothetical conserved gene	-	-	-	-	-	-	-
G8-IP_peak_6698	7	353763	353937	175	353856	27	4.10031	10.4829	7.23433	Promoter (<=1kb)	7	349231	353686	4456	3	-	Os07g0106200	Os07t0106200-02	-170	OsMST3	Similar to Hexose transporter	-	-	-	-	GO:0005887//integral component of plasma membrane;GO:0016020//membrane;GO:0016021//integral component of membrane	GO:0005215//transporter activity;GO:0005351//carbohydrate:proton symporter activity;GO:0015293//symporter activity;GO:0022857//transmembrane transporter activity	GO:0008643//carbohydrate transport;GO:0034219//carbohydrate transmembrane transport;GO:0055085//transmembrane transport;GO:1902600//proton transmembrane transport
G8-IP_peak_8375	9	18959577	18959783	207	18959681	28	4.10015	10.7681	7.49785	Promoter (<=1kb)	9	18957795	18959302	1508	1	-	Os09g0491676	Os09t0491676-01	-379	-	Conserved hypothetical protein	-	-	-	-	-	-	-
G8-IP_peak_6720	7	1266645	1266818	174	1266725	28	4.09714	10.7595	7.49046	Promoter (1-2kb)	7	1267873	1268776	904	1	+	Os07g0124300	Os07t0124300-00	-1148	OsbZIP57	Similar to bZIP transcription factor family protein	-	-	-	-	-	GO:0003700//DNA-binding transcription factor activity	GO:0006355//regulation of transcription, DNA-templated
G8-IP_peak_1879	11	14508727	14508915	189	14508816	24	4.09516	9.61421	6.45203	Promoter (<=1kb)	11	14507370	14508059	690	1	-	Os11g0440866	Os11t0440866-00	-757	-	Non-protein coding transcript	-	-	-	-	-	-	-
G8-IP_peak_2566	12	10047434	10047725	292	10047608	24	4.09516	9.61421	6.45203	Promoter (1-2kb)	12	10049330	10053017	3688	6	+	Os12g0273700	Os12t0273700-01	-1722	-	Conserved hypothetical protein	-	-	-	-	-	-	-
G8-IP_peak_7418	8	3191391	3191588	198	3191499	25	4.09397	9.89553	6.70998	Promoter (1-2kb)	8	3182341	3190451	8111	3	-	Os08g0155400	Os08t0155400-03	-1048	OsNRT1.1A	Similar to Nitrate/chlorate transporter	-	-	-	-	GO:0016020//membrane;GO:0016021//integral component of membrane	GO:0005215//transporter activity;GO:0022857//transmembrane transporter activity	GO:0006857//oligopeptide transport;GO:0055085//transmembrane transport
G8-IP_peak_1417	10	16865171	16865356	186	16865261	25	4.08728	9.87794	6.69364	Promoter (1-2kb)	10	16861849	16863370	1522	1	-	Os10g0459300	Os10t0459300-00	-1891	-	Exostosin-like family protein	-	-	-	-	GO:0016020//membrane;GO:0016021//integral component of membrane	GO:0016757//transferase activity, transferring glycosyl groups	GO:0006486//protein glycosylation
G8-IP_peak_6108	6	6176778	6176980	203	6176886	25	4.08728	9.87794	6.69364	Promoter (<=1kb)	6	6171589	6176329	4741	2	-	Os06g0219800	Os06t0219800-01	-557	-	Similar to Protein phosphatase 2A, regulatory subunit B' (PP2A, subunit B', PR53 isoform) (Phosphotyrosyl phosphatase activator) (PTPA). Splice isoform 3	-	-	-	-	GO:0000159//protein phosphatase type 2A complex;GO:0005634//nucleus;GO:0005737//cytoplasm	GO:0003755//peptidyl-prolyl cis-trans isomerase activity;GO:0008160//protein tyrosine phosphatase activator activity;GO:0016853//isomerase activity;GO:0019211//phosphatase activator activity	GO:0000413//protein peptidyl-prolyl isomerization;GO:0007052//mitotic spindle organization;GO:0043085//positive regulation of catalytic activity;GO:0043666//regulation of phosphoprotein phosphatase activity
G8-IP_peak_3099	2	5834785	5835060	276	5834856	33	4.07766	12.1258	8.72481	Promoter (<=1kb)	2	5835504	5838694	3191	14	+	Os02g0204400	Os02t0204400-00	-648	-	Similar to (6-4)DNA photolyase	-	-	-	-	-	GO:0000166//nucleotide binding;GO:0003677//DNA binding;GO:0003914//DNA (6-4) photolyase activity;GO:0016829//lyase activity	GO:0006281//DNA repair;GO:0006974//cellular response to DNA damage stimulus;GO:0009411//response to UV
G8-IP_peak_4621	3	35334412	35334707	296	35334614	33	4.07766	12.1258	8.72481	Promoter (<=1kb)	3	35332184	35334079	1896	2	-	Os03g0840275	Os03t0840275-00	-535	-	Hypothetical protein	-	-	-	-	-	-	-
G8-IP_peak_3584	2	23883270	23883602	333	23883507	28	4.07323	10.691	7.42592	Promoter (1-2kb)	2	23876535	23881702	5168	12	-	Os02g0608500	Os02t0608500-01	-1805	-	Similar to Ankyrin-kinase protein (Fragment)	-	-	-	-	-	GO:0004672//protein kinase activity;GO:0004674//protein serine/threonine kinase activity;GO:0005515//protein binding;GO:0005524//ATP binding;GO:0016301//kinase activity	GO:0006468//protein phosphorylation;GO:0016310//phosphorylation
G8-IP_peak_7920	8	26605589	26605775	187	26605649	24	4.06623	9.5402	6.39753	Promoter (<=1kb)	8	26603342	26605097	1756	3	-	Os08g0533650	Os08t0533650-00	-552	-	Hypothetical protein	-	-	-	-	-	-	-
G8-IP_peak_2160	11	24036017	24036323	307	24036207	29	4.06451	10.9491	7.6626	Promoter (1-2kb)	11	24037402	24039594	2193	1	+	Os11g0617700	Os11t0617700-00	-1195	-	Protein of unknown function DUF594 domain containing protein	-	-	-	-	GO:0016020//membrane;GO:0016021//integral component of membrane	-	-
G8-IP_peak_6461	6	22141353	22141643	291	22141379	29	4.06451	10.9491	7.6626	Promoter (1-2kb)	6	22135785	22139442	3658	8	-	Os06g0571400	Os06t0571400-01	-1937	OsEF1G2	Similar to Elongation factor 1 gamma-like protein (Fragment)	-	-	-	-	-	GO:0003746//translation elongation factor activity;GO:0005515//protein binding	GO:0006412//translation;GO:0006414//translational elongation
G8-IP_peak_334	1	12676499	12676667	169	12676606	25	4.06075	9.80797	6.6283	Promoter (<=1kb)	1	12677372	12683262	5891	2	+	Os01g0329075	Os01t0329075-00	-766	-	Hypothetical protein	-	-	-	-	-	-	-
G8-IP_peak_1578	11	721132	721296	165	721198	25	4.06075	9.80797	6.6283	Promoter (1-2kb)	11	722933	724377	1445	2	+	Os11g0116200	Os11t0116200-01	-1735	OsLTP1.13	Similar to nonspecific lipid-transfer protein 3	-	-	-	-	GO:0016020//membrane;GO:0016021//integral component of membrane	GO:0008289//lipid binding	GO:0006869//lipid transport
G8-IP_peak_8137	9	9492947	9493403	457	9493300	26	4.05253	10.0678	6.86807	Promoter (<=1kb)	9	9492263	9492544	282	1	-	Os09g0323900	Os09t0323900-00	-756	PRX120	Similar to Class III peroxidase 120	-	-	-	-	-	GO:0004601//peroxidase activity;GO:0020037//heme binding	GO:0006979//response to oxidative stress;GO:0055114//oxidation-reduction process;GO:0098869//cellular oxidant detoxification
G8-IP_peak_6679	6	30491437	30491736	300	30491679	30	4.04978	11.1877	7.87151	Promoter (1-2kb)	6	30492969	30496144	3176	5	+	Os06g0717600	Os06t0717600-01	-1290	-	Zinc finger, RING/FYVE/PHD-type domain containing protein	-	-	-	-	GO:0016020//membrane;GO:0016021//integral component of membrane	-	-
G8-IP_peak_2421	12	4886382	4886600	219	4886501	25	4.04744	9.77278	6.59709	Promoter (1-2kb)	12	4881748	4884539	2792	3	-	Os12g0194950	Os12t0194950-00	-1962	-	Hypothetical protein	-	-	-	-	-	-	-
G8-IP_peak_3739	2	31651940	31652108	169	31652023	34	4.0429	12.2943	8.88167	Promoter (1-2kb)	2	31647952	31650045	2094	1	-	Os02g0752701	Os02t0752701-01	-1978	-	Conserved hypothetical protein	-	-	-	-	-	-	-
G8-IP_peak_3526	2	21543127	21543332	206	21543286	30	4.03881	11.1544	7.84018	Promoter (<=1kb)	2	21543610	21548839	5230	5	+	Os02g0566700	Os02t0566700-01	-324	-	Conserved hypothetical protein	-	-	-	-	-	-	-
G8-IP_peak_8002	9	3235382	3235594	213	3235513	25	4.03782	9.7473	6.57459	Promoter (<=1kb)	9	3236285	3236983	699	1	+	Os09g0243200	Os09t0243200-01	-772	-	Zinc finger, RING/FYVE/PHD-type domain containing protein	-	-	-	-	-	GO:0061630//ubiquitin protein ligase activity	GO:0006511//ubiquitin-dependent protein catabolic process;GO:0016567//protein ubiquitination
G8-IP_peak_774	1	31271354	31271525	172	31271440	24	4.03554	9.46139	6.32833	Promoter (<=1kb)	1	31272337	31274375	2039	1	+	Os01g0747300	Os01t0747300-01	-897	-	Similar to Plant-specific domain TIGR01615 family protein	-	-	-	-	-	-	-
G8-IP_peak_3740	2	31662017	31662189	173	31662104	30	4.02597	11.1153	7.80263	Promoter (<=1kb)	2	31663080	31665818	2739	11	+	Os02g0753000	Os02t0753000-01	-976	OsTPP4	Similar to Trehalose-6-phosphate phosphatase	Metabolism;Metabolism	Global and overview maps;Carbohydrate metabolism	ko01100//Metabolic pathways;ko00500//Starch and sucrose metabolism	K01087;K01087	-	GO:0003824//catalytic activity;GO:0004805//trehalose-phosphatase activity;GO:0016787//hydrolase activity	GO:0005992//trehalose biosynthetic process;GO:0016311//dephosphorylation
G8-IP_peak_3972	3	7791081	7791453	373	7791359	30	4.02597	11.1153	7.80263	Promoter (1-2kb)	3	7792692	7795626	2935	2	+	Os03g0247300	Os03t0247300-00	-1333	-	Protein of unknown function DUF1618 domain containing protein	-	-	-	-	-	-	-
G8-IP_peak_6101	6	5924787	5924964	178	5924890	30	4.02597	11.1153	7.80263	Promoter (1-2kb)	6	5921695	5923664	1970	1	-	Os06g0216400	Os06t0216400-01	-1226	-	Tetratricopeptide-like helical domain containing protein	-	-	-	-	-	GO:0005515//protein binding	GO:0009451//RNA modification
G8-IP_peak_6705	7	661100	661284	185	661154	30	4.02519	11.113	7.80206	Promoter (<=1kb)	7	661879	663143	1265	1	+	Os07g0111600	Os07t0111600-02	-725	OsPAP9a	Similar to Purple acid phosphatase	-	-	-	-	GO:0016020//membrane;GO:0016021//integral component of membrane	GO:0003993//acid phosphatase activity;GO:0016787//hydrolase activity;GO:0046872//metal ion binding	GO:0016311//dephosphorylation
G8-IP_peak_1443	10	17593005	17593228	224	17593077	29	4.02289	10.8259	7.55031	Promoter (<=1kb)	10	17584547	17592697	8151	18	-	Os10g0473400	Os10t0473400-01	-380	-	Beta-glucosidase, GBA2 type domain containing protein	Metabolism;Metabolism;Metabolism	Global and overview maps;Lipid metabolism;Glycan biosynthesis and metabolism	ko01100//Metabolic pathways;ko00600//Sphingolipid metabolism;ko00511//Other glycan degradation	K17108;K17108;K17108	GO:0016020//membrane;GO:0016021//integral component of membrane	GO:0003824//catalytic activity;GO:0004348//glucosylceramidase activity;GO:0004553//hydrolase activity, hydrolyzing O-glycosyl compounds;GO:0008422//beta-glucosidase activity;GO:0016787//hydrolase activity;GO:0016798//hydrolase activity, acting on glycosyl bonds	GO:0006629//lipid metabolic process;GO:0006680//glucosylceramide catabolic process;GO:0008152//metabolic process;GO:0016139//glycoside catabolic process
G8-IP_peak_692	1	27928725	27929559	835	27928908	26	4.02118	9.98223	6.7879	Promoter (<=1kb)	1	27924913	27928433	3521	8	-	Os01g0678700	Os01t0678700-01	-475	Orysa	DP protein	-	-	-	-	GO:0005634//nucleus;GO:0005667//transcription factor complex	GO:0000981//DNA-binding transcription factor activity, RNA polymerase II-specific;GO:0003677//DNA binding;GO:0003700//DNA-binding transcription factor activity	GO:0006355//regulation of transcription, DNA-templated;GO:0006357//regulation of transcription by RNA polymerase II;GO:0051726//regulation of cell cycle
G8-IP_peak_5405	5	3761162	3761582	421	3761486	26	4.01807	9.97373	6.78029	Promoter (1-2kb)	5	3763113	3771453	8341	23	+	Os05g0164100	Os05t0164100-01	-1627	OsF2KP1	Similar to Fructose-6-phosphate 2-kinase/fructose-2,6-bisphosphatase (EC 2.7.1.105) (EC 3.1.3.46) (Fragment)	Metabolism	Carbohydrate metabolism	ko00051//Fructose and mannose metabolism	K01103	GO:0005829//cytosol	GO:0003824//catalytic activity;GO:0003873//6-phosphofructo-2-kinase activity;GO:0004331//fructose-2,6-bisphosphate 2-phosphatase activity;GO:0005524//ATP binding;GO:0016301//kinase activity;GO:0030246//carbohydrate binding;GO:2001070//starch binding	GO:0006000//fructose metabolic process;GO:0006003//fructose 2,6-bisphosphate metabolic process;GO:0016310//phosphorylation;GO:0016311//dephosphorylation;GO:0046835//carbohydrate phosphorylation
G8-IP_peak_5361	5	2245862	2246155	294	2245987	25	4.01514	9.68714	6.52004	Promoter (<=1kb)	5	2246835	2248876	2042	4	+	Os05g0139100	Os05t0139100-01	-848	APG	Helix-loop-helix DNA-binding domain containing protein	-	-	-	-	GO:0005634//nucleus	GO:0005515//protein binding;GO:0046983//protein dimerization activity	GO:0006355//regulation of transcription, DNA-templated;GO:0009742//brassinosteroid mediated signaling pathway;GO:0040008//regulation of growth;GO:0080113//regulation of seed growth
G8-IP_peak_6170	6	8411756	8411986	231	8411863	25	4.01514	9.68714	6.52004	Promoter (1-2kb)	6	8408770	8410450	1681	2	-	Os06g0260500	Os06t0260500-00	-1413	-	Similar to 3-ketoacyl-CoA synthase	-	-	-	-	GO:0016020//membrane	GO:0003824//catalytic activity;GO:0016747//transferase activity, transferring acyl groups other than amino-acyl groups	GO:0006633//fatty acid biosynthetic process
G8-IP_peak_4710	4	4428561	4428754	194	4428683	27	4.0148	10.2436	7.02852	Promoter (1-2kb)	4	4424830	4427681	2852	1	-	Os04g0165200	Os04t0165200-01	-1002	ART2	Cys2His2-type zinc finger transcription factor, ART1 homolog, Al toleranc	-	-	-	-	GO:0005634//nucleus	GO:0003676//nucleic acid binding;GO:0003700//DNA-binding transcription factor activity	GO:0006355//regulation of transcription, DNA-templated
G8-IP_peak_4905	4	16202933	16203114	182	16203024	27	4.0148	10.2436	7.02852	Promoter (1-2kb)	4	16199049	16201897	2849	3	-	Os04g0341900	Os04t0341900-00	-1127	-	Similar to OSIGBa0159H11-OSIGBa0137A07.10 protein	-	-	-	-	-	-	GO:0009739//response to gibberellin;GO:0009751//response to salicylic acid
G8-IP_peak_7024	7	16199721	16199909	189	16199833	32	4.01411	11.6382	8.2872	Promoter (<=1kb)	7	16196325	16199192	2868	1	-	Os07g0461600	Os07t0461600-03	-641	-	Hypothetical conserved gene	-	-	-	-	GO:0031011//Ino80 complex	-	-
G8-IP_peak_815	1	33701780	33702060	281	33701905	22	4.01092	8.8432	5.77269	Promoter (1-2kb)	1	33703428	33703969	542	1	+	Os01g0795700	Os01t0795700-01	-1523	-	Non-protein coding transcript	-	-	-	-	-	-	-
G8-IP_peak_1234	10	8681472	8681796	325	8681548	22	4.01092	8.8432	5.77269	Promoter (<=1kb)	10	8680387	8681006	620	1	-	Os10g0320201	Os10t0320201-00	-542	-	Hypothetical protein	-	-	-	-	-	-	-
G8-IP_peak_1495	10	19336239	19336409	171	19336321	22	4.01092	8.8432	5.77269	Promoter (<=1kb)	10	19335093	19335615	523	2	-	Os10g0505700	Os10t0505700-01	-706	OsLTP2.12	Similar to Nonspecific lipid-transfer protein 2 (nsLTP2) (7 kDa lipid transfer protein)	-	-	-	-	-	GO:0008233//peptidase activity	GO:0006508//proteolysis;GO:0006869//lipid transport
G8-IP_peak_1579	11	806639	806917	279	806837	22	4.01092	8.8432	5.77269	Promoter (1-2kb)	11	801632	805506	3875	3	-	Os11g0117700	Os11t0117700-01	-1331	-	Protein of unknown function DUF3133 domain containing protein	-	-	-	-	-	-	-
G8-IP_peak_2315	12	695647	695892	246	695750	22	4.01092	8.8432	5.77269	Promoter (<=1kb)	12	690489	695233	4745	2	-	Os12g0113700	Os12t0113700-00	-517	-	Similar to Zinc finger, C3HC4 type family protein, expressed	-	-	-	-	-	GO:0061630//ubiquitin protein ligase activity	GO:0006511//ubiquitin-dependent protein catabolic process;GO:0016567//protein ubiquitination
G8-IP_peak_2645	12	13980819	13981140	322	13980910	22	4.01092	8.8432	5.77269	Promoter (1-2kb)	12	13982073	13982902	830	1	+	Os12g0432600	Os12t0432600-01	-1163	-	Zinc finger, RING/FYVE/PHD-type domain containing protein	-	-	-	-	GO:0016020//membrane;GO:0016021//integral component of membrane	-	GO:0016567//protein ubiquitination
G8-IP_peak_3211	2	9119373	9119781	409	9119654	22	4.01092	8.8432	5.77269	Promoter (<=1kb)	2	9116199	9119212	3014	4	-	Os02g0261150	Os02t0261150-00	-442	-	Non-protein coding transcript	-	-	-	-	-	-	-
G8-IP_peak_3301	2	13082877	13083159	283	13082960	22	4.01092	8.8432	5.77269	Promoter (1-2kb)	2	13084011	13089153	5143	7	+	Os02g0325401	Os02t0325401-01	-1051	-	Phosphoglycerate mutase domain containing protein	-	-	-	-	-	GO:0016791//phosphatase activity	GO:0016311//dephosphorylation
G8-IP_peak_3568	2	22759519	22759968	450	22759887	22	4.01092	8.8432	5.77269	Promoter (1-2kb)	2	22757091	22758212	1122	2	-	Os02g0589700	Os02t0589700-00	-1675	-	Lecithin:cholesterol/phospholipid:diacylglycerol acyltransferase domain containing protein	-	-	-	-	-	GO:0008374//O-acyltransferase activity	GO:0006629//lipid metabolic process
G8-IP_peak_3997	3	9159645	9159820	176	9159723	22	4.01092	8.8432	5.77269	Promoter (1-2kb)	3	9157102	9157955	854	1	-	Os03g0272900	Os03t0272900-02	-1768	-	DVL family protein	-	-	-	-	-	-	-
G8-IP_peak_4678	4	1278890	1279051	162	1278945	22	4.01092	8.8432	5.77269	Promoter (1-2kb)	4	1280571	1284856	4286	10	+	Os04g0121300	Os04t0121300-00	-1626	OsSub35	Similar to OSIGBa0115D20.4 protein	-	-	-	-	-	GO:0004252//serine-type endopeptidase activity;GO:0016787//hydrolase activity	GO:0006508//proteolysis
G8-IP_peak_5818	5	21464395	21464569	175	21464487	22	4.01092	8.8432	5.77269	Promoter (1-2kb)	5	21460347	21463248	2902	5	-	Os05g0437900	Os05t0437900-01	-1239	OsTLP1	Tubby family protein	-	-	-	-	-	GO:0005515//protein binding;GO:0035091//phosphatidylinositol binding	-
G8-IP_peak_6183	6	8870602	8870771	170	8870698	22	4.01092	8.8432	5.77269	Promoter (<=1kb)	6	8868033	8869886	1854	3	-	Os06g0267200	Os06t0267200-01	-812	-	Conserved hypothetical protein	-	-	-	-	-	-	-
G8-IP_peak_6670	6	30055237	30055669	433	30055339	22	4.01092	8.8432	5.77269	Promoter (1-2kb)	6	30051761	30053353	1593	1	-	Os06g0710700	Os06t0710700-01	-1986	-	Similar to Benzoyl coenzyme A: benzyl alcohol benzoyl transferase (Benzoyl- CoA:benzyl alcohol/phenylethanol benzoyltransferase)	-	-	-	-	-	GO:0016740//transferase activity;GO:0016747//transferase activity, transferring acyl groups other than amino-acyl groups	-
G8-IP_peak_7444	8	4171221	4171707	487	4171331	22	4.01092	8.8432	5.77269	Promoter (<=1kb)	8	4172264	4175556	3293	10	+	Os08g0171000	Os08t0171000-01	-933	-	Conserved hypothetical protein	-	-	-	-	GO:0016020//membrane;GO:0016021//integral component of membrane	-	-
G8-IP_peak_7634	8	14948395	14948890	496	14948787	22	4.01092	8.8432	5.77269	5' UTR	8	14947983	14950883	2901	1	+	Os08g0334701	Os08t0334701-01	804	-	Conserved hypothetical protein	-	-	-	-	-	-	-
G8-IP_peak_7643	8	15512944	15513458	515	15513105	22	4.01092	8.8432	5.77269	Promoter (<=1kb)	8	15510426	15512119	1694	1	-	Os08g0343600	Os08t0343600-00	-986	-	Hypothetical conserved gene	-	-	-	-	-	GO:0016491//oxidoreductase activity;GO:0050660//flavin adenine dinucleotide binding;GO:0071949//FAD binding	GO:0055114//oxidation-reduction process
G8-IP_peak_513	1	21394024	21394611	588	21394137	35	4.0106	12.4653	9.04067	Promoter (<=1kb)	1	21392230	21393650	1421	1	-	Os01g0562600	Os01t0562600-01	-487	-	Protein of unknown function DUF247, plant domain containing protein	-	-	-	-	GO:0016020//membrane;GO:0016021//integral component of membrane	-	-
G8-IP_peak_1423	10	17053523	17053724	202	17053623	23	4.00858	9.11449	6.01469	Promoter (<=1kb)	10	17052157	17053269	1113	5	-	Os10g0463032	Os10t0463032-00	-354	-	Non-protein coding transcript	-	-	-	-	-	-	-
G8-IP_peak_6035	6	3787406	3787589	184	3787505	26	4.00423	9.93587	6.74548	Promoter (<=1kb)	6	3787789	3789434	1646	3	+	Os06g0174900	Os06t0174900-00	-284	-	Conserved hypothetical protein	-	-	-	-	-	-	-
G8-IP_peak_6970	7	13179258	13179459	202	13179329	26	4.00423	9.93587	6.74548	Promoter (<=1kb)	7	13177827	13178470	644	3	-	Os07g0416600	Os07t0416600-00	-859	-	Similar to OSIGBa0092G14.1 protein	-	-	-	-	-	GO:0016491//oxidoreductase activity;GO:0080019//fatty-acyl-CoA reductase (alcohol-forming) activity;GO:0102965//alcohol-forming fatty acyl-CoA reductase activity	GO:0006629//lipid metabolic process;GO:0010345//suberin biosynthetic process;GO:0035336//long-chain fatty-acyl-CoA metabolic process;GO:0055114//oxidation-reduction process
G8-IP_peak_3230	2	10144844	10145609	766	10145019	30	4.00359	11.0471	7.74158	Promoter (1-2kb)	2	10135285	10143931	8647	5	-	Os02g0276200	Os02t0276200-01	-1088	-	Similar to Isochorismatase family protein rutB	-	-	-	-	-	GO:0003824//catalytic activity	-
G8-IP_peak_6912	7	9251486	9251656	171	9251594	25	4.0023	9.65298	6.48744	Promoter (<=1kb)	7	9252350	9254375	2026	1	+	Os07g0262600	Os07t0262600-00	-756	OsRLCK226	Legume lectin, beta chain domain containing protein	-	-	-	-	GO:0005886//plasma membrane	GO:0004675//transmembrane receptor protein serine/threonine kinase activity;GO:0030246//carbohydrate binding	GO:0002229//defense response to oomycetes;GO:0006952//defense response;GO:0007178//transmembrane receptor protein serine/threonine kinase signaling pathway;GO:0042742//defense response to bacterium
G8-IP_peak_7134	7	20173129	20173332	204	20173193	28	4.00026	10.4806	7.23217	Promoter (<=1kb)	7	20173960	20177774	3815	1	+	Os07g0521800	Os07t0521800-01	-767	-	NB-ARC domain containing protein	-	-	-	-	GO:0016020//membrane;GO:0016021//integral component of membrane	GO:0043531//ADP binding	-
G8-IP_peak_2995	2	1783920	1784253	334	1784137	27	3.9999	10.2017	6.9895	Promoter (<=1kb)	2	1784613	1788028	3416	2	+	Os02g0133800	Os02t0133800-01	-476	OsPAF1	Proteasome subunit alpha type 1 (EC 3.4.25.1) (20S proteasome alpha subunit F) (20S proteasome subunit alpha-6) (Proteasome component C2)	Genetic Information Processing	Folding, sorting and degradation	ko03050//Proteasome	K02725	GO:0000502//proteasome complex;GO:0005634//nucleus;GO:0005737//cytoplasm;GO:0005839//proteasome core complex;GO:0019773//proteasome core complex, alpha-subunit complex	GO:0004175//endopeptidase activity;GO:0004298//threonine-type endopeptidase activity;GO:0008233//peptidase activity;GO:0016787//hydrolase activity	GO:0006508//proteolysis;GO:0006511//ubiquitin-dependent protein catabolic process;GO:0010498//proteasomal protein catabolic process;GO:0010499//proteasomal ubiquitin-independent protein catabolic process;GO:0043161//proteasome-mediated ubiquitin-dependent protein catabolic process;GO:0051603//proteolysis involved in cellular protein catabolic process
G8-IP_peak_2047	11	19840573	19840822	250	19840722	30	3.99822	11.0307	7.726	Promoter (<=1kb)	11	19839144	19839752	609	1	-	Os11g0541200	Os11t0541200-00	-970	-	Protein of unknown function DUF247, plant domain containing protein	-	-	-	-	-	-	-
G8-IP_peak_5725	5	18111718	18111973	256	18111842	31	3.99049	11.2846	7.95919	Promoter (<=1kb)	5	18106229	18110985	4757	2	-	Os05g0375400	Os05t0375400-01	-857	OsPR2	Beta-glucanase precursor	-	-	-	-	GO:0046658//anchored component of plasma membrane	GO:0004553//hydrolase activity, hydrolyzing O-glycosyl compounds;GO:0016787//hydrolase activity;GO:0016798//hydrolase activity, acting on glycosyl bonds	GO:0005975//carbohydrate metabolic process;GO:0008152//metabolic process
G8-IP_peak_1113	10	2116919	2117108	190	2117027	26	3.9903	9.89768	6.71155	Promoter (1-2kb)	10	2118909	2123738	4830	2	+	Os10g0134033	Os10t0134033-00	-1882	-	Conserved hypothetical protein	-	-	-	-	-	-	-
G8-IP_peak_4587	3	33643967	33644215	249	33644032	26	3.9903	9.89768	6.71155	Promoter (1-2kb)	3	33645107	33647519	2413	7	+	Os03g0805700	Os03t0805700-00	-1075	-	Similar to Pheophorbide a oxygenase	-	-	-	-	-	GO:0010277//chlorophyllide a oxygenase [overall] activity;GO:0016491//oxidoreductase activity;GO:0051537//2 iron, 2 sulfur cluster binding	GO:0055114//oxidation-reduction process
G8-IP_peak_238	1	9748930	9749177	248	9749058	28	3.98029	10.4227	7.18019	Promoter (1-2kb)	1	9750124	9753739	3616	3	+	Os01g0277700	Os01t0277700-01	-1066	-	Similar to Glycosyl hydrolases family 17 protein	-	-	-	-	GO:0016020//membrane;GO:0016021//integral component of membrane	-	-
G8-IP_peak_4021	3	9971674	9972216	543	9971991	28	3.98029	10.4227	7.18019	Promoter (<=1kb)	3	9972495	9977760	5266	6	+	Os03g0288300	Os03t0288300-01	-504	-	Alpha/beta hydrolase fold-1 domain containing protein	-	-	-	-	GO:0016020//membrane;GO:0016021//integral component of membrane	GO:0016787//hydrolase activity	-
G8-IP_peak_6099	6	5907137	5907378	242	5907289	22	3.9753	8.75656	5.70807	Promoter (1-2kb)	6	5905286	5906018	733	1	-	Os06g0216000	Os06t0216000-01	-1271	OsOPR3	Similar to 12-oxo-phytodienoic acid reductase	-	-	-	-	-	GO:0003824//catalytic activity;GO:0010181//FMN binding;GO:0016491//oxidoreductase activity;GO:0016629//12-oxophytodienoate reductase activity	GO:0009695//jasmonic acid biosynthetic process;GO:0031408//oxylipin biosynthetic process;GO:0055114//oxidation-reduction process
G8-IP_peak_4060	3	11306294	11306548	255	11306460	23	3.9741	9.02793	5.93701	Promoter (<=1kb)	3	11307421	11307836	416	1	+	Os03g0315200	Os03t0315200-00	-961	-	Hypothetical conserved gene	-	-	-	-	GO:0016020//membrane;GO:0016021//integral component of membrane	-	-
G8-IP_peak_23	1	1355312	1355562	251	1355475	24	3.96897	9.28939	6.1741	Promoter (<=1kb)	1	1353705	1354767	1063	1	-	Os01g0124401	Os01t0124401-01	-708	RBBI3-3	Similar to Bowman-Birk type bran trypsin inhibitor	-	-	-	-	GO:0005576//extracellular region	GO:0004867//serine-type endopeptidase inhibitor activity;GO:0030414//peptidase inhibitor activity	GO:0010466//negative regulation of peptidase activity;GO:0010951//negative regulation of endopeptidase activity
G8-IP_peak_3219	2	9659491	9659654	164	9659593	24	3.96897	9.28939	6.1741	Promoter (<=1kb)	2	9660237	9660760	524	1	+	Os02g0269650	Os02t0269650-01	-644	-	Hypothetical gene	-	-	-	-	-	-	-
G8-IP_peak_5232	4	30770852	30771159	308	30770927	24	3.96897	9.28939	6.1741	Promoter (<=1kb)	4	30764550	30770580	6031	14	-	Os04g0608100	Os04t0608100-01	-347	GalK2	Ribosomal protein S5 domain 2-type fold domain containing protein	Metabolism	Carbohydrate metabolism	ko00520//Amino sugar and nucleotide sugar metabolism	K18677	GO:0005737//cytoplasm;GO:0005829//cytosol	GO:0004335//galactokinase activity;GO:0005524//ATP binding;GO:0005534//galactose binding;GO:0016301//kinase activity;GO:0016773//phosphotransferase activity, alcohol group as acceptor;GO:0047912//galacturonokinase activity	GO:0006012//galactose metabolic process;GO:0033499//galactose catabolic process via UDP-galactose;GO:0046396//D-galacturonate metabolic process;GO:0046835//carbohydrate phosphorylation
G8-IP_peak_2197	11	25847213	25847485	273	25847398	23	3.96727	9.01076	5.92142	Promoter (<=1kb)	11	25840593	25846990	6398	11	-	Os11g0649000	Os11t0649000-00	-408	-	Conserved hypothetical protein	-	-	-	-	GO:0005737//cytoplasm	GO:0003723//RNA binding;GO:0004004//ATP-dependent RNA helicase activity	GO:0000184//nuclear-transcribed mRNA catabolic process, nonsense-mediated decay
G8-IP_peak_1575	11	529849	530051	203	529947	27	3.96493	10.1029	6.89815	Promoter (1-2kb)	11	531045	532220	1176	2	+	Os11g0110901	Os11t0110901-01	-1098	-	Hypothetical conserved gene	-	-	-	-	-	-	-
G8-IP_peak_4080	3	12230771	12230944	174	12230876	27	3.96493	10.1029	6.89815	Promoter (<=1kb)	3	12231290	12232978	1689	2	+	Os03g0331900	Os03t0331900-01	-414	-	Yos1-like domain containing protein	-	-	-	-	GO:0005789//endoplasmic reticulum membrane;GO:0016020//membrane;GO:0016021//integral component of membrane;GO:0030134//COPII-coated ER to Golgi transport vesicle;GO:0030173//integral component of Golgi membrane	-	GO:0006888//ER to Golgi vesicle-mediated transport
G8-IP_peak_7241	7	24387806	24388081	276	24387967	27	3.96493	10.1029	6.89815	Promoter (1-2kb)	7	24389154	24393592	4439	6	+	Os07g0598100	Os07t0598100-01	-1187	-	Similar to Hydroxyproline-rich glycoprotein DZ-HRGP precursor	-	-	-	-	-	GO:0003723//RNA binding;GO:0008168//methyltransferase activity;GO:0008173//RNA methyltransferase activity;GO:0009020//tRNA (guanosine-2'-O-)-methyltransferase activity	GO:0002938//tRNA guanine ribose methylation;GO:0006396//RNA processing;GO:0030488//tRNA methylation;GO:0032259//methylation
G8-IP_peak_3346	2	15545023	15545476	454	15545112	29	3.96488	10.6531	7.39082	Promoter (<=1kb)	2	15543720	15544246	527	1	-	Os02g0463401	Os02t0463401-00	-866	-	Conserved hypothetical protein	-	-	-	-	-	-	-
G8-IP_peak_2252	11	27606675	27607040	366	27606819	25	3.96426	9.55147	6.39753	5' UTR	11	27605099	27609143	4045	1	-	Os11g0682600	Os11t0682600-01	2324	-	Conserved hypothetical protein	-	-	-	-	GO:0016020//membrane;GO:0016021//integral component of membrane	-	-
G8-IP_peak_7197	7	22425786	22425963	178	22425867	25	3.96426	9.55147	6.39753	Promoter (1-2kb)	7	22427661	22428649	989	1	+	Os07g0561800	Os07t0561800-01	-1794	-	Similar to carbohydrate transporter/ sugar porter	-	-	-	-	GO:0016020//membrane;GO:0016021//integral component of membrane	GO:0022857//transmembrane transporter activity	GO:0055085//transmembrane transport
G8-IP_peak_5061	4	22098451	22098791	341	22098695	25	3.96112	9.54307	6.39753	Promoter (1-2kb)	4	22095067	22097462	2396	2	-	Os04g0443700	Os04t0443700-01	-1233	-	Conserved hypothetical protein	-	-	-	-	GO:0016020//membrane;GO:0016021//integral component of membrane	-	-
G8-IP_peak_7270	7	25120481	25120644	164	25120552	26	3.9599	9.81409	6.63362	Promoter (<=1kb)	7	25119626	25120031	406	1	-	Os07g0610400	Os07t0610400-00	-521	-	Similar to prenylated Rab receptor 2	-	-	-	-	GO:0016020//membrane	-	-
G8-IP_peak_535	1	22236723	22236889	167	22236792	32	3.95773	11.4566	8.11881	Promoter (<=1kb)	1	22236858	22238067	1210	3	+	Os01g0576100	Os01t0576100-00	-66	OsbHLH012	Helix-loop-helix DNA-binding domain containing protein	-	-	-	-	-	GO:0046983//protein dimerization activity	-
G8-IP_peak_7812	8	21876655	21876819	165	21876759	32	3.95773	11.4566	8.11881	Promoter (1-2kb)	8	21873076	21875497	2422	5	-	Os08g0448000	Os08t0448000-01	-1262	4CL5	4-coumarate:coenzyme A ligase, Lignin biosynthesis, Defense against woundin	Metabolism;Metabolism;Metabolism;Metabolism;Metabolism	Global and overview maps;Global and overview maps;Biosynthesis of other secondary metabolites;Amino acid metabolism;Metabolism of cofactors and vitamins	ko01100//Metabolic pathways;ko01110//Biosynthesis of secondary metabolites;ko00940//Phenylpropanoid biosynthesis;ko00360//Phenylalanine metabolism;ko00130//Ubiquinone and other terpenoid-quinone biosynthesis	K01904;K01904;K01904;K01904;K01904	-	GO:0000166//nucleotide binding;GO:0003824//catalytic activity;GO:0005524//ATP binding;GO:0016207//4-coumarate-CoA ligase activity;GO:0016874//ligase activity	GO:0009698//phenylpropanoid metabolic process
G8-IP_peak_2318	12	891165	891327	163	891258	35	3.95425	12.2702	8.85887	Promoter (<=1kb)	12	887161	890817	3657	5	-	Os12g0118200	Os12t0118200-01	-441	-	Conserved hypothetical protein	-	-	-	-	-	-	-
G8-IP_peak_5990	6	1704474	1704768	295	1704575	25	3.94862	9.50959	6.37221	Promoter (1-2kb)	6	1699521	1702611	3091	3	-	Os06g0131700	Os06t0131700-01	-1964	ONAC007	Similar to NAM protein	-	-	-	-	GO:0005634//nucleus	GO:0003677//DNA binding	GO:0006355//regulation of transcription, DNA-templated
G8-IP_peak_5918	5	26681585	26681768	184	26681664	24	3.94619	9.23018	6.11991	Promoter (<=1kb)	5	26682661	26684165	1505	3	+	Os05g0537100	Os05t0537100-00	-997	OsWRKY7	WRKY transcription factor 10	-	-	-	-	GO:0005634//nucleus	GO:0003677//DNA binding;GO:0003700//DNA-binding transcription factor activity;GO:0043565//sequence-specific DNA binding	GO:0006355//regulation of transcription, DNA-templated
G8-IP_peak_5201	4	29148848	29149069	222	29148976	30	3.94535	10.8685	7.5895	Promoter (<=1kb)	4	29149194	29150722	1529	5	+	Os04g0578200	Os04t0578200-01	-218	-	Similar to H0404F02.9 protein	-	-	-	-	-	-	-
G8-IP_peak_7586	8	10904672	10904951	280	10904779	28	3.94095	10.308	7.07518	Promoter (1-2kb)	8	10906307	10906908	602	2	+	Os08g0280150	Os08t0280150-00	-1528	-	Hypothetical conserved gene	-	-	-	-	-	-	-
G8-IP_peak_3079	2	5158105	5158301	197	5158171	32	3.93943	11.3974	8.06397	Promoter (<=1kb)	2	5158450	5158772	323	1	+	Os02g0192600	Os02t0192600-00	-279	-	Hypothetical protein	-	-	-	-	-	-	-
G8-IP_peak_8345	9	17309436	17309760	325	17309576	27	3.93852	10.0279	6.83053	Promoter (<=1kb)	9	17309966	17312560	2595	2	+	Os09g0458000	Os09t0458000-00	-390	-	Protein of unknown function DUF827, plant family protein	-	-	-	-	GO:0005829//cytosol	-	GO:0009903//chloroplast avoidance movement;GO:0009904//chloroplast accumulation movement
G8-IP_peak_3803	2	35260882	35261086	205	35260947	24	3.93651	9.20496	6.09659	Promoter (<=1kb)	2	35261577	35261775	199	1	+	Os02g0821301	Os02t0821301-00	-630	-	Non-protein coding transcript	-	-	-	-	-	-	-
G8-IP_peak_6135	6	7119563	7119761	199	7119704	24	3.93651	9.20496	6.09659	Promoter (<=1kb)	6	7119998	7120403	406	1	+	Os06g0236900	Os06t0236900-01	-294	-	Similar to tRNA (guanine-N(7)-)-methyltransferase (EC 2.1.1.33) (tRNA(m7G46)- methyltransferase) (Methyltransferase-like protein 1)	-	-	-	-	-	GO:0008176//tRNA (guanine-N7-)-methyltransferase activity	GO:0006400//tRNA modification;GO:0106004//tRNA (guanine-N7)-methylation
G8-IP_peak_95	1	5066770	5067036	267	5066881	23	3.93135	8.92012	5.84011	Promoter (1-2kb)	1	5060605	5065209	4605	4	-	Os01g0194300	Os01t0194300-01	-1672	NH1	Ankyrin-repeat protein, Herbivore-induced defense response, Blast disease resistanc	Environmental Information Processing	Signal transduction	ko04075//Plant hormone signal transduction	K14508	GO:0005634//nucleus;GO:0005737//cytoplasm	GO:0005515//protein binding	GO:0001666//response to hypoxia;GO:0006952//defense response;GO:0009408//response to heat;GO:0009611//response to wounding;GO:0009617//response to bacterium;GO:0009625//response to insect;GO:0009627//systemic acquired resistance;GO:0009682//induced systemic resistance;GO:0009862//systemic acquired resistance, salicylic acid mediated signaling pathway;GO:0010112//regulation of systemic acquired re…
G8-IP_peak_1317	10	12213943	12214132	190	12214063	23	3.93135	8.92012	5.84011	Promoter (1-2kb)	10	12215500	12216409	910	1	+	Os10g0380100	Os10t0380100-01	-1437	Os-THT2	Transferase family protein	-	-	-	-	-	GO:0016747//transferase activity, transferring acyl groups other than amino-acyl groups	-
G8-IP_peak_3042	2	4016337	4016517	181	4016414	23	3.93135	8.92012	5.84011	Promoter (1-2kb)	2	4014845	4015186	342	1	-	Os02g0173401	Os02t0173401-00	-1228	-	Hypothetical conserved gene	-	-	-	-	-	-	-
G8-IP_peak_4320	3	21901111	21901371	261	21901275	23	3.93135	8.92012	5.84011	5' UTR	3	21900447	21904063	3617	3	+	Os03g0591000	Os03t0591000-03	828	-	Non-protein coding transcript	-	-	-	-	-	-	-
G8-IP_peak_7151	7	20818570	20818733	164	20818666	28	3.92903	10.2732	7.04729	Promoter (<=1kb)	7	20818263	20818612	350	1	-	Os07g0531800	Os07t0531800-01	-54	-	Non-protein coding transcript	-	-	-	-	-	-	-
G8-IP_peak_4053	3	10970387	10970570	184	10970471	30	3.92718	10.8125	7.53735	Promoter (<=1kb)	3	10966803	10969767	2965	9	-	Os03g0308100	Os03t0308100-01	-704	OsClpP5	Peptidase S14, ClpP family protein	-	-	-	-	GO:0009368//endopeptidase Clp complex	GO:0004176//ATP-dependent peptidase activity;GO:0004252//serine-type endopeptidase activity;GO:0008233//peptidase activity;GO:0008236//serine-type peptidase activity;GO:0016787//hydrolase activity;GO:0051117//ATPase binding	GO:0006508//proteolysis;GO:0006515//protein quality control for misfolded or incompletely synthesized proteins
G8-IP_peak_3831	3	905360	905590	231	905462	29	3.92713	10.5399	7.28658	Promoter (<=1kb)	3	906127	909697	3571	9	+	Os03g0116000	Os03t0116000-00	-665	-	Similar to 60Kd inner membrane protein, expressed	Genetic Information Processing	Folding, sorting and degradation	ko03060//Protein export	K03217	GO:0016020//membrane;GO:0016021//integral component of membrane;GO:0031305//integral component of mitochondrial inner membrane	GO:0032977//membrane insertase activity	GO:0032979//protein insertion into mitochondrial inner membrane from matrix side;GO:0033617//mitochondrial respiratory chain complex IV assembly;GO:0051205//protein insertion into membrane
G8-IP_peak_6138	6	7279830	7280116	287	7280015	27	3.92704	9.99526	6.79975	Promoter (<=1kb)	6	7280549	7282975	2427	4	+	Os06g0240050	Os06t0240050-00	-534	OsBURP09	BURP domain-containing protein 9	-	-	-	-	-	-	-
G8-IP_peak_4723	4	5007732	5008021	290	5007857	28	3.92433	10.2594	7.04313	Promoter (1-2kb)	4	5005112	5006206	1095	1	-	Os04g0173800	Os04t0173800-01	-1651	-	Lectin precursor (Agglutinin)	-	-	-	-	-	GO:0008061//chitin binding;GO:0030246//carbohydrate binding	-
G8-IP_peak_5558	5	9643287	9643453	167	9643376	29	3.9218	10.5239	7.27184	Promoter (<=1kb)	5	9641845	9642828	984	1	-	Os05g0258000	Os05t0258000-00	-548	-	Hypothetical protein	-	-	-	-	-	-	-
G8-IP_peak_742	1	29953085	29953441	357	29953235	26	3.91811	9.69861	6.53069	Promoter (<=1kb)	1	29951353	29952644	1292	1	-	Os01g0718900	Os01t0718900-01	-591	-	MADF domain domain containing protein	-	-	-	-	GO:0005634//nucleus	GO:0043565//sequence-specific DNA binding;GO:0044212//transcription regulatory region DNA binding	-
G8-IP_peak_7272	7	25286490	25286751	262	25286651	22	3.9094	8.59523	5.56393	Promoter (<=1kb)	7	25287541	25290032	2492	6	+	Os07g0614000	Os07t0614000-01	-890	OsSTRL12	Six-bladed beta-propeller, TolB-like domain containing protein	-	-	-	-	GO:0005783//endoplasmic reticulum;GO:0016020//membrane	GO:0016844//strictosidine synthase activity	GO:0009058//biosynthetic process
G8-IP_peak_3206	2	8981260	8981438	179	8981328	24	3.90457	9.12155	6.02114	Promoter (<=1kb)	2	8976813	8981140	4328	8	-	Os02g0258900	Os02t0258900-01	-188	-	Similar to Molybdopterin biosynthesis CNX2 protein (Molybdenum cofactor biosynthesis enzyme CNX2)	Metabolism;Metabolism;Genetic Information Processing	Global and overview maps;Metabolism of cofactors and vitamins;Folding, sorting and degradation	ko01100//Metabolic pathways;ko00790//Folate biosynthesis;ko04122//Sulfur relay system	K03639;K03639;K03639	GO:0019008//molybdopterin synthase complex	GO:0003824//catalytic activity;GO:0046872//metal ion binding;GO:0051536//iron-sulfur cluster binding;GO:0051539//4 iron, 4 sulfur cluster binding	GO:0006777//Mo-molybdopterin cofactor biosynthetic process
G8-IP_peak_4852	4	12540877	12541121	245	12540979	24	3.90457	9.12155	6.02114	Promoter (1-2kb)	4	12534295	12539647	5353	2	-	Os04g0288500	Os04t0288500-01	-1332	-	Protein kinase, catalytic domain domain containing protein	-	-	-	-	GO:0005886//plasma membrane;GO:0016020//membrane;GO:0016021//integral component of membrane	GO:0004672//protein kinase activity;GO:0004675//transmembrane receptor protein serine/threonine kinase activity;GO:0005524//ATP binding;GO:0030246//carbohydrate binding	GO:0002229//defense response to oomycetes;GO:0006468//protein phosphorylation;GO:0006952//defense response;GO:0007178//transmembrane receptor protein serine/threonine kinase signaling pathway;GO:0042742//defense response to bacterium
G8-IP_peak_7423	8	3429599	3429779	181	3429708	24	3.90457	9.12155	6.02114	Promoter (1-2kb)	8	3430990	3432342	1353	1	+	Os08g0158800	Os08t0158800-01	-1282	-	Transferase domain containing protein	-	-	-	-	-	GO:0016747//transferase activity, transferring acyl groups other than amino-acyl groups	-
G8-IP_peak_5943	5	28288827	28289027	201	28288912	30	3.89895	10.7252	7.45802	Promoter (<=1kb)	5	28289829	28293256	3428	3	+	Os05g0568100	Os05t0568100-01	-917	OsISC5	Similar to Iron sulfur cluster assembly protein 1, mitochondrial precursor (Iron sulfur cluster scaffold protein 1)	-	-	-	-	GO:0005737//cytoplasm;GO:0005739//mitochondrion;GO:0005759//mitochondrial matrix	GO:0005506//iron ion binding;GO:0008198//ferrous iron binding;GO:0036455//iron-sulfur transferase activity;GO:0046872//metal ion binding;GO:0051536//iron-sulfur cluster binding;GO:0051537//2 iron, 2 sulfur cluster binding;GO:0051539//4 iron, 4 sulfur cluster binding	GO:0006879//cellular iron ion homeostasis;GO:0016226//iron-sulfur cluster assembly
G8-IP_peak_12	1	973782	974057	276	973915	27	3.89864	9.91424	6.72617	Promoter (<=1kb)	1	969340	973327	3988	3	-	Os01g0117200	Os01t0117200-01	-588	OsRLCK16	Similar to ARK protein (Fragment)	-	-	-	-	-	GO:0004672//protein kinase activity;GO:0005524//ATP binding;GO:0016301//kinase activity;GO:0030247//polysaccharide binding	GO:0006468//protein phosphorylation;GO:0016310//phosphorylation
G8-IP_peak_1706	11	6127888	6128081	194	6127971	27	3.89863	9.91424	6.72617	Promoter (<=1kb)	11	6114798	6127569	12772	16	-	Os11g0217500	Os11t0217500-01	-402	OsPP119	Similar to mRNA capping enzyme, C-terminal domain containing protein, expressed	-	-	-	-	-	GO:0004725//protein tyrosine phosphatase activity;GO:0008138//protein tyrosine/serine/threonine phosphatase activity;GO:0016787//hydrolase activity;GO:0016791//phosphatase activity	GO:0006470//protein dephosphorylation;GO:0016311//dephosphorylation;GO:0035335//peptidyl-tyrosine dephosphorylation
G8-IP_peak_2362	12	2953190	2953359	170	2953267	28	3.89693	10.1791	6.96899	Promoter (1-2kb)	12	2954867	2964873	10007	13	+	Os12g0159100	Os12t0159100-01	-1600	-	Hypothetical conserved gene	-	-	-	-	GO:0016020//membrane;GO:0016021//integral component of membrane	-	-
G8-IP_peak_5883	5	24556648	24556936	289	24556855	29	3.8961	10.4464	7.20104	Promoter (1-2kb)	5	24552461	24555115	2655	6	-	Os05g0498700	Os05t0498700-01	-1740	-	Similar to Gda-1 protein	-	-	-	-	-	-	-
G8-IP_peak_7905	8	25646946	25647297	352	25647040	29	3.8961	10.4464	7.20104	Promoter (1-2kb)	8	25648884	25651641	2758	2	+	Os08g0517100	Os08t0517100-01	-1844	-	Similar to ASYMMETRIC LEAVES2 protein (LOB domain protein 36)	-	-	-	-	-	-	-
G8-IP_peak_4152	3	14857038	14857496	459	14857171	25	3.89333	9.36084	6.23794	5' UTR	3	14854768	14860453	5686	1	+	Os03g0376350	Os03t0376350-01	2403	-	Hypothetical gene	-	-	-	-	-	-	-
G8-IP_peak_2312	12	274044	274253	210	274116	24	3.89177	9.08802	5.99142	Promoter (1-2kb)	12	276001	281941	5941	2	+	Os12g0105401	Os12t0105401-00	-1885	-	Hypothetical gene	-	-	-	-	-	-	-
G8-IP_peak_5788	5	20378440	20378855	416	20378575	24	3.89177	9.08802	5.99142	Promoter (<=1kb)	5	20379338	20381121	1784	2	+	Os05g0416400	Os05t0416400-00	-763	OsCYP51H8	Similar to Cytochrome P450 CYP51H10	-	-	-	-	GO:0005783//endoplasmic reticulum;GO:0005886//plasma membrane;GO:0016020//membrane;GO:0016021//integral component of membrane	GO:0004497//monooxygenase activity;GO:0005506//iron ion binding;GO:0008398//sterol 14-demethylase activity;GO:0016491//oxidoreductase activity;GO:0016705//oxidoreductase activity, acting on paired donors, with incorporation or reduction of molecular oxygen;GO:0020037//heme binding;GO:0046872//metal ion binding	GO:0016125//sterol metabolic process;GO:0016126//sterol biosynthetic process;GO:0055114//oxidation-reduction process;GO:0070988//demethylation
G8-IP_peak_1950	11	16988977	16989210	234	16989062	27	3.88459	9.87405	6.68982	Promoter (1-2kb)	11	16985402	16987473	2072	1	-	Os11g0482901	Os11t0482901-01	-1589	-	Hypothetical gene	-	-	-	-	-	-	-
G8-IP_peak_4226	3	17075966	17076230	265	17076018	23	3.88063	8.79139	5.73823	Promoter (1-2kb)	3	17077854	17084040	6187	11	+	Os03g0412900	Os03t0412900-00	-1836	-	DEK, C-terminal domain containing protein	-	-	-	-	GO:0005634//nucleus	GO:0042393//histone binding	GO:2000779//regulation of double-strand break repair
G8-IP_peak_6047	6	4353704	4353902	199	4353801	23	3.87737	8.7831	5.73022	Promoter (<=1kb)	6	4347162	4353377	6216	10	-	Os06g0186400	Os06t0186400-01	-424	OsSCP32	Similar to Serine carboxypeptidase II-2 precursor (EC 3.4.16.6) (CP-MII.2) (Fragment)	-	-	-	-	GO:0005773//vacuole	GO:0004180//carboxypeptidase activity;GO:0004185//serine-type carboxypeptidase activity;GO:0008233//peptidase activity;GO:0016787//hydrolase activity	GO:0006508//proteolysis;GO:0051603//proteolysis involved in cellular protein catabolic process
G8-IP_peak_7380	8	1590839	1591001	163	1590907	30	3.87616	10.6544	7.39211	Promoter (<=1kb)	8	1589206	1590207	1002	1	-	Os08g0127800	Os08t0127800-02	-700	-	Conserved hypothetical protein	-	-	-	-	-	-	-
G8-IP_peak_5001	4	19923543	19923741	199	19923582	28	3.87529	10.1154	6.91039	Promoter (<=1kb)	4	19924408	19928041	3634	1	+	Os04g0402250	Os04t0402250-01	-826	-	Conserved hypothetical protein	-	-	-	-	-	-	-
G8-IP_peak_631	1	25695282	25695539	258	25695401	26	3.8743	9.57687	6.42032	Promoter (1-2kb)	1	25696671	25705077	8407	8	+	Os01g0639900	Os01t0639900-01	-1270	BETACA1	beta-carbonic anhydrase (EC:4.2.1.1), Carbon assimilation, CO<sub>2</sub>-mediated stomatal pore respons	Metabolism	Energy metabolism	ko00910//Nitrogen metabolism	K01673	GO:0005737//cytoplasm	GO:0004089//carbonate dehydratase activity;GO:0008270//zinc ion binding;GO:0016829//lyase activity	GO:0010037//response to carbon dioxide;GO:0010119//regulation of stomatal movement;GO:0015976//carbon utilization
G8-IP_peak_6308	6	14769508	14769686	179	14769604	26	3.87141	9.56882	6.41256	Promoter (<=1kb)	6	14770312	14773944	3633	3	+	Os06g0358800	Os06t0358800-01	-708	-	Ribonuclease III domain containing protein	-	-	-	-	-	GO:0003723//RNA binding;GO:0004518//nuclease activity;GO:0004519//endonuclease activity;GO:0004525//ribonuclease III activity;GO:0016787//hydrolase activity;GO:0046872//metal ion binding	GO:0006396//RNA processing;GO:0090305//nucleic acid phosphodiester bond hydrolysis;GO:0090501//RNA phosphodiester bond hydrolysis;GO:0090502//RNA phosphodiester bond hydrolysis, endonucleolytic
G8-IP_peak_5934	5	27860020	27860224	205	27860115	27	3.87064	9.83407	6.65189	Promoter (<=1kb)	5	27860628	27865020	4393	5	+	Os05g0559600	Os05t0559600-01	-513	OsGT43E	Glycosyl transferase, family 43 protein	-	-	-	-	GO:0000139//Golgi membrane;GO:0005794//Golgi apparatus;GO:0016020//membrane;GO:0016021//integral component of membrane	GO:0015018//galactosylgalactosylxylosylprotein 3-beta-glucuronosyltransferase activity;GO:0016740//transferase activity;GO:0016757//transferase activity, transferring glycosyl groups;GO:0042285//xylosyltransferase activity	GO:0009834//plant-type secondary cell wall biogenesis;GO:0010417//glucuronoxylan biosynthetic process;GO:0045492//xylan biosynthetic process;GO:0071555//cell wall organization
G8-IP_peak_7196	7	22407664	22407866	203	22407788	23	3.86763	8.75828	5.7091	Promoter (1-2kb)	7	22402733	22406085	3353	1	-	Os07g0561101	Os07t0561101-01	-1703	-	Hypothetical conserved gene	-	-	-	-	-	GO:0005199//structural constituent of cell wall	-
G8-IP_peak_1414	10	16664846	16665056	211	16664955	30	3.86579	10.6222	7.36319	Promoter (<=1kb)	10	16663612	16664794	1183	1	-	Os10g0456000	Os10t0456000-01	-161	-	Hypothetical protein	-	-	-	-	GO:0016020//membrane;GO:0016021//integral component of membrane	-	-
G8-IP_peak_4431	3	26213314	26213722	409	26213635	26	3.85991	9.53673	6.39646	Promoter (1-2kb)	3	26207742	26211666	3925	10	-	Os03g0666200	Os03t0666200-01	-1969	OsSWAP70A	Rac/Rop guanine nucleotide exchange factor, Regulation of immune response	-	-	-	-	-	GO:0004674//protein serine/threonine kinase activity	GO:0018105//peptidyl-serine phosphorylation;GO:0035556//intracellular signal transduction
G8-IP_peak_1674	11	4775443	4775978	536	4775843	25	3.85593	9.2596	6.14603	Promoter (<=1kb)	11	4776674	4777775	1102	2	+	Os11g0195200	Os11t0195200-00	-831	-	Hypothetical conserved gene	-	-	-	-	-	-	-
G8-IP_peak_1873	11	14202432	14202708	277	14202635	25	3.85593	9.2596	6.14603	Promoter (<=1kb)	11	14203011	14204045	1035	1	+	Os11g0436500	Os11t0436500-00	-376	-	Protein of unknown function DUF295 domain containing protein	-	-	-	-	-	-	-
G8-IP_peak_3494	2	20492997	20493176	180	20493074	25	3.85593	9.2596	6.14603	Promoter (1-2kb)	2	20490867	20491976	1110	2	-	Os02g0546600	Os02t0546600-01	-1098	OsERF#098	Similar to AP2 domain containing protein RAP2.2 (Fragment)	-	-	-	-	GO:0005634//nucleus	GO:0003677//DNA binding;GO:0003700//DNA-binding transcription factor activity	GO:0006355//regulation of transcription, DNA-templated
G8-IP_peak_4209	3	16363919	16364371	453	16364273	25	3.85593	9.2596	6.14603	Promoter (1-2kb)	3	16359486	16362281	2796	5	-	Os03g0402000	Os03t0402000-01	-1992	-	TRAPP I complex, Bet3 domain containing protein	-	-	-	-	GO:0005783//endoplasmic reticulum;GO:0005794//Golgi apparatus;GO:0005829//cytosol;GO:0030008//TRAPP complex;GO:0033106//cis-Golgi network membrane	GO:0017112//Rab guanyl-nucleotide exchange factor activity	GO:0006888//ER to Golgi vesicle-mediated transport;GO:0006891//intra-Golgi vesicle-mediated transport;GO:0016192//vesicle-mediated transport;GO:0048193//Golgi vesicle transport
G8-IP_peak_4958	4	18417872	18418054	183	18417988	25	3.85593	9.2596	6.14603	Promoter (<=1kb)	4	18414082	18417621	3540	6	-	Os04g0376700	Os04t0376700-00	-367	-	Similar to ER lumen protein retaining receptor (HDEL receptor) (PGP169-12)	-	-	-	-	GO:0005783//endoplasmic reticulum;GO:0005789//endoplasmic reticulum membrane;GO:0005794//Golgi apparatus;GO:0005801//cis-Golgi network;GO:0016020//membrane;GO:0016021//integral component of membrane	GO:0046923//ER retention sequence binding	GO:0006621//protein retention in ER lumen;GO:0006888//ER to Golgi vesicle-mediated transport;GO:0015031//protein transport
G8-IP_peak_6516	6	24033016	24033204	189	24033133	25	3.85593	9.2596	6.14603	Promoter (<=1kb)	6	24033805	24036789	2985	3	+	Os06g0605900	Os06t0605900-01	-672	OsFbox316	Leucine-rich repeat, cysteine-containing subtype containing protein	-	-	-	-	GO:0019005//SCF ubiquitin ligase complex	GO:0004842//ubiquitin-protein transferase activity;GO:0005515//protein binding	GO:0006511//ubiquitin-dependent protein catabolic process;GO:0016567//protein ubiquitination;GO:0031146//SCF-dependent proteasomal ubiquitin-dependent protein catabolic process
G8-IP_peak_4044	3	10776510	10776726	217	10776617	22	3.85493	8.46089	5.44355	Promoter (1-2kb)	3	10772472	10775507	3036	3	-	Os03g0304500	Os03t0304500-01	-1110	-	Tetratricopeptide-like helical domain containing protein	-	-	-	-	-	GO:0005515//protein binding	-
G8-IP_peak_6689	6	31104544	31104945	402	31104831	26	3.84848	9.50478	6.36768	Promoter (<=1kb)	6	31105533	31107415	1883	3	+	Os06g0729900	Os06t0729900-00	-702	-	Similar to LysM domain containing protein	-	-	-	-	-	-	-
G8-IP_peak_969	1	40204742	40204911	170	40204864	26	3.84563	9.49681	6.36008	Promoter (<=1kb)	1	40205112	40206882	1771	2	+	Os01g0920800	Os01t0920800-00	-248	-	Conserved hypothetical protein	-	-	-	-	GO:0016020//membrane;GO:0016021//integral component of membrane	-	-
G8-IP_peak_6714	7	970509	970728	220	970577	25	3.84547	9.23119	6.1208	Promoter (1-2kb)	7	967261	968685	1425	1	-	Os07g0118000	Os07t0118000-00	-1892	-	Hypothetical conserved gene	-	-	-	-	-	GO:0043531//ADP binding	-
G8-IP_peak_1666	11	4399230	4399517	288	4399468	22	3.84489	8.43601	5.42052	Promoter (1-2kb)	11	4387512	4397808	10297	30	-	Os11g0186400	Os11t0186400-00	-1660	OsPoldelta1	Similar to DNA polymerase delta catalytic subunit (EC 2.7.7.7)	Metabolism;Metabolism;Metabolism;Genetic Information Processing;Genetic Information Processing;Genetic Information Processing;Genetic Information Processing;Genetic Information Processing	Global and overview maps;Nucleotide metabolism;Nucleotide metabolism;Replication and repair;Replication and repair;Replication and repair;Replication and repair;Replication and repair	ko01100//Metabolic pathways;ko00230//Purine metabolism;ko00240//Pyrimidine metabolism;ko03420//Nucleotide excision repair;ko03440//Homologous recombination;ko03030//DNA replication;ko03430//Mismatch repair;ko03410//Base excision repair	K02327;K02327;K02327;K02327;K02327;K02327;K02327;K02327	GO:0005634//nucleus;GO:0043625//delta DNA polymerase complex	GO:0000166//nucleotide binding;GO:0003676//nucleic acid binding;GO:0003677//DNA binding;GO:0003887//DNA-directed DNA polymerase activity;GO:0004518//nuclease activity;GO:0004527//exonuclease activity;GO:0008296//3'-5'-exodeoxyribonuclease activity;GO:0016740//transferase activity;GO:0016779//nucleotidyltransferase activity;GO:0016787//hydrolase activity;GO:0046872//metal ion binding;GO:0051536//i…	GO:0006260//DNA replication;GO:0006261//DNA-dependent DNA replication;GO:0006287//base-excision repair, gap-filling;GO:0006297//nucleotide-excision repair, DNA gap filling;GO:0045004//DNA replication proofreading;GO:0071897//DNA biosynthetic process;GO:0090305//nucleic acid phosphodiester bond hydrolysis
G8-IP_peak_3876	3	4141251	4141416	166	4141320	28	3.84327	10.0208	6.82365	Promoter (<=1kb)	3	4141936	4143332	1397	1	+	Os03g0178550	Os03t0178550-01	-616	-	Hypothetical gene	-	-	-	-	-	-	-
G8-IP_peak_2569	12	10074326	10074546	221	10074408	25	3.84251	9.22316	6.11304	5' UTR	12	10070074	10072136	2063	3	-	Os12g0274200	Os12t0274200-01	-2272	OsGELP113	Lipase, GDSL domain containing protein	-	-	-	-	-	GO:0016788//hydrolase activity, acting on ester bonds	-
G8-IP_peak_2316	12	744448	744832	385	744731	23	3.8419	8.69255	5.65205	Promoter (1-2kb)	12	746162	747120	959	2	+	Os12g0115300	Os12t0115300-01	-1431	OsLTP1.19	Plant lipid transfer protein and hydrophobic protein, helical domain containing protein	-	-	-	-	-	GO:0008289//lipid binding	GO:0006869//lipid transport
G8-IP_peak_2610	12	11261364	11261561	198	11261457	31	3.8378	10.8002	7.52559	Promoter (1-2kb)	12	11262587	11263593	1007	2	+	Os12g0291100	Os12t0291100-01	-1130	RbcS3	Similar to Petunia ribulose 1,5-bisphosphate carboxylase small subunit mRNA (clone pSSU 51), partial cds. (Fragment)	Metabolism;Metabolism;Metabolism;Metabolism	Global and overview maps;Global and overview maps;Energy metabolism;Carbohydrate metabolism	ko01100//Metabolic pathways;ko01200//Carbon metabolism;ko00710//Carbon fixation in photosynthetic organisms;ko00630//Glyoxylate and dicarboxylate metabolism	K01602;K01602;K01602;K01602	GO:0009507//chloroplast;GO:0009536//plastid	GO:0004497//monooxygenase activity;GO:0016491//oxidoreductase activity;GO:0016829//lyase activity;GO:0016984//ribulose-bisphosphate carboxylase activity	GO:0009853//photorespiration;GO:0015977//carbon fixation;GO:0015979//photosynthesis;GO:0019253//reductive pentose-phosphate cycle;GO:0055114//oxidation-reduction process
G8-IP_peak_3432	2	18583210	18583997	788	18583402	31	3.8378	10.8002	7.52559	Promoter (1-2kb)	2	18580778	18581665	888	1	-	Os02g0515200	Os02t0515200-03	-1737	-	BAR domain containing protein	-	-	-	-	-	-	-
G8-IP_peak_1029	1	42558153	42558427	275	42558280	21	3.83653	8.15222	5.16834	Promoter (1-2kb)	1	42549567	42556862	7296	16	-	Os01g0965000	Os01t0965000-00	-1418	-	Similar to DNA-directed RNA polymerase	-	-	-	-	GO:0005666//RNA polymerase III complex	GO:0001056//RNA polymerase III activity;GO:0003677//DNA binding;GO:0003899//DNA-directed 5'-3' RNA polymerase activity;GO:0016740//transferase activity;GO:0016779//nucleotidyltransferase activity	GO:0006351//transcription, DNA-templated;GO:0006383//transcription by RNA polymerase III
G8-IP_peak_1382	10	15492544	15492851	308	15492633	21	3.83653	8.15222	5.16834	Promoter (1-2kb)	10	15493843	15494095	253	1	+	Os10g0434801	Os10t0434801-00	-1210	-	Hypothetical conserved gene	-	-	-	-	-	-	-
G8-IP_peak_2083	11	21291012	21291218	207	21291160	21	3.83653	8.15222	5.16834	Promoter (1-2kb)	11	21284892	21289519	4628	4	-	Os11g0569800	Os11t0569800-01	-1641	-	Protein kinase, catalytic domain domain containing protein	-	-	-	-	GO:0016020//membrane;GO:0016021//integral component of membrane	GO:0004672//protein kinase activity;GO:0005515//protein binding;GO:0005524//ATP binding;GO:0016301//kinase activity	GO:0006468//protein phosphorylation;GO:0016310//phosphorylation
G8-IP_peak_2553	12	9452906	9453107	202	9453021	21	3.83653	8.15222	5.16834	Promoter (<=1kb)	12	9453794	9454286	493	1	+	Os12g0265800	Os12t0265800-01	-773	-	Hypothetical conserved gene	-	-	-	-	GO:0016020//membrane;GO:0016021//integral component of membrane	-	-
G8-IP_peak_4412	3	25695956	25696217	262	25696110	21	3.83653	8.15222	5.16834	Promoter (<=1kb)	3	25690409	25695115	4707	7	-	Os03g0658000	Os03t0658000-00	-995	-	Cytochrome P450 domain containing protein	-	-	-	-	GO:0016020//membrane;GO:0016021//integral component of membrane	GO:0005506//iron ion binding;GO:0016705//oxidoreductase activity, acting on paired donors, with incorporation or reduction of molecular oxygen;GO:0020037//heme binding	GO:0055114//oxidation-reduction process
G8-IP_peak_5353	5	2026874	2027070	197	2026958	21	3.83653	8.15222	5.16834	Promoter (<=1kb)	5	2027782	2030021	2240	2	+	Os05g0134700	Os05t0134700-01	-824	prx66	Haem peroxidase family protein	-	-	-	-	GO:0005576//extracellular region;GO:0009505//plant-type cell wall;GO:0009506//plasmodesma	GO:0004601//peroxidase activity;GO:0016491//oxidoreductase activity;GO:0020037//heme binding;GO:0046872//metal ion binding	GO:0006979//response to oxidative stress;GO:0042744//hydrogen peroxide catabolic process;GO:0055114//oxidation-reduction process;GO:0098869//cellular oxidant detoxification
G8-IP_peak_5562	5	10126716	10126971	256	10126844	21	3.83653	8.15222	5.16834	Promoter (<=1kb)	5	10124779	10126224	1446	1	-	Os05g0261700	Os05t0261700-01	-620	-	Hypothetical conserved gene	-	-	-	-	GO:0005886//plasma membrane	GO:0005515//protein binding	-
G8-IP_peak_5980	6	1124843	1125029	187	1124951	21	3.83653	8.15222	5.16834	Promoter (<=1kb)	6	1125408	1127807	2400	1	+	Os06g0121200	Os06t0121200-00	-457	-	Protein of unknown function DUF594 family protein	-	-	-	-	GO:0016020//membrane;GO:0016021//integral component of membrane	-	-
G8-IP_peak_6210	6	9873306	9873518	213	9873435	21	3.83653	8.15222	5.16834	Promoter (1-2kb)	6	9870664	9872417	1754	1	-	Os06g0282000	Os06t0282000-01	-1018	-	UDP-glucuronosyl/UDP-glucosyltransferase family protein	-	-	-	-	GO:0043231//intracellular membrane-bounded organelle	GO:0008194//UDP-glycosyltransferase activity;GO:0016740//transferase activity;GO:0016758//transferase activity, transferring hexosyl groups;GO:0080043//quercetin 3-O-glucosyltransferase activity;GO:0080044//quercetin 7-O-glucosyltransferase activity	-
G8-IP_peak_6909	7	9097312	9097634	323	9097402	21	3.83653	8.15222	5.16834	Promoter (1-2kb)	7	9099097	9102892	3796	9	+	Os07g0260300	Os07t0260300-01	-1695	-	Thioredoxin fold domain containing protein	-	-	-	-	GO:0005623//cell	GO:0016209//antioxidant activity;GO:0016491//oxidoreductase activity	GO:0045454//cell redox homeostasis;GO:0055114//oxidation-reduction process;GO:0098869//cellular oxidant detoxification
G8-IP_peak_7921	8	26639479	26639647	169	26639562	21	3.83653	8.15222	5.16834	Promoter (<=1kb)	8	26640420	26647372	6953	3	+	Os08g0533900	Os08t0533900-00	-858	-	Hypothetical conserved gene	-	-	-	-	GO:0016020//membrane;GO:0016021//integral component of membrane	-	-
G8-IP_peak_8232	9	12368161	12368341	181	12368217	21	3.83653	8.15222	5.16834	Promoter (1-2kb)	9	12369674	12371236	1563	2	+	Os09g0371400	Os09t0371400-00	-1457	-	Similar to predicted protein	-	-	-	-	GO:0016020//membrane;GO:0016021//integral component of membrane	-	-
G8-IP_peak_8340	9	17180837	17181004	168	17180888	21	3.83653	8.15222	5.16834	Promoter (1-2kb)	9	17182867	17188315	5449	8	+	Os09g0456100	Os09t0456100-01	-1979	LP1	Remorin_C-containing protein, Control of panicle lengt	-	-	-	-	-	-	-
G8-IP_peak_7891	8	25058012	25058187	176	25058107	24	3.83304	8.93347	5.85277	Promoter (1-2kb)	8	25053426	25056287	2862	1	-	Os08g0506350	Os08t0506350-01	-1820	-	Conserved hypothetical protein	-	-	-	-	-	-	-
G8-IP_peak_6366	6	17996988	17997528	541	17997195	28	3.83009	9.98173	6.7879	Promoter (<=1kb)	6	17997701	18000859	3159	3	+	Os06g0506100	Os06t0506100-01	-506	-	Pentatricopeptide repeat domain containing protein	-	-	-	-	-	GO:0005515//protein binding	GO:0009451//RNA modification
G8-IP_peak_4711	4	4521928	4522260	333	4522133	24	3.82999	8.92541	5.84514	Promoter (<=1kb)	4	4520914	4521524	611	1	-	Os04g0166500	Os04t0166500-01	-609	-	Hypothetical conserved gene	-	-	-	-	-	-	-
G8-IP_peak_6128	6	6978760	6979068	309	6978984	27	3.82939	9.7154	6.54632	Promoter (1-2kb)	6	6980036	6986313	6278	9	+	Os06g0234100	Os06t0234100-01	-1052	OsDegp10	Peptidase S1C, HrtA/DegP2/Q/S family protein	-	-	-	-	-	GO:0004252//serine-type endopeptidase activity;GO:0005515//protein binding;GO:0008233//peptidase activity	GO:0006508//proteolysis
G8-IP_peak_6762	7	3225367	3225559	193	3225465	27	3.82939	9.7154	6.54632	5' UTR	7	3221777	3229237	7461	4	+	Os07g0160100	Os07t0160100-03	3688	YAB1	Similar to cDNA clone:J023038F18, full insert sequence	-	-	-	-	GO:0005634//nucleus	GO:0003677//DNA binding;GO:0046872//metal ion binding	GO:0007275//multicellular organism development;GO:0009908//flower development;GO:0010158//abaxial cell fate specification;GO:0030154//cell differentiation;GO:0045165//cell fate commitment;GO:0048833//specification of floral organ number
G8-IP_peak_119	1	5639366	5639534	169	5639495	23	3.82916	8.65993	5.62252	Promoter (<=1kb)	1	5639835	5641475	1641	2	+	Os01g0202500	Os01t0202500-01	-340	OsBBX1	Similar to B-box zinc finger family protein	-	-	-	-	GO:0005634//nucleus	GO:0008270//zinc ion binding	GO:0006355//regulation of transcription, DNA-templated;GO:0009640//photomorphogenesis
G8-IP_peak_2969	2	724978	725172	195	725064	26	3.82863	9.4492	6.31814	Promoter (1-2kb)	2	726578	734044	7467	7	+	Os02g0113400	Os02t0113400-01	-1514	-	Protein of unknown function DUF544 family protein	-	-	-	-	-	-	-
G8-IP_peak_1041	1	43111410	43111587	178	43111515	22	3.82827	8.39477	5.3839	Promoter (1-2kb)	1	43112781	43113407	627	1	+	Os01g0975800	Os01t0975800-00	-1266	OsMADS79	Similar to DNA binding protein	-	-	-	-	GO:0005634//nucleus	GO:0000977//RNA polymerase II regulatory region sequence-specific DNA binding;GO:0000981//DNA-binding transcription factor activity, RNA polymerase II-specific;GO:0003677//DNA binding;GO:0008134//transcription factor binding;GO:0043565//sequence-specific DNA binding;GO:0044212//transcription regulatory region DNA binding;GO:0046983//protein dimerization activity	GO:0007275//multicellular organism development;GO:0045944//positive regulation of transcription by RNA polymerase II
G8-IP_peak_150	1	6533220	6533384	165	6533314	25	3.82782	9.18317	6.07653	Promoter (1-2kb)	1	6534612	6535829	1218	1	+	Os01g0219300	Os01t0219300-01	-1298	-	Conserved hypothetical protein	-	-	-	-	-	-	-
G8-IP_peak_2041	11	19616655	19616884	230	19616801	26	3.82333	9.43431	6.30425	Promoter (1-2kb)	11	19615010	19615672	663	1	-	Os11g0537900	Os11t0537900-01	-1129	-	Conserved hypothetical protein	-	-	-	-	-	-	-
G8-IP_peak_1911	11	15461654	15461852	199	15461773	31	3.82006	10.7432	7.47504	5' UTR	11	15460947	15462351	1405	1	+	Os11g0456300	Os11t0456300-02	826	OSK1	Similar to SKP1-like protein 1A	Genetic Information Processing;Genetic Information Processing	Folding, sorting and degradation;Folding, sorting and degradation	ko04141//Protein processing in endoplasmic reticulum;ko04120//Ubiquitin mediated proteolysis	K03094;K03094	GO:0005634//nucleus	-	GO:0006511//ubiquitin-dependent protein catabolic process;GO:0016032//viral process;GO:0016567//protein ubiquitination
G8-IP_peak_3861	3	2912973	2913287	315	2913187	28	3.81961	9.95062	6.75926	Promoter (<=1kb)	3	2913921	2922883	8963	20	+	Os03g0152900	Os03t0152900-01	-734	-	Similar to predicted protein	-	-	-	-	GO:0005737//cytoplasm;GO:0005856//cytoskeleton;GO:0005871//kinesin complex;GO:0005874//microtubule	GO:0000166//nucleotide binding;GO:0003777//microtubule motor activity;GO:0005515//protein binding;GO:0005524//ATP binding;GO:0008017//microtubule binding;GO:0016887//ATPase activity	GO:0007018//microtubule-based movement;GO:0032886//regulation of microtubule-based process;GO:0048364//root development
G8-IP_peak_8261	9	13884048	13884273	226	13884214	29	3.81808	10.2096	6.99687	Promoter (<=1kb)	9	13880665	13883828	3164	5	-	Os09g0397400	Os09t0397400-01	-386	OsTBL36	Protein of unknown function DUF231, plant domain containing protein	-	-	-	-	GO:0005794//Golgi apparatus	GO:0016407//acetyltransferase activity	GO:0005975//carbohydrate metabolic process;GO:0045492//xylan biosynthetic process
G8-IP_peak_6804	7	4702152	4702357	206	4702250	28	3.817	9.94286	6.75177	Promoter (<=1kb)	7	4703148	4704371	1224	3	+	Os07g0188050	Os07t0188050-00	-898	-	Hypothetical protein	-	-	-	-	-	-	-
G8-IP_peak_5634	5	14362529	14362739	211	14362642	27	3.81583	9.67625	6.50948	Promoter (1-2kb)	5	14360753	14361588	836	1	-	Os05g0312600	Os05t0312600-01	-1054	OsCML21	EF-Hand type domain containing protein	Organismal Systems	Environmental adaptation	ko04626//Plant-pathogen interaction	K13448	-	GO:0005509//calcium ion binding;GO:0046872//metal ion binding	-
G8-IP_peak_7521	8	7618616	7618897	282	7618744	27	3.81583	9.67625	6.50948	5' UTR	8	7616789	7620106	3318	4	-	Os08g0225100	Os08t0225100-00	1362	-	Similar to predicted protein	-	-	-	-	GO:0016020//membrane;GO:0016021//integral component of membrane	-	-
G8-IP_peak_1612	11	2690624	2690825	202	2690637	26	3.81458	9.40976	6.28274	Promoter (1-2kb)	11	2687944	2689079	1136	1	-	Os11g0156700	Os11t0156700-01	-1558	-	Conserved hypothetical protein	-	-	-	-	GO:0016020//membrane;GO:0016021//integral component of membrane	-	-
G8-IP_peak_4100	3	13009512	13009712	201	13009591	26	3.81458	9.40976	6.28274	Promoter (1-2kb)	3	13004689	13008130	3442	5	-	Os03g0347500	Os03t0347500-01	-1461	OsSWEET12	Similar to Senescence-associated protein (SAG29)	-	-	-	-	GO:0005886//plasma membrane;GO:0005887//integral component of plasma membrane;GO:0012506//vesicle membrane;GO:0016020//membrane;GO:0016021//integral component of membrane;GO:0032588//trans-Golgi network membrane	GO:0008515//sucrose transmembrane transporter activity;GO:0051119//sugar transmembrane transporter activity	GO:0008643//carbohydrate transport;GO:0034219//carbohydrate transmembrane transport;GO:0071836//nectar secretion
G8-IP_peak_6709	7	835935	836154	220	836021	26	3.81458	9.40976	6.28274	Promoter (<=1kb)	7	834313	835728	1416	1	-	Os07g0115200	Os07t0115200-01	-293	OsSTA185	Conserved hypothetical protein	-	-	-	-	-	-	-
G8-IP_peak_7523	8	7650474	7650841	368	7650775	21	3.8135	8.09683	5.13661	Promoter (1-2kb)	8	7652630	7664411	11782	11	+	Os08g0225400	Os08t0225400-01	-1855	-	Similar to OSIGBa0113I13.9 protein	-	-	-	-	GO:0016020//membrane;GO:0016021//integral component of membrane	GO:0008375//acetylglucosaminyltransferase activity	-
G8-IP_peak_161	1	7109614	7109828	215	7109678	27	3.80774	9.65286	6.48741	Promoter (<=1kb)	1	7104701	7109095	4395	5	-	Os01g0228800	Os01t0228800-01	-583	-	Conserved hypothetical protein	-	-	-	-	-	-	-
G8-IP_peak_4607	3	34735373	34735610	238	34735541	23	3.80394	8.59518	5.56393	Promoter (<=1kb)	3	34733490	34734706	1217	3	-	Os03g0826800	Os03t0826800-01	-835	-	Conserved hypothetical protein	-	-	-	-	-	-	-
G8-IP_peak_757	1	30383854	30384143	290	30383998	21	3.80246	8.07021	5.11146	Promoter (<=1kb)	1	30377964	30383831	5868	3	-	Os01g0728350	Os01t0728350-00	-167	-	Similar to Cytochrome P450 monooxygenase CYP72A5	-	-	-	-	-	GO:0004497//monooxygenase activity;GO:0005506//iron ion binding;GO:0016705//oxidoreductase activity, acting on paired donors, with incorporation or reduction of molecular oxygen;GO:0020037//heme binding	GO:0055114//oxidation-reduction process
G8-IP_peak_971	1	40378528	40378756	229	40378654	21	3.80246	8.07021	5.11146	Promoter (<=1kb)	1	40379167	40379690	524	1	+	Os01g0923200	Os01t0923200-01	-513	-	Similar to AT.I.24-6 protein (Fragment)	-	-	-	-	GO:0016020//membrane;GO:0016021//integral component of membrane	-	-
G8-IP_peak_6088	6	5612098	5612306	209	5612187	21	3.80246	8.07021	5.11146	Promoter (1-2kb)	6	5614074	5616716	2643	5	+	Os06g0210000	Os06t0210000-00	-1887	-	Protein of unknown function DUF6 domain containing protein	-	-	-	-	GO:0005886//plasma membrane;GO:0016020//membrane;GO:0016021//integral component of membrane	GO:0022857//transmembrane transporter activity	GO:0055085//transmembrane transport
G8-IP_peak_332	1	12595842	12596004	163	12595915	27	3.79354	9.61173	6.45122	Promoter (1-2kb)	1	12584890	12594761	9872	17	-	Os01g0327600	Os01t0327600-01	-1154	-	Conserved hypothetical protein	-	-	-	-	-	GO:0004672//protein kinase activity;GO:0005515//protein binding;GO:0005524//ATP binding	GO:0006468//protein phosphorylation;GO:0006623//protein targeting to vacuole;GO:0009816//defense response to bacterium, incompatible interaction
G8-IP_peak_2328	12	1657479	1657714	236	1657601	27	3.79354	9.61173	6.45122	Promoter (1-2kb)	12	1658923	1661216	2294	4	+	Os12g0133850	Os12t0133850-00	-1322	-	Hypothetical protein	-	-	-	-	-	-	-
G8-IP_peak_3066	2	4789379	4789683	305	4789467	27	3.79354	9.61173	6.45122	Promoter (1-2kb)	2	4791404	4793451	2048	2	+	Os02g0186100	Os02t0186100-01	-1937	-	Hypothetical conserved gene	-	-	-	-	GO:0016020//membrane	GO:0005506//iron ion binding;GO:0016705//oxidoreductase activity, acting on paired donors, with incorporation or reduction of molecular oxygen;GO:0016709//oxidoreductase activity, acting on paired donors, with incorporation or reduction of molecular oxygen, NAD(P)H as one donor, and incorporation of one atom of oxygen;GO:0020037//heme binding	GO:0055114//oxidation-reduction process
G8-IP_peak_5591	5	11756727	11757015	289	11756895	27	3.79354	9.61173	6.45122	Promoter (<=1kb)	5	11753281	11756377	3097	2	-	Os05g0280500	Os05t0280500-01	-518	GPAT	Phospholipid/glycerol acyltransferase domain containing protein	Metabolism;Metabolism;Metabolism;Metabolism	Global and overview maps;Global and overview maps;Lipid metabolism;Lipid metabolism	ko01100//Metabolic pathways;ko01110//Biosynthesis of secondary metabolites;ko00564//Glycerophospholipid metabolism;ko00561//Glycerolipid metabolism	K13508;K13508;K13508;K13508	GO:0016020//membrane;GO:0016021//integral component of membrane	GO:0016740//transferase activity;GO:0016746//transferase activity, transferring acyl groups;GO:0016791//phosphatase activity;GO:0090447//glycerol-3-phosphate 2-O-acyltransferase activity	GO:0010143//cutin biosynthetic process;GO:0016311//dephosphorylation
G8-IP_peak_7350	8	110535	110764	230	110656	27	3.79354	9.61173	6.45122	Promoter (<=1kb)	8	109493	110375	883	1	-	Os08g0102000	Os08t0102000-01	-281	OsSNAT2	Serotonin N-acetyltransferase, Melatonin synthesi	Metabolism;Metabolism	Global and overview maps;Amino acid metabolism	ko01100//Metabolic pathways;ko00380//Tryptophan metabolism	K22450;K22450	GO:0005737//cytoplasm;GO:0009507//chloroplast;GO:0009536//plastid	GO:0004059//aralkylamine N-acetyltransferase activity;GO:0016740//transferase activity;GO:0016746//transferase activity, transferring acyl groups	GO:0030187//melatonin biosynthetic process
G8-IP_peak_5969	6	358908	359196	289	359136	25	3.79014	9.08026	5.98549	Promoter (<=1kb)	6	359669	361668	2000	3	+	Os06g0105100	Os06t0105100-00	-533	OsWRKY86	Similar to Legumain	-	-	-	-	GO:0005773//vacuole	GO:0004197//cysteine-type endopeptidase activity;GO:0008233//peptidase activity	GO:0006508//proteolysis;GO:0006624//vacuolar protein processing;GO:0051603//proteolysis involved in cellular protein catabolic process
G8-IP_peak_3715	2	30517188	30517554	367	30517262	27	3.78901	9.59857	6.44086	Promoter (<=1kb)	2	30518062	30522415	4354	4	+	Os02g0732200	Os02t0732200-01	-800	OsPUB9	Armadillo-like helical domain containing protein	-	-	-	-	GO:0005634//nucleus;GO:0005737//cytoplasm	GO:0004842//ubiquitin-protein transferase activity;GO:0005515//protein binding	GO:0016567//protein ubiquitination
G8-IP_peak_4441	3	26583219	26583391	173	26583279	27	3.78901	9.59857	6.44086	Promoter (1-2kb)	3	26581781	26582090	310	2	-	Os03g0673000	Os03t0673000-00	-1189	OsH10	Similar to Knotted1-type homeobox protein OSH10 (Fragment)	-	-	-	-	GO:0005634//nucleus	GO:0003677//DNA binding	GO:0006355//regulation of transcription, DNA-templated
G8-IP_peak_5248	4	31447619	31447791	173	31447695	27	3.78901	9.59857	6.44086	Promoter (<=1kb)	4	31448163	31449603	1441	1	+	Os04g0619200	Os04t0619200-01	-468	-	Similar to H0114G12.3 protein	-	-	-	-	-	-	-
G8-IP_peak_7232	7	23994955	23995338	384	23995105	26	3.78679	9.33152	6.21218	Promoter (1-2kb)	7	23996515	23997565	1051	2	+	Os07g0589000	Os07t0589000-01	-1410	-	Lateral organ boundaries, LOB domain containing protein	-	-	-	-	-	-	-
G8-IP_peak_2906	12	25707637	25707855	219	25707746	25	3.7844	9.06456	5.97097	Promoter (<=1kb)	12	25702077	25706990	4914	12	-	Os12g0608600	Os12t0608600-02	-756	STR22	Similar to Thiosulfate sulfurtransferase (EC 2.8.1.1) (Mercaptopyruvate sulfurtransferase Mst2/Rdh2) (EC 2.8.1.2)	Metabolism;Metabolism;Metabolism;Genetic Information Processing	Global and overview maps;Amino acid metabolism;Energy metabolism;Folding, sorting and degradation	ko01100//Metabolic pathways;ko00270//Cysteine and methionine metabolism;ko00920//Sulfur metabolism;ko04122//Sulfur relay system	K01011;K01011;K01011;K01011	-	GO:0004792//thiosulfate sulfurtransferase activity;GO:0016740//transferase activity	-
G8-IP_peak_5886	5	24642466	24642698	233	24642536	25	3.7844	9.06456	5.97097	Promoter (1-2kb)	5	24643920	24645883	1964	2	+	Os05g0500950	Os05t0500950-00	-1384	-	Hypothetical protein	-	-	-	-	-	-	-
G8-IP_peak_8079	9	7010962	7011178	217	7011077	39	3.78378	12.7148	9.25659	Promoter (1-2kb)	9	6995055	7009477	14423	19	-	Os09g0294000	Os09t0294000-01	-1600	-	Similar to Bifunctional aspartokinase/homoserine dehydrogenase 2, chloroplast precursor (AK-HD 2) (AK-HSDH 2) [Includes: Aspartokinase (EC 2.7.2.4); Homoserine dehydrogenase (EC 1.1.1.3)]	Metabolism;Metabolism;Metabolism;Metabolism;Metabolism;Metabolism;Metabolism	Global and overview maps;Global and overview maps;Global and overview maps;Amino acid metabolism;Amino acid metabolism;Amino acid metabolism;Biosynthesis of other secondary metabolites	ko01100//Metabolic pathways;ko01110//Biosynthesis of secondary metabolites;ko01230//Biosynthesis of amino acids;ko00270//Cysteine and methionine metabolism;ko00260//Glycine, serine and threonine metabolism;ko00300//Lysine biosynthesis;ko00261//Monobactam biosynthesis	K12524;K12524;K12524;K12524;K12524;K12524;K12524	-	GO:0004072//aspartate kinase activity;GO:0004412//homoserine dehydrogenase activity;GO:0016301//kinase activity;GO:0016491//oxidoreductase activity;GO:0050661//NADP binding	GO:0006520//cellular amino acid metabolic process;GO:0008652//cellular amino acid biosynthetic process;GO:0009090//homoserine biosynthetic process;GO:0016310//phosphorylation;GO:0055114//oxidation-reduction process
G8-IP_peak_7229	7	23813458	23813796	339	23813724	21	3.77947	8.01466	5.06145	Promoter (1-2kb)	7	23808864	23812506	3643	3	-	Os07g0586000	Os07t0586000-01	-1218	-	Similar to ZCW7	-	-	-	-	-	-	-
G8-IP_peak_7484	8	5322440	5322619	180	5322520	27	3.77838	9.56772	6.41218	Promoter (<=1kb)	8	5322769	5325114	2346	2	+	Os08g0191000	Os08t0191000-01	-249	OsPILS2	Auxin efflux carrier domain containing protein	-	-	-	-	GO:0005789//endoplasmic reticulum membrane;GO:0016020//membrane;GO:0016021//integral component of membrane	GO:0010329//auxin efflux transmembrane transporter activity	GO:0009733//response to auxin;GO:0010252//auxin homeostasis;GO:0010311//lateral root formation;GO:0010315//auxin efflux;GO:0040009//regulation of growth rate;GO:0055085//transmembrane transport
G8-IP_peak_6663	6	29668395	29668592	198	29668470	33	3.77768	11.1274	7.81446	Promoter (1-2kb)	6	29665362	29667372	2011	5	-	Os06g0702700	Os06t0702700-01	-1098	-	Butirosin biosynthesis, BtrG-like domain containing protein	-	-	-	-	-	-	-
G8-IP_peak_5670	5	16013036	16013199	164	16013094	21	3.77274	7.99836	5.04579	Promoter (1-2kb)	5	15998536	16011139	12604	10	-	Os05g0341300	Os05t0341300-01	-1955	-	Similar to guanine nucleotide-binding protein alpha-1 subunit	-	-	-	-	GO:0005834//heterotrimeric G-protein complex	GO:0000166//nucleotide binding;GO:0001664//G protein-coupled receptor binding;GO:0003924//GTPase activity;GO:0005525//GTP binding;GO:0019001//guanyl nucleotide binding;GO:0031683//G-protein beta/gamma-subunit complex binding	GO:0007165//signal transduction;GO:0007186//G protein-coupled receptor signaling pathway;GO:0007188//adenylate cyclase-modulating G protein-coupled receptor signaling pathway
G8-IP_peak_6260	6	12080857	12081018	162	12080929	27	3.77045	9.54467	6.39753	Promoter (1-2kb)	6	12076313	12079453	3141	2	-	Os06g0314501	Os06t0314501-01	-1476	-	Conserved hypothetical protein	-	-	-	-	-	-	-
G8-IP_peak_1954	11	17183597	17183761	165	17183644	22	3.76755	8.24337	5.25062	Promoter (1-2kb)	11	17180535	17182468	1934	3	-	Os11g0487100	Os11t0487100-01	-1176	-	Conserved hypothetical protein	-	-	-	-	-	-	-
G8-IP_peak_5492	5	6766195	6766371	177	6766290	22	3.76755	8.24337	5.25062	Promoter (<=1kb)	5	6766494	6768972	2479	4	+	Os05g0209400	Os05t0209400-01	-204	-	Similar to Nudix hydrolase 15, mitochondrial precursor (EC 3.6.1.-) (AtNUDT15)	-	-	-	-	-	GO:0003986//acetyl-CoA hydrolase activity;GO:0016787//hydrolase activity	GO:0015938//coenzyme A catabolic process
G8-IP_peak_1194	10	5347371	5347998	628	5347503	28	3.76623	9.79147	6.61275	Promoter (<=1kb)	10	5344487	5346935	2449	6	-	Os10g0177400	Os10t0177400-01	-568	-	TB2/DP1 and HVA22 related protein family protein	-	-	-	-	GO:0016020//membrane	-	-
G8-IP_peak_1830	11	10910083	10910245	163	10910161	28	3.76623	9.79147	6.61275	Promoter (<=1kb)	11	10911131	10915851	4721	10	+	Os11g0296800	Os11t0296800-01	-970	-	Chromatin SPT2 family protein	-	-	-	-	GO:0005730//nucleolus	GO:0003677//DNA binding;GO:0042393//histone binding	GO:0006334//nucleosome assembly;GO:0006355//regulation of transcription, DNA-templated;GO:0010847//regulation of chromatin assembly;GO:0043486//histone exchange
G8-IP_peak_6117	6	6498594	6498911	318	6498759	28	3.76623	9.79147	6.61275	Promoter (<=1kb)	6	6495002	6497904	2903	8	-	Os06g0225800	Os06t0225800-01	-855	OsSK2	Shikimate kinase domain containing protein	-	-	-	-	GO:0009507//chloroplast	GO:0000287//magnesium ion binding;GO:0004765//shikimate kinase activity	GO:0009073//aromatic amino acid family biosynthetic process;GO:0016310//phosphorylation;GO:0019632//shikimate metabolic process
G8-IP_peak_3517	2	21181910	21182116	207	21182015	28	3.7655	9.7893	6.61265	Promoter (1-2kb)	2	21174988	21180171	5184	10	-	Os02g0558600	Os02t0558600-01	-1844	-	Conserved hypothetical protein	-	-	-	-	-	-	-
G8-IP_peak_4393	3	24998531	24998760	230	24998678	28	3.7655	9.7893	6.61265	Promoter (<=1kb)	3	24996395	24998425	2031	1	-	Os03g0646032	Os03t0646032-01	-253	-	Hypothetical gene	-	-	-	-	-	-	-
G8-IP_peak_5106	4	24523783	24524022	240	24523909	34	3.76536	11.3451	8.01514	Promoter (1-2kb)	4	24525205	24527659	2455	1	+	Os04g0490700	Os04t0490700-01	-1296	-	Similar to OSIGBa0130B08.2 protein	-	-	-	-	-	-	-
G8-IP_peak_882	1	35898149	35898352	204	35898300	27	3.76256	9.52169	6.38323	Promoter (<=1kb)	1	35898691	35900575	1885	5	+	Os01g0837300	Os01t0837300-03	-391	UXS-4	Similar to UDP-glucuronic acid decarboxylase 1	-	-	-	-	GO:0005737//cytoplasm;GO:0016020//membrane;GO:0016021//integral component of membrane	GO:0048040//UDP-glucuronate decarboxylase activity;GO:0070403//NAD+ binding	GO:0042732//D-xylose metabolic process
G8-IP_peak_7085	7	18248112	18248413	302	18248348	24	3.76114	8.74262	5.6959	Promoter (1-2kb)	7	18241609	18246904	5296	8	-	Os07g0490600	Os07t0490600-02	-1444	-	Similar to Type II membrane protein	-	-	-	-	-	-	-
G8-IP_peak_7394	8	2132956	2133143	188	2133049	23	3.76059	8.48338	5.46469	Promoter (<=1kb)	8	2133669	2134479	811	1	+	Os08g0137900	Os08t0137900-01	-620	OsUCL25	Similar to Chemocyanin precursor (Basic blue protein) (Plantacyanin)	-	-	-	-	GO:0016020//membrane;GO:0016021//integral component of membrane;GO:0046658//anchored component of plasma membrane	GO:0009055//electron transfer activity	GO:0022900//electron transport chain
G8-IP_peak_1677	11	4871974	4872233	260	4872131	25	3.756	8.98659	5.89884	Promoter (<=1kb)	11	4866531	4871520	4990	3	-	Os11g0197400	Os11t0197400-01	-611	-	Protein of unknown function DUF803 domain containing protein	-	-	-	-	GO:0005768//endosome;GO:0005769//early endosome;GO:0005886//plasma membrane;GO:0016020//membrane;GO:0016021//integral component of membrane	GO:0015095//magnesium ion transmembrane transporter activity	GO:0006811//ion transport;GO:0015693//magnesium ion transport;GO:1903830//magnesium ion transmembrane transport
G8-IP_peak_4971	4	19019648	19019992	345	19019738	25	3.756	8.98659	5.89884	Promoter (<=1kb)	4	19020605	19037718	17114	7	+	Os04g0387300	Os04t0387300-01	-867	-	Similar to OSIGBa0075F02.1 protein	-	-	-	-	GO:0005634//nucleus	GO:0003677//DNA binding;GO:0046983//protein dimerization activity	-
G8-IP_peak_817	1	33776778	33777108	331	33777006	22	3.75362	8.20847	5.21967	Promoter (1-2kb)	1	33778293	33779622	1330	2	+	Os01g0797800	Os01t0797800-01	-1287	-	Similar to Protein kinase Kelch repeat:Kelch	-	-	-	-	-	GO:0005515//protein binding	-
G8-IP_peak_3633	2	26089581	26089819	239	26089711	25	3.75319	8.97885	5.89197	Promoter (1-2kb)	2	26091070	26091651	582	2	+	Os02g0648200	Os02t0648200-00	-1359	-	Non-protein coding transcript	-	-	-	-	-	-	-
G8-IP_peak_2355	12	2779407	2779615	209	2779576	24	3.75234	8.71914	5.67453	Promoter (<=1kb)	12	2780564	2783626	3063	8	+	Os12g0156400	Os12t0156400-01	-988	-	Dcp1-like decapping family protein	Genetic Information Processing	Folding, sorting and degradation	ko03018//RNA degradation	K12611	GO:0000932//P-body	GO:0003729//mRNA binding;GO:0008047//enzyme activator activity	GO:0000290//deadenylation-dependent decapping of nuclear-transcribed mRNA;GO:0031087//deadenylation-independent decapping of nuclear-transcribed mRNA;GO:0043085//positive regulation of catalytic activity
G8-IP_peak_5329	5	821718	821885	168	821838	24	3.75234	8.71914	5.67453	5' UTR	5	821545	826140	4596	1	+	Os05g0114950	Os05t0114950-01	293	-	Hypothetical conserved gene	-	-	-	-	-	-	-
G8-IP_peak_7328	7	28284836	28285059	224	28284898	22	3.74409	8.18457	5.19792	Promoter (1-2kb)	7	28286528	28286973	446	1	+	Os07g0669401	Os07t0669401-00	-1630	-	Conserved hypothetical protein	-	-	-	-	-	-	-
G8-IP_peak_5172	4	27851389	27851587	199	27851454	29	3.74109	9.97325	6.77987	Promoter (1-2kb)	4	27848596	27850314	1719	1	-	Os04g0556500	Os04t0556500-01	-1140	CZOGT1	cis-Zeatin-O-glucosyltransferase, Catalyze O-glucosylation of cZ and cZ-ribosid	Metabolism	Metabolism of terpenoids and polyketides	ko00908//Zeatin biosynthesis	K13495	GO:0043231//intracellular membrane-bounded organelle	GO:0008194//UDP-glycosyltransferase activity;GO:0016740//transferase activity;GO:0016757//transferase activity, transferring glycosyl groups;GO:0016758//transferase activity, transferring hexosyl groups	-
G8-IP_peak_45	1	2360656	2360865	210	2360776	21	3.73942	7.91753	4.97612	Promoter (<=1kb)	1	2357871	2360437	2567	3	-	Os01g0143300	Os01t0143300-01	-339	-	Similar to Glycine-rich protein (Fragment)	-	-	-	-	GO:0005739//mitochondrion;GO:0005759//mitochondrial matrix	GO:0003729//mRNA binding;GO:0008494//translation activator activity;GO:0097177//mitochondrial ribosome binding	GO:0070131//positive regulation of mitochondrial translation
G8-IP_peak_4384	3	24543200	24543381	182	24543221	23	3.7361	8.41993	5.40545	Promoter (1-2kb)	3	24544511	24549550	5040	8	+	Os03g0639300	Os03t0639300-01	-1290	OsPIL12	Similar to Helix-loop-helix DNA-binding domain containing protein, expressed	-	-	-	-	GO:0005634//nucleus	-	GO:0006355//regulation of transcription, DNA-templated
G8-IP_peak_6022	6	3212803	3212978	176	3212914	23	3.7361	8.41993	5.40545	Promoter (<=1kb)	6	3213518	3218783	5266	6	+	Os06g0163500	Os06t0163500-01	-604	OsSub49	Peptidase S8 and S53, subtilisin, kexin, sedolisin domain containing protein	-	-	-	-	GO:0005794//Golgi apparatus;GO:0016020//membrane;GO:0016021//integral component of membrane	GO:0004175//endopeptidase activity;GO:0004252//serine-type endopeptidase activity	GO:0006508//proteolysis;GO:0006972//hyperosmotic response;GO:0042538//hyperosmotic salinity response
G8-IP_peak_2267	11	27915686	27916025	340	27915719	24	3.73487	8.67243	5.63406	Promoter (1-2kb)	11	27911525	27914393	2869	1	-	Os11g0688200	Os11t0688200-01	-1326	-	Conserved hypothetical protein	-	-	-	-	GO:0016020//membrane;GO:0016021//integral component of membrane	-	-
G8-IP_peak_6613	6	27843947	27844155	209	27844044	26	3.7324	9.17754	6.07114	Promoter (<=1kb)	6	27844809	27848203	3395	2	+	Os06g0671375	Os06t0671375-00	-765	-	Hypothetical protein	-	-	-	-	-	-	-
G8-IP_peak_2406	12	4476702	4476948	247	4476844	27	3.7313	9.43048	6.30266	Promoter (1-2kb)	12	4469983	4474960	4978	12	-	Os12g0189100	Os12t0189100-00	-1884	-	Hypothetical protein	-	-	-	-	-	-	-
G8-IP_peak_7884	8	24779812	24780052	241	24779916	25	3.7308	8.91716	5.83881	Promoter (<=1kb)	8	24780310	24785986	5677	3	+	Os08g0501700	Os08t0501700-01	-394	OsWAK76	Conserved hypothetical protein	-	-	-	-	GO:0005886//plasma membrane	GO:0004674//protein serine/threonine kinase activity	GO:0006468//protein phosphorylation;GO:0007166//cell surface receptor signaling pathway
G8-IP_peak_5995	6	1766189	1766937	749	1766692	92	3.73065	26.0889	21.5995	5' UTR	6	1766470	1770653	4184	13	+	Os06g0133000	Os06t0133000-02	222	WX1	Granule-bound starch synthase, Synthesis of amylose in endosper	Metabolism;Metabolism;Metabolism	Global and overview maps;Global and overview maps;Carbohydrate metabolism	ko01100//Metabolic pathways;ko01110//Biosynthesis of secondary metabolites;ko00500//Starch and sucrose metabolism	K13679;K13679;K13679	GO:0009501//amyloplast;GO:0009507//chloroplast;GO:0009536//plastid	GO:0004373//glycogen (starch) synthase activity;GO:0009011//starch synthase activity;GO:0016740//transferase activity;GO:0016757//transferase activity, transferring glycosyl groups;GO:0019863//IgE binding;GO:0033840//NDP-glucose-starch glucosyltransferase activity;GO:0043531//ADP binding;GO:0102502//ADP-glucose-starch glucosyltransferase activity	GO:0019252//starch biosynthetic process
G8-IP_peak_4436	3	26362666	26362841	176	26362728	26	3.72972	9.16993	6.06438	Promoter (<=1kb)	3	26363077	26364417	1341	2	+	Os03g0668500	Os03t0668500-01	-349	SIP31	Conserved hypothetical protein	-	-	-	-	-	-	-
G8-IP_peak_8391	9	19612745	19612931	187	19612792	25	3.72802	8.90949	5.83289	Promoter (<=1kb)	9	19613507	19619199	5693	5	+	Os09g0506700	Os09t0506700-00	-715	OsFbox498	Similar to F-box domain containing protein, expressed	-	-	-	-	-	GO:0005515//protein binding	-
G8-IP_peak_1391	10	15903561	15904028	468	15903615	21	3.72626	7.8855	4.94981	Promoter (<=1kb)	10	15893749	15902924	9176	2	-	Os10g0442400	Os10t0442400-01	-691	-	Similar to UDP-glucoronosyl and UDP-glucosyl transferase family protein, expressed	-	-	-	-	GO:0043231//intracellular membrane-bounded organelle	GO:0008194//UDP-glycosyltransferase activity;GO:0016740//transferase activity;GO:0016757//transferase activity, transferring glycosyl groups;GO:0016758//transferase activity, transferring hexosyl groups;GO:0080043//quercetin 3-O-glucosyltransferase activity;GO:0080044//quercetin 7-O-glucosyltransferase activity	-
G8-IP_peak_5097	4	23968785	23968952	168	23968845	27	3.72614	9.41538	6.28826	Promoter (1-2kb)	4	23964000	23967781	3782	4	-	Os04g0479200	Os04t0479200-01	-1064	-	Similar to NAD-dependent isocitrate dehydrogenase c;1	Metabolism;Metabolism;Metabolism;Metabolism;Metabolism;Metabolism	Global and overview maps;Global and overview maps;Global and overview maps;Global and overview maps;Carbohydrate metabolism;Global and overview maps	ko01100//Metabolic pathways;ko01110//Biosynthesis of secondary metabolites;ko01200//Carbon metabolism;ko01230//Biosynthesis of amino acids;ko00020//Citrate cycle (TCA cycle);ko01210//2-Oxocarboxylic acid metabolism	K00030;K00030;K00030;K00030;K00030;K00030	GO:0005739//mitochondrion	GO:0004449//isocitrate dehydrogenase (NAD+) activity;GO:0016616//oxidoreductase activity, acting on the CH-OH group of donors, NAD or NADP as acceptor	GO:0006099//tricarboxylic acid cycle;GO:0006102//isocitrate metabolic process;GO:0055114//oxidation-reduction process
G8-IP_peak_512	1	21346188	21346517	330	21346280	22	3.72206	8.12917	5.16258	Promoter (1-2kb)	1	21348064	21349254	1191	1	+	Os01g0561800	Os01t0561800-00	-1784	-	Non-protein coding transcript	-	-	-	-	-	-	-
G8-IP_peak_722	1	29043697	29044033	337	29043745	24	3.72043	8.63375	5.59788	Promoter (1-2kb)	1	29045049	29047994	2946	5	+	Os01g0701500	Os01t0701500-01	-1304	Os1500	Cytochrome P450 family member, Homolog of Arabidopsis MORE AXILLARY GROWTH 1 (MAX1), Functionally incomplete P450 protein as a result of a premature stop codo	-	-	-	-	GO:0016020//membrane;GO:0016021//integral component of membrane	GO:0004497//monooxygenase activity;GO:0005506//iron ion binding;GO:0016491//oxidoreductase activity;GO:0016705//oxidoreductase activity, acting on paired donors, with incorporation or reduction of molecular oxygen;GO:0020037//heme binding;GO:0046872//metal ion binding	GO:0055114//oxidation-reduction process
G8-IP_peak_4590	3	33810317	33810527	211	33810380	24	3.72043	8.63375	5.59788	Promoter (<=1kb)	3	33806257	33809775	3519	8	-	Os03g0808750	Os03t0808750-00	-605	-	Hypothetical protein	-	-	-	-	-	-	-
G8-IP_peak_5425	5	4884392	4884582	191	4884500	29	3.71971	9.90719	6.72043	Promoter (<=1kb)	5	4885421	4887144	1724	1	+	Os05g0181200	Os05t0181200-01	-921	OsCYP96D2	Similar to Phytochrome P450-like protein	-	-	-	-	-	GO:0004497//monooxygenase activity;GO:0005506//iron ion binding;GO:0016491//oxidoreductase activity;GO:0016705//oxidoreductase activity, acting on paired donors, with incorporation or reduction of molecular oxygen;GO:0020037//heme binding;GO:0046872//metal ion binding	GO:0055114//oxidation-reduction process
G8-IP_peak_1387	10	15694411	15694577	167	15694496	30	3.71787	10.1568	6.94868	Promoter (1-2kb)	10	15695559	15696486	928	2	+	Os10g0438100	Os10t0438100-00	-1063	OSK2	Similar to Fimbriata-associated protein (Fragment)	Genetic Information Processing;Genetic Information Processing	Folding, sorting and degradation;Folding, sorting and degradation	ko04141//Protein processing in endoplasmic reticulum;ko04120//Ubiquitin mediated proteolysis	K03094;K03094	-	-	GO:0006511//ubiquitin-dependent protein catabolic process
G8-IP_peak_4238	3	17609874	17610232	359	17609949	30	3.71681	10.1534	6.94696	Promoter (1-2kb)	3	17611365	17613660	2296	2	+	Os03g0423000	Os03t0423000-01	-1416	OsFbox152	Cyclin-like F-box domain containing protein	-	-	-	-	-	GO:0005515//protein binding	-
G8-IP_peak_1253	10	9539622	9539822	201	9539740	28	3.71538	9.63876	6.47429	Promoter (1-2kb)	10	9541494	9542351	858	2	+	Os10g0333700	Os10t0333700-00	-1754	-	Plant disease resistance response protein domain containing protein	-	-	-	-	GO:0005576//extracellular region;GO:0016020//membrane;GO:0016021//integral component of membrane;GO:0048046//apoplast	-	-
G8-IP_peak_7133	7	20172657	20172827	171	20172727	26	3.71373	9.12442	6.02391	Promoter (1-2kb)	7	20173960	20177774	3815	1	+	Os07g0521800	Os07t0521800-01	-1233	-	NB-ARC domain containing protein	-	-	-	-	GO:0016020//membrane;GO:0016021//integral component of membrane	GO:0043531//ADP binding	-
G8-IP_peak_3756	2	32596697	32596868	172	32596763	24	3.70762	8.59936	5.56577	Promoter (<=1kb)	2	32597495	32600347	2853	8	+	Os02g0772300	Os02t0772300-01	-732	-	Acyl-CoA N-acyltransferase domain containing protein	-	-	-	-	-	GO:0010485//H4 histone acetyltransferase activity;GO:0016740//transferase activity;GO:0043998//H2A histone acetyltransferase activity;GO:1990189//peptide-serine-N-acetyltransferase activity	GO:0006474//N-terminal protein amino acid acetylation;GO:0043967//histone H4 acetylation;GO:0043968//histone H2A acetylation;GO:0061187//regulation of chromatin silencing at rDNA
G8-IP_peak_3964	3	7442284	7442459	176	7442358	24	3.70762	8.59936	5.56577	Promoter (<=1kb)	3	7440402	7442007	1606	1	-	Os03g0240600	Os03t0240600-01	-351	OsUPS	U-box containing E3 ligase, Response to phosphate starvatio	-	-	-	-	-	GO:0004842//ubiquitin-protein transferase activity;GO:0016874//ligase activity	GO:0016567//protein ubiquitination
G8-IP_peak_4789	4	8245414	8245626	213	8245522	24	3.70762	8.59936	5.56577	Promoter (<=1kb)	4	8243781	8244947	1167	3	-	Os04g0223500	Os04t0223500-02	-575	-	Dimethylaniline monooxygenase, N-oxide-forming domain containing protein	-	-	-	-	-	GO:0004497//monooxygenase activity;GO:0004499//N,N-dimethylaniline monooxygenase activity;GO:0016491//oxidoreductase activity;GO:0050660//flavin adenine dinucleotide binding;GO:0050661//NADP binding	GO:0055114//oxidation-reduction process
G8-IP_peak_5185	4	28369109	28369283	175	28369238	24	3.70762	8.59936	5.56577	Promoter (1-2kb)	4	28367022	28367958	937	3	-	Os04g0565750	Os04t0565750-00	-1280	-	Hypothetical gene	-	-	-	-	-	-	-
G8-IP_peak_5300	4	35218232	35218638	407	35218559	24	3.70762	8.59936	5.56577	Promoter (1-2kb)	4	35215245	35216755	1511	2	-	Os04g0688500	Os04t0688500-01	-1804	prx62	Peroxidase (EC 1.11.1.7)	Metabolism;Metabolism;Metabolism	Global and overview maps;Global and overview maps;Biosynthesis of other secondary metabolites	ko01100//Metabolic pathways;ko01110//Biosynthesis of secondary metabolites;ko00940//Phenylpropanoid biosynthesis	K00430;K00430;K00430	GO:0005576//extracellular region;GO:0009505//plant-type cell wall;GO:0009506//plasmodesma	GO:0004601//peroxidase activity;GO:0016491//oxidoreductase activity;GO:0020037//heme binding;GO:0046872//metal ion binding	GO:0006979//response to oxidative stress;GO:0042744//hydrogen peroxide catabolic process;GO:0055114//oxidation-reduction process;GO:0098869//cellular oxidant detoxification
G8-IP_peak_7612	8	12431463	12431800	338	12431552	24	3.70762	8.59936	5.56577	Promoter (<=1kb)	8	12430023	12431026	1004	1	-	Os08g0301600	Os08t0301600-01	-526	-	Conserved hypothetical protein	-	-	-	-	-	-	-
G8-IP_peak_7695	8	17715036	17715286	251	17715170	24	3.70762	8.59936	5.56577	Promoter (<=1kb)	8	17709592	17714623	5032	1	-	Os08g0377150	Os08t0377150-01	-547	-	Conserved hypothetical protein	-	-	-	-	-	-	-
G8-IP_peak_8386	9	19362600	19362829	230	19362702	24	3.70762	8.59936	5.56577	Promoter (1-2kb)	9	19363907	19368738	4832	11	+	Os09g0500300	Os09t0500300-01	-1205	-	Similar to Type II inositol-1,4,5-trisphosphate 5-phosphatase 12 (EC 3.1.3.36) (At5PTase12) (FRAGILE FIBER3 protein)	-	-	-	-	-	GO:0004439//phosphatidylinositol-4,5-bisphosphate 5-phosphatase activity;GO:0005515//protein binding;GO:0016787//hydrolase activity	GO:0007584//response to nutrient;GO:0009611//response to wounding;GO:0009630//gravitropism;GO:0009637//response to blue light;GO:0009737//response to abscisic acid;GO:0009846//pollen germination;GO:0010087//phloem or xylem histogenesis;GO:0010182//sugar mediated signaling pathway;GO:0010252//auxin homeostasis;GO:0046855//inositol phosphate dephosphorylation;GO:0046856//phosphatidylinositol dephos…
G8-IP_peak_1536	10	20945825	20946049	225	20945877	21	3.70669	7.83777	4.90635	Promoter (<=1kb)	10	20940762	20945224	4463	5	-	Os10g0537600	Os10t0537600-01	-653	-	Conserved hypothetical protein	-	-	-	-	GO:0005737//cytoplasm	GO:0003723//RNA binding;GO:0004004//ATP-dependent RNA helicase activity	GO:0000184//nuclear-transcribed mRNA catabolic process, nonsense-mediated decay
[truncated: 1,382 more rows]

## Sheet: Supplementary Table 5
Supplementary Table 5. All variations of OsGATA8 promoter in 117 varieties identified by re-sequencing based on PCR amplification.The green highlight represents 245bp deletion and 150bp Insertion, and the red highlight represents the variations completely linked to 245bp in the associated SNPs of 117 varieties.
[truncated: 118 more rows]
[truncated: 72 more columns]

[truncated: 9 more sheets: Supplementary Table 6, Supplementary Table 7, Supplementary Table 8, Supplementary Table 9, SheeSupplementary Table 10, Supplementary Table 11, Supplementary Table 12, Supplementary Table 13, Supplementary Table 14]
