# Supplementary material for: The elite haplotype OsGATA8-H coordinates nitrogen uptake and productive tiller formation in rice
Source: Nat Genet. 2024 Jun 13;56(7):1516–26. doi: 10.1038/s41588-024-01795-7 (PMC11250373; doi:10.1038/s41588-024-01795-7)
Supplement: Supplementary file 5 — Supporting data for Supplementary Fig. 1. [file 41588_2024_1795_MOESM5_ESM.xlsx]

## Sheet: Sup. Fig. 1a, b
Sup. Fig. 1a, b. Number of productive tillers, plant height, heading date, thousand-grain weight, grain length, and grain width of varieties under low and high nitrogen field conditions
Productive tillers			Plant height			Heading date			Thousand-grain weight			Grain length			Grain width
LN	HN		LN	HN		LN	HN		LN	HN		LN	HN		LN	HN
4.09	7.63		113.1	116.1		84	86		22.354	23.851		6.912	7.069		3.347	3.354
4.5	7.88		89	106.4		106	111		26.707	22.572		7.228	6.947		3.499	3.376
4.91	11.01		90	99.5714		105	106		31.671	27.051		7.222	7.112		2.599	2.64
5.69	10		112.4	114.889		89	97		27.607	27.412		7.261	6.999		3.216	3.026
7.46	13.71		107	120.583		113	115		21.509	21.07		7.564	7.22		3.228	3.071
6.14	8.77		140.454	167		73	77		28.115	25.739		7.273	7.31		3.038	3.003
7.01	16.08		90.5	105		71	73		30.298	26.145		6.45	6.498		2.909	2.905
6.63	11.73		115	117.143		89	89		27.515	27.193		5.887	5.837		3.597	3.544
8.33	13.61		63.6	69.9		99	96		25.514	26.978		7.943	8.073		2.866	2.959
12.18	21.18		82	100.111		72	77		21.215	20.963		6.789	6.864		3.308	3.342
4.73	9.5		131.429	154.818		74	76		22.671	22.553		6.403	6.464		3.145	3.196
6.44	9.89		64.1	73.75		83	85		27.59	28.591		8.55	8.777		2.644	2.639
11.5	20		118.692	130.454		72	72		20.932	18.686		8.763	8.394		2.441	2.44
4.92	12.91		89.375	107.556		92	89		26.327	25.312		7.594	7.483		3.428	3.518
7.25	12.31		90	103.917		94	98		22.915	22.132		8.097	8.349		3.247	3.336
6.09	11.8		175.875	188		72	74		23.772	23.259		7.058	6.92		3.266	3.203
5.62	11.83		168.273	187.2		110	109		25.139	23.874		8.107	8.01		2.663	2.661
6.08	9.24		220.125	211		88	82		27.455	27.563		8.323	8.5		2.669	2.707
5.42	11.73		197.385	202.6		85	83		24.976	23.434		8.695	8.782		3.669	3.706
3.93	5.3		150.385	167.667		104	113		27.384	25.143		8.1	8.141		3.202	3.186
4.13	7.01		199.429	196.833		113	106		30.668	30.497		9.32	9.457		3.584	3.579
5.2	7.22			184.5		108	107		26.767	24.638		7.947	7.801		3.431	3.539
6	10.85		183.429	203		104	105		26.691	28.684		8.417	8.471		3.213	3.174
4.25	8.4		170	172.857		94	95		24.024	23.944		8.648	8.7		3.339	3.391
4	7.38		156.167	172		99	109		25.503	26.549		8.219	8.181		2.556	2.551
7.67	10.8		159.111	162.556		75	81		24.396	26.684		6.986	6.923		3.226	3.166
4.93	8.9		108.273	105.333		106	109		36.864	35.748		6.488	6.686		3.138	3.075
9	13.64		110.077	119.333		74	78		30.126	30.466		6.235	6.43		2.952	3.035
5.31	7.09		113.222	121		89	95		41.21	38.658		8.278	8.475		2.901	2.825
5.15	7.72		157.714	174.154		99	106		22.417	23.166		7.688	7.46		3.281	3.139
3.8	6.39		152	169		100	99		33.752	31.338		6.431	6.29		3.217	3.119
5.8	7.87		157	174.25		99	105		24.613	23.375		8.065	8.042		3.212	3.194
3.63	6.26		184.75	197.857		105	106		28.673	27.267		7.147	6.989		3.211	3.027
10.38	18.31		160	187		108	111		22.951	22.99		7.295	7.472		2.662	2.759
6	11.01		127.5	133.8		102	104		26.403	22.031		7.35	7.499		2.885	2.844
4.82	8.61		139.6	160.25		106	106		23.789	22.017		8.064	7.979		2.532	2.551
3.57	7.6		100.667	103		111	109		22.463	20.252		7.772	7.756		2.563	2.607
7	11.25		114.8	131.889		77	79		22.606	23.989		8.081	8.036		2.343	2.476
5	6.5		133.143	149.091		77	82		24.029	23.795		6.956	6.956		3.206	3.214
4.75	12.43		111.333	128.75		83	82		27.721	24.391		7.368	7.298		2.691	2.769
7	16.83		111.9	125.667		59	64		26.997	25.582		7.401	7.502		2.687	2.726
6.56	11.65		80.9091	96.3333		80	77		23.698	22.555		7.453	7.512		2.676	2.688
7.89	11.5		100.4	111.667		65	66		27.85	25.322		6.435	6.591		3.127	3.145
4.9	11.16		101.546	110		67	63		23.927	22.487		6.763	6.868		3.22	3.293
4	7.75		68.4286	75.75		66	65		22.513	23.18		7.379	7.224		3.143	3.101
3.87	6.84					66	65		23.152	25.227		8.696	8.955		2.716	2.765
6.22	7.27		85.6923	99.5		67	65		25.055	23.836		7.224	7.378		2.584	2.641
4.83	11.99		79.75	88.7143		68	64		21.172	21.668		6.664	6.646		3.01	2.938
6.33	13		68.4	83.2		105	108		21.705	23.643		7.069	6.928		3.157	3.193
6.17	12.46		124.429	135.8		59	61		19.684	20.718		6.992	6.876		2.959	2.871
7.63	12.39		163.556	179.417		82	82		21.343	22.26		6.759	6.881		3.115	3.084
5.6	11.2		119.214	129		106	104		23.614	23.626		6.797	6.794		3.078	3.065
6.38	12.49		148.778	152.667		79	81		22.369	20.398		6.361	6.396		3.074	3.038
6.6	11.34		166.333	175.5		86	87		19.594	18.577		7.337	7.346		3.069	3.06
10.25	13.85		145.444	168.2		106	105		24.127	26.151		6.614	6.732		2.988	3.001
7	8.76		143.636	158.3		98	105		25.39	21.163		6.754	6.832		3.03	3.034
4.8	8.08		152.222	170.7		106	106		27.363	26.02		7.256	7.286		2.447	2.44
8.64	15.35		134	137.1		108	110		25.873	25.475		8.089	8.398		2.538	2.655
5.55	10.26		158	176.125		106	108		27.882	26.991		6.398	6.227		3.142	3.088
5.38	13.38		147.111	155.778		83	86		27.862	30.339		6.727	6.727		3.026	2.967
5.09	7.23		102.7	106.2		88	90		23.817	25.03		6.323	6.378		3.053	3.034
5.82	5.88		111.7	108.667		86	92		29.047	30.363		6.677	6.54		2.945	2.898
7.1	7.76		101.857	110		74	76		22.166	22.508		8.84	8.938		2.346	2.366
6.86	10		112.75	114.875		73	75		24.832	23.266		6.573	6.529		3.13	3.079
5.15	10.55		88.3846	88		82	83		26.619	26.961		6.699	6.637		3.111	3.027
5.31	7.89		87.8	97.75		82	81		25.233	23.981		6.724	6.683		2.934	2.903
7.08	10.6		112.867	108.444		73	79		25.199	24.929		8.841	9.452		2.516	2.633
5.67	8.17		112	107.571		99	99		24.891	22.666		6.925	6.781		2.494	2.452
4.93	7.49		107.3	108.917		72	73		23.307	22.733		8.274	8.369		2.489	2.423
7.25	8.04		111.333	113.231		75	74		26.638	26.781		7.174	7.313		2.798	2.927
7.54	16.43		104.333	122.333		64	59		23.016	21.428
4.31	12.79		82.6429	92.4545		82	86		24.301	25.073
5.79	9.26		104.385	122.556		70	73		22.703	22.447
5	7.86		100.429	112.769		82	85		17.555	17.647
6.9	17.25		92.5	102.091		82	84		21.874	22.689
6.21	9.48		95.6364	116.333		109	111		23.046	21.481
6.6	11.07		96.1	107.875		99	103		26.201	27.523
4	7.71		90.1667	104.333		75	73		23.785	20.857
5.75	12.31		99.2	110.625		83	86		23.4	24.145
6.92	11.46		81.1667	98.5		78	77		23.249	22.66
8.43	11.6		89.7	98.8889		83	82		24.899	24.378
7.73	12.57		92.8461	90.2857		76	76		18.642	19.119
6.71	7.29		99.7273	113		102	107		22.251	24.166
6.5	10.74		105.111	107		82	87		22.983	22.044
8.11	15.51		92.0833	104.25		72	73		25.192	23.617
4.41	7.67		175.786	189.333		80	96		23.617	22.904
5.93	12.89		85.2222	99.625		59	59		28.392	32.516
7.17	17.93		88.7	105.454		66	74		21.814	22.562
7.7	12.92		101.636	115		72	76		19.593	18.974
5.53	10.05		103.222	91.4286		66	72		23.221	23.704
7.6	9.49		156.571	162.778		96	99		19.094	19.316
7	13.44		94	110.143		83	85		19.426	18.965
6.89	16.48		96.0909	103		82	89		26.202	26.667
6.45	10.39		62.625	67.4615		83	85		21.072	21.604
9.33	11.72		93.0714	109.454		88	91		23.441	22.698
5.88	8.24		84	100.833		86	97		26.118	24.056
5.78	7.7		86.4444	99.5		79	79		22.622	22.818
8.78	13.65		116.5	118.546		90	96		22.714	24.994
5.13	7.74		77.8571	81.5		82	82		23.244	23.22
7.17	10.5		73.4	80.5455
5.18	7.8		78.4375	83
7.69	18.49		94.75	110
6.15	10.1		103	106.273
7.2	10.03		133.667	157.846
10.5	18.82		91	97.1667
9	11.26		89.4286	90.25
4.17	9.41		96.875	104.583
7.54	11.41		82	89
8.38	8.29		83	85
6.08	9.37		88	91
8.75	13.87		86	97
6.25	12.91		79	79
			90	96
			82	82
