# Supplementary material for: The elite haplotype OsGATA8-H coordinates nitrogen uptake and productive tiller formation in rice
Source: Nat Genet. 2024 Jun 13;56(7):1516–26. doi: 10.1038/s41588-024-01795-7 (PMC11250373; doi:10.1038/s41588-024-01795-7)
Supplement: Supplementary file 6 — Supporting data for Supplementary Fig. 2. [file 41588_2024_1795_MOESM6_ESM.xlsx]

## Sheet: Sup. Fig. 2a-d
Sup. Fig. 2a-d. Pearson's correlation coefficients were analyzed for NUE of varieties with PTNR, PHR, HDR, TGWR, GLR and GWR under LN and HN field conditions.
LN			LN			LN			LN			LN			LN
PTNR	NUE		PHR	NUE		HDR	NUE		Thousand-grain weight ratio	NUE		Grain length ratio	NUE		Grain width ratio	NUE
0.536	58.4		0.911	58.4		0.9647	87.2		0.9372	58.4		0.9778	85.8		0.9979	85.8
0.571	85.8		0.793	85.8		0.9412	53.9		1.1832	85.8		1.0404	114.4		1.0364	114.4
0.569	114.4		0.972	114.4		0.9468	58.4		1.1708	114.4		1.0155	68.8		0.9845	68.8
0.544	71.6		0.977	71.6		0.9569	85.8		1.0071	71.6		1.0476	55.8		1.0511	55.8
0.7	68.8		0.79	68.8		0.9381	77.6		1.0208	68.8		0.9949	30.52		1.0117	30.52
0.565	55.8		0.783	55.8		0.9027	114.4		1.1588	55.8		0.9926	82.8		1.0014	82.8
0.575	30.52		0.882	30.52		0.9431	71.6		1.0118	30.52		1.0086	31.2		1.015	31.2
0.498	44.6		0.821	44.6		0.9535	68.8		0.9457	44.6		0.9839	89.52		0.9686	89.52
0.651	82.8		0.894	82.8		0.9785	55.8		1.012	82.8		0.9891	65.48		0.9898	65.48
0.575	31.2		0.879	31.2		0.99	122.64		1.0052	31.2		0.9906	51.8		0.984	51.8
0.381	89.52		0.77	89.52		0.9518	30.5		0.965	89.52		0.9741	56.4		1.0019	56.4
0.589	80.4		0.735	80.4		0.9535	44.6		1.1202	80.4		1.044	51.6		1.0004	51.6
0.516	65.48		0.803	65.48		0.9677	82.8		1.0401	65.48		1.0148	74.72		0.9744	74.72
0.475	51.8		0.866	51.8		0.9634	31.2		1.0354	51.8		0.9698	40.92		0.9733	40.92
0.658	109.2		0.982	109.2		0.9783	89.5		1.0221	109.2		1.0199	76.92		1.0197	76.92
0.462	87.4		0.779	87.4		0.932	80.4		1.053	66.8		1.0121	87.08		1.0008	87.08
0.741	66.8		0.895	66.8		0.9756	65.4667		0.9961	56.4		0.9792	46.32		0.986	46.32
0.589	56.4		0.827	51.6		0.9739	51.8		1.0658	51.6		0.9901	46.4		0.99	46.4
0.72	51.6		0.855	74.72		0.9592	109.2		1.0891	74.72		0.9855	53.72		1.0014	53.72
0.506	74.72		0.874	40.92		0.9159	87.4		1.0056	40.92		1.0187	67.72		0.9695	67.72
0.542	40.92		0.907	47.08		0.8926	66.8		1.0864	76.92		0.9936	94.2		1.0123	94.2
0.71	76.92		0.862	55.6		0.9655	51.6		0.9305	47.08		0.994	48.52		0.9847	48.52
0.554	47.08		0.835	87.08		0.9248	74.7		1.0033	87.08		1.0046	62.32		1.002	62.32
0.66	55.6		0.864	73		0.9798	40.9		0.9606	46.32		1.0091	21		1.019	21
0.749	87.08		0.845	46.32		0.9032	76.9333		0.9143	67.72		0.9704	46.2		1.0205	46.2
0.667	73		0.711	67.72		0.9783	47.0667		1.0312	46.4		0.9697	40.88		0.9727	40.88
0.595	46.32		0.964	157.52		0.9244	55.6		1.066	53.72		0.9768	35.28		1.0269	35.28
0.737	67.72		0.833	53.72		0.96	87.0667		0.9677	38.92		1.0306	83.52		1.0452	83.52
0.58	46.4		0.738	38.92		0.96	73		1.077	67.72		1.0224	57.4		1.0314	57.4
0.545	53.72		0.777	67.72		0.9273	46.3		1.053	94.2		1.0029	22.72		1.0056	22.72
0.56	38.92		0.799	48.52		0.9608	67.7333		1.0516	48.52		1.0226	49.68		1.0608	49.68
0.47	67.72		0.821	57.92		0.9813	46.4		0.9983	62.32		0.9763	58		0.9648	58
0.769	94.2		0.804	62.32		1	157.5		1.1984	21		0.9801	40.68		1.0144	40.68
0.382	48.52		0.777	21		0.9	53.7		1.0805	46.2		1.0107	74.6		0.9926	74.6
0.416	57.92		0.753	46.2		0.9615	38.9		1.1092	40.88		1.0021	88.32		0.9831	88.32
0.563	62.32		0.913	40.88		1.0194	67.7		1.0098	47.92		1.0056	102.12		0.9463	102.12
0.686	21		0.955	23		0.9762	94.2		1.1365	35.28		1	83.6		0.9975	83.6
0.439	46.2		0.733	38.92		0.954	48.5		1.0553	83.52		1.0096	97.84		0.9718	97.84
0.516	40.88		0.911	47.92		0.9655	57.9333		1.0507	57.4		0.9865	93.32		0.9857	93.32
0.566	23		0.825	35.28		0.9438	62.3		1.0998	22.72		0.9921	90.92		0.9955	90.92
0.403	38.92		0.869	57.4		0.9153	23		1.064	49.68		0.9763	58.8		0.9943	58.8
0.487	47.92		0.894	22.72		0.9359	38.9333		0.9712	58		0.9847	63.32		0.9778	63.32
0.495	35.28		0.837	49.68		0.7564	47.92		0.9177	40.68		1.0215	67.52		1.0135	67.52
0.616	83.52		0.787	58		0.9675	83.52		1.0511	74.6		0.9711	68.4		0.9823	68.4
0.5	57.4		0.844	40.68		1	57.4		0.9771	88.32		0.9791	37.32		0.9784	37.32
0.511	22.72		0.895	74.6		0.9219	22.72		0.918	102.12		1.0027	76.52		1.0245	76.52
0.594	49.68		0.865	88.32		0.9773	50		0.9501	83.6		1.0204	82.8		0.9887	82.8
0.541	58		0.927	102.12		0.9909	87.7		0.9588	97.84		1.0169	73.12		1.0307	73.12
0.402	40.68		0.762	83.6		0.9847	79.4		0.9995	93.32		0.9823	79.6		1.0101	79.6
0.704	74.6		0.816	97.84		1.0968	49.68		1.0966	90.92		1.0004	45.72		1.0042	45.72
0.99	88.32		0.835	90.92		0.9606	82.4		1.0547	99.92		0.9988	52.52		1.0029	52.52
0.915	102.12		0.913	99.92		0.9773	58		0.9226	112.72		0.9825	73.08		0.9957	73.08
0.686	83.6		0.855	77.52		1.0167	40.6667		1.1997	58.8		0.9886	98.2		0.9987	98.2
0.488	97.84		0.707	112.72		0.9677	74.6		1.0516	63.32		0.9959	48.12		1.0029	48.12
0.673	93.32		0.797	58.8		0.9431	88.3		1.0156	64.52		0.9632	89.8		0.9559	89.8
0.668	90.92		0.854	63.32		0.9469	102.133		1.033	67.52		1	68.72		1.0199	68.72
0.694	99.92		0.862	64.52		0.9397	83.6		0.9184	77.52		0.9914	61		1.0063	61
0.658	77.52		0.815	67.52		0.9661	97.84		0.9515	53.8		1.0067	91.48		1.0166	91.48
0.902	112.72		0.827	77.52		0.9727	91.7		0.9567	68.4		1.0093	94.28		1.0278	94.28
0.459	58.8		0.779	53.8		0.9556	90.9333		0.9848	37.32		1.0061	77.6		1.0107	77.6
0.337	63.32		0.814	68.4		0.9684	99.9		1.0673	76.52		0.9354	122.64		0.9556	122.64
0.625	64.52		0.796	37.32		0.9524	112.7		0.9873	82.8		1.0212	91.7		1.0171	91.7
0.636	67.52		0.818	76.52		0.9783	58.8		1.0522	73.12
0.4	77.52		0.843	82.8		0.9529	63.3333		1.0108	79.6
0.596	53.8		0.983	73.12		0.9888	64.5333		1.0982	45.72
0.519	68.4		0.785	79.6		0.9647	77.52		0.9947	52.52
0.467	37.32		0.754	45.72		0.9796	85.8		1.0741	73.08
0.604	76.52		0.901	52.52		1.026	53.8		0.9692	98.2
0.615	82.8		0.786	76.4		1	68.4		1.0114	52.12
0.921	73.12		0.853	73.08		1	37.3333		0.9948	48.12
0.605	79.6		0.854	70.72		0.978	76.5		0.9641	89.8
0.575	45.72		0.881	98.2		0.9773	82.8		0.952	55.32
0.46	52.52		0.824	52.12		1	73.1		1.1404	68.72
0.4	76.4		0.759	48.12		0.9535	79.6		0.9691	61
0.596	73.08		1.003	20.08		0.9813	60.72		0.9208	72.2
0.55	70.72		0.704	55.32		0.9615	45.7333		1.0426	91.48
0.801	98.2		0.877	68.72		0.9688	52.5		1.0667	94.28
0.521	52.12		0.842	61		0.9659	76.4		1.0311	77.6
0.418	48.12		0.885	71.8		0.9878	70.7		0.8732	122.64
0.621	89.8		0.814	68.52		1.0268	98.2		0.9668	82.4
0.714	55.32		0.844	72.2		0.9579	52.1333		1.0326	91.7
0.751	68.72		0.938	91.48		0.9643	48.1333		0.9796	85.8
0.643	61		0.973	94.28		1	20.08		0.9885	58.4
0.718	71.8		0.859	77.6		0.961	55.3333		1.0243	60.72
0.443	68.52		0.955	122.64		0.963	68.72
0.661	72.2		0.887	80		0.9744	61
1.011	91.48		0.782	50		0.9905	142.5
0.649	94.28		0.913	87.7		0.9785	71.8
0.446	77.6		0.956	79.4		0.9892	68.5333
0.612	122.64		0.811	82.4		1	72.2
0.622	80		1.041	91.7		1.0215	91.4667
0.582	50		0.809	85.8		0.9884	94.2667
0.74	87.7		0.736	58.4
0.799	79.4		0.806	60.72
0.563	82.4		0.939	142.5
0.673	91.7		0.85	87.2
0.655	85.8		0.877	53.9
0.727	58.4
0.523	60.72
0.543	87.2
0.708	53.9
HN			HN			HN			HN			HN			HN
PTNR	NUE		PHR	NUE		HDR	NUE		Thousand-grain weight ratio	NUE		Grain length ratio	NUE		Grain width ratio	NUE
0.536	13.43		0.911	13.43		0.9647	36.85		0.9372	36.85		0.9778	15.22		0.9979	15.22
0.571	29.97		0.793	29.97		0.9412	15.22		1.1832	15.22		1.0155	29.97		0.9845	29.97
0.569	33.57		0.972	33.57		0.9468	13.43		1.0071	13.43		1.0374	28.8667		1.0628	28.8667
0.544	15.37		0.977	15.37		0.9569	29.97		1.0208	29.97		1.0476	33.57		1.0511	33.57
0.7	21.9		0.79	21.9		0.9381	28.8667		1.0923	28.8667		0.9949	15.37		1.0117	15.37
0.565	18.13		0.783	18.13		0.9027	33.57		1.1588	33.57		1.0086	18.13		1.015	18.13
0.575	11.25		0.882	11.25		0.9431	15.37		1.0118	15.37		0.9839	61.2667		0.9686	61.2667
0.498	17.7		0.821	17.7		0.9535	21.9		0.9457	21.9		0.9891	17.7		0.9898	17.7
0.651	32.85		0.894	32.85		0.9785	18.13		1.0052	18.13		0.9906	32.85		0.984	32.85
0.575	7.6		0.879	7.6		0.99	61.2667		0.965	61.2667		0.9741	22.17		1.0019	22.17
0.381	44.55		0.77	44.55		0.9518	11.25		1.1202	11.25		1.044	15.96		1.0004	15.96
0.589	24.85		0.735	24.85		0.9535	17.7		1.0401	17.7		1.0148	24.2		0.9744	24.2
0.516	22.17		0.803	22.17		0.9677	32.85		1.0354	32.85		0.9698	38.1		0.9733	38.1
0.475	15.96		0.866	15.96		0.9634	7.6		1.0221	7.6		1.0121	17.3		1.0008	17.3
0.462	24.2		0.982	44.3		0.9783	44.55		1.053	24.85		0.9792	22.37		0.986	22.37
0.741	38.1		0.779	24.2		0.932	24.85		0.9961	22.17		0.9901	14.83		0.99	14.83
0.589	16.2		0.895	38.1		0.9756	22.17		1.0658	15.96		0.995	47.05		1.005	47.05
0.72	24.23		0.827	24.23		0.9739	15.96		1.0891	24.2		0.9855	34.25		1.0014	34.25
0.506	17.3		0.855	17.3		0.9592	44.3		1.0056	38.1		1.0187	26.35		0.9695	26.35
0.542	18.2		0.874	18.2		0.9159	24.2		0.9305	24.23		0.9936	24.73		1.0123	24.73
0.71	22.37		0.907	25.35		0.8926	38.1		1.0033	17.3		0.994	52.9		0.9847	52.9
0.554	25.35		0.862	14.83		0.9655	24.23		0.9606	22.37		1.0046	18.75		1.002	18.75
0.66	14.83		0.835	47.05		0.9248	17.3		0.9143	25.35		1.0091	50.95		1.019	50.95
0.749	47.05		0.864	34.25		0.9798	18.2		1.0312	14.83		0.9697	27.8		0.9727	27.8
0.667	34.25		0.845	18.83		0.9032	22.37		0.9888	47.05		1.0224	8.7		1.0314	8.7
0.595	18.83		0.711	26.35		0.9783	25.35		1.066	34.25		1.0226	18.2		1.0608	18.2
0.737	26.35		0.964	52.9		0.9244	14.83		0.9677	18.83		1.0107	42.27		0.9926	42.27
0.58	24.73		0.833	27		0.96	47.05		1.077	26.35		1.0021	29.6		0.9831	29.6
0.545	27		0.738	18.75		0.96	34.25		1.053	24.73		1.0056	5.43		0.9463	5.43
0.56	18.75		0.777	50.95		0.9273	18.83		1.0516	52.9		1	17.03		0.9975	17.03
0.769	27.8		0.799	19.93		0.9608	26.35		0.9983	18.75		1.0096	25.7667		0.9718	25.7667
0.382	19.93		0.821	18.5		0.9813	24.73		1.1984	50.95		0.9865	18.3627		0.9857	18.3627
0.416	18.5		0.804	23.05		1	52.9		1.1092	27.8		0.9921	22.26		0.9955	22.26
0.563	23.05		0.777	3.9		0.9	27		0.9423	18.5		0.9763	16.93		0.9943	16.93
0.686	3.9		0.753	19.4		0.9615	18.75		1.0507	8.7		0.9847	21.35		0.9778	21.35
0.439	19.4		0.913	25.25		1.0194	50.95		1.064	18.2		1.0215	27.17		1.0135	27.17
0.516	25.25		0.955	8.7		0.9762	27.8		1.0511	42.27		0.9711	21.25		0.9823	21.25
0.566	8.7		0.733	18.2		0.954	19.93		0.9771	29.6		0.9791	34.77		0.9784	34.77
0.403	18.2		0.911	15.77		0.9655	18.5		0.918	5.43		1.0204	28.9		0.9887	28.9
0.487	15.77		0.869	29.6		0.9438	23.05		0.9501	17.03		1.0169	19.53		1.0307	19.53
0.616	42.27		0.894	5.43		0.9153	8.7		0.9588	25.7667		0.9823	22.46		1.0101	22.46
0.5	29.6		0.837	22.26		0.9359	18.2		0.9995	18.3627		1.0004	15.53		1.0042	15.53
0.511	5.43		0.787	12.35		0.9675	42.27		1.0966	22.26		0.9988	24.48		1.0029	24.48
0.594	22.26		0.844	21.87		1	29.6		1.0547	21.0173		0.9825	21		0.9957	21
0.541	12.35		0.895	16.93		0.9219	5.43		0.9226	21.87		0.9886	16		0.9987	16
0.402	21.87		0.865	21.35		0.9773	17.03		1.1997	16.93		0.9632	25.07		0.9559	25.07
0.704	16.93		0.927	35.07		0.9909	25.7667		1.0516	21.35		1.0275	23.08		1.0175	23.08
0.99	21.35		0.762	27.17		0.9847	18.3627		1.0156	35.07		1	29.55		1.0199	29.55
0.915	35.07		0.816	23.13		1.0968	22.26		1.033	27.17		0.9914	10.06		1.0063	10.06
0.686	27.17		0.835	21.25		0.9606	21.0173		0.9184	23.13		1.0209	20.1		1.0162	20.1
0.488	23.13		0.913	34.77		0.9773	12.35		0.9515	16.6		0.989	16.74		0.9915	16.74
0.673	30.58		0.855	38.95		1.0167	21.87		0.9567	21.25		1.0067	18.33		1.0166	18.33
0.668	21.25		0.707	28.9		0.9677	16.93		0.9848	34.77		1.0061	7.19		1.0107	7.19
0.694	34.77		0.797	19.53		0.9431	21.35		0.9873	28.9		0.9354	16.33		0.9556	16.33
0.658	38.95		0.854	22.46		0.9469	35.07		1.0522	19.53
0.902	28.9		0.862	15.53		0.9397	27.17		1.0108	22.46
0.459	19.53		0.815	21.83		0.9661	23.13		1.0982	15.53
0.337	22.46		0.827	24.48		0.9727	16.6		0.9947	24.48
0.625	15.53		0.779	21		0.9556	21.25		1.0741	21
0.636	21.83		0.814	17.82		0.9684	34.77		0.9692	16
0.4	24.48		0.796	16		0.9524	28.9		1.0114	20.58
0.596	21		0.818	20.58		0.9783	19.53		0.9641	25.07
0.519	17.82		0.843	25.07		0.9529	22.46		1.0729	23.08
0.467	16		0.983	23.08		0.9888	15.53		0.952	23.2
0.604	20.58		0.785	23.2		0.9647	24.48		1.1404	29.55
0.615	25.07		0.754	10.06		0.9796	24.0333		0.9691	10.06
0.921	23.08		0.901	20.1		1.026	21		1.026	20.1
0.605	23.2		0.786	16.74		1	17.82		1.0214	16.74
0.575	10.06		0.853	19		1	16		0.9208	13.6
0.46	20.1		0.854	28		0.978	20.58		1.0426	18.33
0.4	16.74		0.881	30		0.9773	25.07		1.0311	7.19
0.596	19		0.824	13.6		1	23.08		0.8732	16.33
0.55	28		0.759	18.33		0.9535	23.2		0.9796	23.5
0.801	30		1.003	7.19		0.9813	29.55		0.9885	20.53
0.521	13.6		0.704	16.33		0.9615	10.06		1.0243	21.2
0.418	18.33		0.877	26.67		0.9688	20.1
0.621	28		0.842	25.6		0.9659	16.74
0.714	16.33		0.885	23.5		0.9878	28
0.751	26.67		0.814	20.53		1.0268	30
0.643	25.6		0.844	21.2		0.9579	13.6
0.718	23.5		0.938	31.07		0.9643	18.33
0.443	20.53		0.973	23.53		1	7.19
0.661	21.2		0.859	56.9333		0.961	16.33
1.011	31.07		0.955	61.2667		0.963	26.67
0.649	23.53		0.782	17.03		0.9744	25.6
0.582	17.03		0.913	25.7667		0.9905	46.3333
0.74	25.7667		0.956	18.3627		0.9785	23.5
0.799	18.3627		0.811	21.0173		0.9892	20.53
0.563	21.0173		1.041	16.6		1	21.2
0.673	16.6		0.809	24.0333		1.0215	31.07
0.655	24.0333		0.736	13.25		0.9884	23.53
0.727	13.25		0.806	29.55
0.523	29.55		0.939	46.3333
0.543	36.85		0.85	36.85
0.708	15.22		0.877	15.22
