# Supplementary material for: The elite haplotype OsGATA8-H coordinates nitrogen uptake and productive tiller formation in rice
Source: Nat Genet. 2024 Jun 13;56(7):1516–26. doi: 10.1038/s41588-024-01795-7 (PMC11250373; doi:10.1038/s41588-024-01795-7)
Supplement: Supplementary file 7 — Supporting data for Supplementary Fig. 3. [file 41588_2024_1795_MOESM7_ESM.xlsx]

## Sheet: Sup. Fig. 3b
Sup. Fig. 3b. RT-PCR analysis of OsGATA8 in various rice tissues after rice flowering.
Root	Tiller bud	Tiller node	Leaf	Leaf Sheath	Node	Internode	Panicle
0.01836	0.0245	0.014308	0.0089051	0.009007	0.0033263	0.0081499	0.0075742
0.0160242	0.0187	0.0138149	0.0070837	0.0070799	0.0034222	0.0078265	0.0083913
0.0206958	0.02431	0.0143985	0.0088407	0.0109341	0.0032304	0.0084733	0.0067571

## Sheet: Sup. Fig. 3e
Sup. Fig. 3e. PTNR of ZH11 and the OsGATA8-cr4 line.
ZH11	OsGATA8-cr4
0.4286	0.7143
0.4444	0.7143
0.4444	0.4286
0.2727	0.4286
0.1818	0.4444
0.3333	0.4444
0.5714	0.5556
0.5	0.5556
0.3333	0.6667
0.3333	0.5455
0.3	0.6364
0.2	0.625
0.4444	0.5556
0.5714	0.5556
0.4286	0.5
0.4286	0.5
0.375	0.3636
0.375	0.3636
0.3333	0.3077
0.3333	0.4167

## Sheet: Sup. Fig. 3f
Sup. Fig. 3f. The numbers of total number of tillers and productive tillers of ZH11 and the OsGATA8-cr4 line under LN and HN conditions.
1	2	3	4			1	2	3	4
LN						HN
ZH11	ZH11	OsGATA8-cr4	OsGATA8-cr4			ZH11	ZH11	OsGATA8-cr4	OsGATA8-cr4
8	3	9	5			15	7	12	7
4	4	8	5			15	9	13	7
5	4	6	3			14	9	12	7
8	3	5	3			14	11	12	7
6	2	5	4			16	11	12	9
6	2	7	4			17	6	11	9
6	4	9	5			13	7	11	9
7	4	9	5			14	8	11	9
7	3	7	6			14	9	10	9
8	3	9	6			15	9	15	11
8	3	6	7			15	10	15	11
8	2	6	5			16	10	16	8
8	4	7	5			14	9	13	9
6	4	7	5			18	7	14	9
6	3	7	5			16	7	12	10
6	3	8	5			16	7	12	10
7	3	8	4			17	8	12	11
8	3	7	4			14	8	13	11
7	3	7	4			15	9	13	13
6	3	6	5			16	9	12	12
LN						HN
Treatments pair	P value					Treatments pair	P value
1 vs 2	3.10893e-17					1 vs 2	3.60643e-23
1 vs 3	0.228764					1 vs 3	2.80316e-07
1 vs 4	4.73245e-08					1 vs 4	7.91276e-20
2 vs 3	1.84949e-19					2 vs 3	7.28632e-13
2 vs 4	6.32798e-06					2 vs 4	0.059318
3 vs 4	2.59674e-10					3 vs 4	3.19756e-09

## Sheet: Sup. Fig. 3g
Sup. Fig. 3g. Total number of tillers of ZH11 and the OsGATA8-cr4 line under LN and HN conditions.
LN		HN
ZH11	OsGATA8-cr4	ZH11	OsGATA8-cr4
37.5	55.56	46.67	58.33
50	62.5	60	53.85
80	50	64.29	58.33
37.5	60	78.57	58.33
33.33	80	68.75	75
33.33	57.14	35.29	81.82
66.67	55.56	53.85	81.82
57.14	55.56	57.14	81.82
42.86	85.71	64.29	90
37.5	85.71	60	73.33
37.5	77.78	66.67	84.62
50	83.33	62.5	50
50	71.43	64.29	75
66.67	83.33	38.89	64.29
50	71.43	43.75	83.33
50	62.5	43.75	83.33
42.86	50	47.06	91.67
37.5	57.14	57.14	84.62
42.86	57.14	60	86.67
50	83.33	56.25	92.31

## Sheet: Sup. Fig. 3h
Sup. Fig. 3h. The numbers of productive tillers of ZH11 and the OsGATA8-cr4 line under LN and HN conditions.
LN		HN
ZH11	OsGATA8-cr4	ZH11	OsGATA8-cr4
5	4	8	5
4	3	6	6
1	3	5	5
5	2	3	5
4	1	5	3
4	3	11	2
2	4	6	2
3	4	6	2
4	1	5	1
5	1	6	4
5	2	5	2
2	1	6	8
4	2	5	3
2	1	11	5
3	2	9	2
3	3	9	2
4	4	9	1
5	3	6	2
4	3	6	2
3	1	7	1
