# Supplementary material for: The elite haplotype OsGATA8-H coordinates nitrogen uptake and productive tiller formation in rice
Source: Nat Genet. 2024 Jun 13;56(7):1516–26. doi: 10.1038/s41588-024-01795-7 (PMC11250373; doi:10.1038/s41588-024-01795-7)
Supplement: Supplementary file 8 — Supporting data for Supplementary Fig. 5. [file 41588_2024_1795_MOESM8_ESM.xlsx]

## Sheet: Sup. Fig. 5a
Sup. Fig. 5a. Relative expression of OsAMT1.2 in the OsGATA8 knockout lines and the OsGATA8 overexpression lines driven by native promoter.
1	2	3	4	5		Treatments pair	P value
Nip	OsGATA8-cr1	OsGATA8-cr3	pOsGATA8::OsGATA8-1	pOsGATA8::OsGATA8-2		1 vs 2	2.29432e-08
0.1518	0.3574	0.2512	0.1218	0.08094		1 vs 3	3.6511e-05
0.1945	0.3444	0.2447	0.1545	0.08962		1 vs 4	0.0507883
0.1504	0.3599	0.2537	0.1404	0.07016		1 vs 5	3.29555e-05
						2 vs 3	5.86322e-06
						2 vs 4	6.36435e-09
						2 vs 5	6.01522e-10
						3 vs 4	3.28513e-06
						3 vs 5	6.26517e-08
						4 vs 5	0.00064096

## Sheet: Sup. Fig. 5c
Sup. Fig. 5c. Luciferase assays in rice protoplasts on the effect of OsGATA8 on the transcription of OsAMT1.2.
pAN580	+	-
pAN580-OsGATA8	-	+
ProOsAMT1.2-LUC	+	+
	0.0228	0.0045
	0.0199	0.0049
	0.0253	0.0057

## Sheet: Sup. Fig. 5e
Sup. Fig. 5e. ChIP-qPCR assay of the interaction between OsGATA8 and the promoters of OsAMT1.2 in the seedlings of p35S::Flag-OsGATA8 transgenic plants.
	WT			Flag-OsGATA8			Treatments pair	P value
P1	1.76	2.01	2.22	8.81	8.19	8.95	WT vs Flag-OsGATA8	1.4×10-4
P2	0.97	1.02	1.01	0.77	0.83	0.92	WT vs Flag-OsGATA8	0.07
