# Supplementary material for: The elite haplotype OsGATA8-H coordinates nitrogen uptake and productive tiller formation in rice
Source: Nat Genet. 2024 Jun 13;56(7):1516–26. doi: 10.1038/s41588-024-01795-7 (PMC11250373; doi:10.1038/s41588-024-01795-7)
Supplement: Supplementary file 9 — Supporting data for Supplementary Fig. 7. [file 41588_2024_1795_MOESM9_ESM.xlsx]

## Sheet: Sup. Fig. 7b
Sup. Fig. 7b. The numbers of total number of tillers and productive tillers of OsAMT3.2 transgenic plants under LN and HN conditions.
1	2	3	4	5	6	7	8	9	10
LN
Total tillers	Productive tillers	Total tillers	Productive tillers	Total tillers	Productive tillers	Total tillers	Productive tillers	Total tillers	Productive tillers
Nip	Nip	OsAMT3.2-cr1	OsAMT3.2-cr1	OsAMT3.2-cr2	OsAMT3.2-cr2	OsAMT3.2-OE1	OsAMT3.2-OE1	OsAMT3.2-OE2	OsAMT3.2-OE2
11	6	12	6	12	5	14	9	16	8
13	6	14	5	12	5	16	9	14	12
12	8	16	5	14	4	15	8	16	9
11	8	16	7	14	6	15	8	14	9
9	8	14	5	12	6	15	9	16	11
12	9	11	6	15	5	12	9	13	12
12	9	16	5	15	5	14	11	15	9
9	9	18	5	9	4	14	10	15	7
10	8	13	5	9	4	14	9	15	9
12	9	15	5	9	5	15	11	16	11
14	11	18	4	8	6	11	11	14	11
15	7	16	5	9	6	16	9	16	9
11	7	16	5	11	5	16	11	16	9
11	8	16	4	10	4	15	9	13	11
10	7	14	4	8	4	16	8	13	11
9	7	11	6	8	5	12	8	15	10
12	6	16	6	7	6	12	9	18	9
12	7	18	5	9	6	14	9	16	8
14	9	17	4	12	6	14	8	18	8
15	9	15	4	11	6	15	7	14	9
LN
Treatments pair	P value	Treatments pair	P value	Treatments pair	P value	Treatments pair	P value	Treatments pair	P value	Treatments pair	P value	Treatments pair	P value	Treatments pair	P value	Treatments pair	P value
1 vs 2	1.05723e-12	2 vs 3	1.77532e-32	3 vs 4	3.48063e-49	4 vs 5	3.84407e-23	5 vs 6	1.5091e-22	6 vs 7	9.24283e-44	7 vs 8	3.40109e-20	8 vs 9	1.55747e-25	9 vs 10	1.5091e-22
1 vs 3	1.09602e-10	2 vs 4	3.92597e-08	3 vs 5	6.34916e-16	4 vs 6	0.840933	5 vs 7	1.98637e-11	6 vs 8	1.73416e-13	7 vs 9	0.0720661	8 vs 10	0.316234
1 vs 4	3.74596e-29	2 vs 5	6.48546e-08	3 vs 6	1.27117e-48	4 vs 7	2.43628e-44	5 vs 8	0.00152991	6 vs 9	6.64775e-49	7 vs 10	2.53595e-17
1 vs 5	0.0458718	2 vs 6	1.06508e-07	3 vs 7	0.0892153	4 vs 8	5.10189e-14	5 vs 9	3.3522e-16	6 vs 10	3.3522e-16
1 vs 6	1.50665e-28	2 vs 7	2.43106e-27	3 vs 8	3.10938e-25	4 vs 9	1.82455e-49	5 vs 10	0.0282479
1 vs 7	7.29057e-07	2 vs 8	0.0168296	3 vs 9	0.920063	4 vs 10	9.26814e-17
1 vs 8	4.54944e-07	2 vs 9	8.86154e-33	3 vs 10	2.98484e-22
1 vs 9	6.23081e-11	2 vs 10	0.000775538
1 vs 10	3.77379e-05
1	2	3	4	5	6	7	8	9	10
HN
Total tillers	Productive tillers	Total tillers	Productive tillers	Total tillers	Productive tillers	Total tillers	Productive tillers	Total tillers	Productive tillers
Nip	Nip	OsAMT3.2-cr1	OsAMT3.2-cr1	OsAMT3.2-cr2	OsAMT3.2-cr2	OsAMT3.2-OE1	OsAMT3.2-OE1	OsAMT3.2-OE2	OsAMT3.2-OE2
22	15	28	10	20	11	24	15	19	18
24	11	25	7	16	11	20	12	19	13
31	17	21	12	17	11	22	15	22	19
24	13	37	8	19	10	22	14	25	14
18	14	33	11	27	10	21	16	27	17
20	13	27	9	33	11	24	17	34	19
33	12	22	7	31	11	23	14	33	18
22	11	27	10	29	12	25	14	29	16
18	14	32	9	24	9	23	15	31	18
29	15	21	11	22	9	20	14	22	19
25	10	26	9	17	10	21	14	25	16
22	11	29	9	16	10	31	13	36	16
16	14	38	11	25	14	33	14	38	16
24	12	33	12	22	13	23	14	34	16
18	13	22	10	20	12	28	17	33	14
21	12	17	11	19	12	25	15	32	15
21	11	19	9	18	11	25	15	30	15
22	16	26	10	19	11	24	15	29	16
25	14	27	12	20	9	23	15	30	17
22	13	21	8	19	10	23	15	29	16
HN
Treatments pair	P value	Treatments pair	P value	Treatments pair	P value	Treatments pair	P value	Treatments pair	P value	Treatments pair	P value	Treatments pair	P value	Treatments pair	P value	Treatments pair	P value
1 vs 2	3.20517e-15	2 vs 3	1.51637e-24	3 vs 4	3.17847e-33	4 vs 5	2.04929e-20	5 vs 6	1.18783e-17	6 vs 7	1.23763e-23	7 vs 8	3.70069e-14	8 vs 9	2.22867e-26	9 vs 10	8.00921e-22
1 vs 3	0.00140321	2 vs 4	0.00428425	3 vs 5	2.80652e-05	4 vs 6	0.336396	5 vs 7	0.0408662	6 vs 8	0.00104567	7 vs 9	3.35725e-05	8 vs 10	0.126881
1 vs 4	1.66931e-23	2 vs 5	1.93711e-12	3 vs 6	2.50496e-30	4 vs 7	1.64728e-26	5 vs 8	4.89785e-09	6 vs 9	2.28305e-36	7 vs 10	2.89037e-10
1 vs 5	0.294427	2 vs 6	0.0554087	3 vs 7	0.026639	4 vs 8	2.80652e-05	5 vs 9	1.93696e-09	6 vs 10	2.42251e-06
1 vs 6	1.13955e-20	2 vs 7	5.04477e-18	3 vs 8	2.04929e-20	4 vs 9	3.17894e-39	5 vs 10	7.71237e-06
1 vs 7	0.314949	2 vs 8	0.162601	3 vs 9	0.0453021	4 vs 10	2.38682e-08
1 vs 8	1.49322e-11	2 vs 9	1.36524e-30	3 vs 10	4.6263e-16
1 vs 9	3.92003e-07	2 vs 10	0.0037462
1 vs 10	5.76256e-08

## Sheet: Sup. Fig. 7c
Sup. Fig. 7c. The proportion of productive tillers (PT%) of OsAMT3.2 transgenic plants under LN and HN conditions.
1	2	3	4	5			1	2	3	4	5
LN							HN
Nip	CR#1	CR#2	OE#1	OE#2			Nip	CR#1	CR#2	OE#1	OE#2
70	45.45	33.33	66.67	63.64			54.17	55.56	35	68.75	100
50	55.56	50	63.64	63.64			44.44	38.89	43.75	64.71	68.42
72.73	44.44	40	63.64	63.64			45.16	47.06	41.18	66.67	86.36
50	33.33	33.33	63.64	72.73			43.75	40	42.11	66.67	56
70	36.36	33.33	58.33	61.54			58.62	38.1	52.94	66.67	62.96
60	40	33.33	58.33	61.54			68.42	36.36	47.37	68.42	55.88
63.64	57.14	27.27	58.33	64.29			58.33	35	56.25	68.42	54.55
81.82	71.43	44.44	66.67	64.29			76.19	47.37	53.33	65	55.17
70	66.67	55.56	57.14	64.29			58.62	47.37	44.44	70	58.06
75	75	55.56	57.14	60			66.67	50	40	63.64	86.36
63.64	37.5	50	57.14	60			50	41.18	47.37	60.87	64
77.78	27.27	44.44	57.14	60			54.55	36.84	55.56	60.87	46.88
70	33.33	45.45	64.29	62.5			37.93	50	47.37	60.87	50
63.64	41.67	40	60	68.75			51.85	56.25	45	65.22	55.17
60	71.43	37.5	60	68.75			65.52	41.18	47.37	62.5	56.67
58.33	71.43	37.5	60	68.75			40.63	41.18		64	55.17
70	44.44	71.43	60	68.75			41.67	47.37		68
58.33	55.56	44.44	66.67	68.75			50	50
63.64	57.14	57.14	68.75	66.67			66.67	53.33
63.64	75	45.45	68.75	66.67			76.19	47.06
LN							HN
Treatments pair	P value						Treatments pair	P value
1 vs 2	1.89914e-05						1 vs 2	0.000711193
1 vs 3	1.67109e-10						1 vs 3	0.00713688
1 vs 4	0.211896						1 vs 4	0.0020111
1 vs 5	0.830064						1 vs 5	0.0160303
2 vs 3	0.00918509						2 vs 3	0.620427
2 vs 4	0.00161355						2 vs 4	4.31861e-09
2 vs 5	4.32376e-05						2 vs 5	1.30168e-07
3 vs 4	5.42034e-08						3 vs 4	2.38722e-07
3 vs 5	4.61213e-10						3 vs 5	4.38686e-06
4 vs 5	0.300231						4 vs 5	0.515342

## Sheet: Sup. Fig. 7d
Sup. Fig. 7d. The yield per plant of OsAMT3.2 knockout and overexpression lines under LN and HN conditions.
1	2	3	4	5			1	2	3	4	5
LN							HN
Nip	CR#1	CR#2	OE#1	OE#2			Nip	CR#1	CR#2	OE#1	OE#2
15.8	11	8.9	11.9	22			34	8.4	15.9	20.4	20.9
15.2	11.3	8.5	14	9.8			24.7	14.3	16	21.1	24.9
15.6	11	8.3	15.2	12.5			32	7.8	16.7	24.9	32.4
15.1	13.2	7.3	16.2	18.4			25	11.4	18.2	25.5	26.1
12.4	12.4	7.7	15.4	18.3			22.7	10.8	17.5	22.5	28.7
14.2	13.2	7.8	16.4	17.4			24.3	10.7	19.3	24.9	27.8
13.2	10	9.3	17.1	14.2			21.9	12.5	20	25	27.5
13.5	9.2	9.5	16.6	15.3			23.6	14.6	21.3	27.3	23.7
14.1	8.7	10	17.4	16.3			24.6	13.5	22.4	26.3	24.5
17.3	8.4	11.3	15.5	16.7			23.7	11.4	16.7	26.4	26.4
16.1	8.5	7.2	15.2	16.3			24.9	13.4	15.5	24.3	25.7
16.3	7.7	7.8	15.1	17.1			23.7	12.3	16.4	25.7	26.8
18.2	9.3	9.5	14.9	17.5			27.9	10.3	15.6	28	27.8
11.1	10.4	9.3	15	18.4			28.6	13.2	18.5	23.1	25.3
9.4	7.4	9	15.4	19.2			21.8	11.4	14.5	21.7	22.6
15.4	8.5	8.5	15.3	17.8			19.5	9.4	16.4	22.8	27
17.3	8.8	8.3	15.7	15.9			18.4	13.5	15	25.3	27.4
15.8	9.5	8.2	11.5	16.7			25.3	14.3	13.4	24.8	25.8
13.9	7.5	7	13.9	15.3			22.3	13.2	15.9	23.5	26.8
12.6	9.2	6.5	18.5	14.2			20	11.2	16.1	27.2	26.7
LN							HN
Treatments pair	P value						Treatments pair	P value
1 vs 2	3.27918e-12						1 vs 2	2.75856e-27
1 vs 3	1.24234e-16						1 vs 3	2.76124e-14
1 vs 4	0.263874						1 vs 4	0.913222
1 vs 5	0.00325619						1 vs 5	0.0317855
2 vs 3	0.0406348						2 vs 3	9.45246e-09
2 vs 4	1.34388e-14						2 vs 4	1.69933e-27
2 vs 5	1.22088e-18						2 vs 5	2.33389e-31
3 vs 4	5.06849e-19						3 vs 4	1.61373e-14
3 vs 5	5.81884e-23						3 vs 5	6.24221e-19
4 vs 5	0.0611203						4 vs 5	0.0411674

## Sheet: Sup. Fig. 7e
Sup. Fig. 7e. The biomass of OsAMT3.2 knockout and overexpression lines under LN and HN conditions.
1	2	3	4	5			1	2	3	4	5
LN							HN
Nip	CR#1	CR#2	OE#1	OE#2			Nip	CR#1	CR#2	OE#1	OE#2
31.1	25.7	22.4	27.2	46.2			64.5	23.3	36	43.4	42.1
31	20.5	19.4	26.4	25.5			44.5	27.4	33.4	39.6	50.5
28	26	22	31.8	25.8			60.6	28.3	35.4	51.7	62.1
24	27	23.4	34.8	32.7			56.3	29.3	36.5	55.1	60.4
27.3	22	21.4	29.3	33.5			55.9	24.6	37.5	54.2	64.2
25	21	24.3	30.4	32.5			60.3	25.6	32.7	50.5	62.6
26.2	25.4	22.4	30	33.6			49.3	28.4	34.5	63.4	63.1
29	23	25.4	30	27.4			40.5	27	33.6	62.1	61.3
27.1	24.3	24.3	31.3	29.6			48.3	26.5	35.7	60.6	54.3
27	25.3	21.5	31.4	30.5			55.4	26.2	36.5	64.5	56.3
28.8	23.5	22.5	33.2	33.8			56.3	27.4	30.5	49.6	57.4
28.3	22.6	22	32.5	34.6			57.3	28.9	32.6	60.2	58.3
25.6	20.5	21	28.4	37.5			52.5	28.5	35.4	66.3	53.2
28.3	18.4	20.5	27.4	30.1			51.6	26.4	36	62.5	67.5
27.3	17.4	15.4	29.5	29.6			57.4	22.6	38	56.3	72.4
30.3	25.6	18.4	28.9	33.6			50.3	21.6	40.2	50.3	70.2
32	26.4	24.3	31.7	32.6			50.6	26.7	40.5	57.5	68.4
28.5	25.3	25.3	34.3	26.9			47.3	25.6	44.6	56.2	66.3
25.8	20.3	22.4	36.9	27.4			52.9	26.6	43	57.3	67.6
28	19.3	21.5	29.4	32			51.1	22.6	37.7	54.2	69.4
LN							HN
Treatments pair	P value						Treatments pair	P value
1 vs 2	1.90064e-06						1 vs 2	2.39294e-27
1 vs 3	2.41967e-08						1 vs 3	2.78641e-15
1 vs 4	0.00492147						1 vs 4	0.139352
1 vs 5	0.000158352						1 vs 5	9.98653e-06
2 vs 3	0.315363						2 vs 3	6.62795e-08
2 vs 4	3.70689e-12						2 vs 4	3.69347e-30
2 vs 5	2.1308e-14						2 vs 5	9.58078e-36
3 vs 4	2.67285e-14						3 vs 4	1.84543e-18
3 vs 5	1.48313e-16						3 vs 5	5.19896e-25
4 vs 5	0.293883						4 vs 5	0.00200804

## Sheet: Sup. Fig. 7f-h
Sup. Fig. 7f-h. Nitrogen uptake efficiency (NUpE), Nitrogen utilization efficiency (NUtE) and Nitrogen use efficiency (NUE) of OsAMT3.2 knockout and overexpression lines under LN and HN conditions at mature stage
Sup. Fig. 7f. Nitrogen uptake efficiency (NUpE)
1	2	3	4	5			1	2	3	4	5
LN							HN
Nip	CR#1	CR#2	OE#1	OE#2			Nip	CR#1	CR#2	OE#1	OE#2
78.571	70.944	46.518	72.35	96.8318			43	30.577	41.588	45.244	50.3088
74.857	54.596	39.265	71.789	65.8648			43.2	33.951	40.57	42.647	58.6087
77.143	67.41	42.992	77.87	68.751			40.6	35.306	39.437	57.768	58.7
79.143	73.76	52.802	75.429	84.7396			45.2	36.528	39.738	48.6	52.1
73.429	62.85	47.626	78.286	92.7339			44.7	30.429	43.357	49.2	47.3
72.857	57.718	62.415	74	81.1429			43.7	32.222	38.967	55.3	52.8
74	58	50.571	79.429	92			41.2	33.5	37.8	51.4	49.5
74.571	63.143	48.286	78.571	86.5714			42.5	30.2	39.5	50.4	55.5
78.857	61.429	52.286	76	95.7143			40.6	31.5	40.2	48.3	51.6
79.429	67.429	48.857	78	93.4286			46.3	32.9	41.1	47.6	54.2
LN							HN
Treatments pair	P value						Treatments pair	P value
1 vs 2	8.11428e-05						1 vs 2	7.02571e-10
1 vs 3	3.93476e-12						1 vs 3	0.0365693
1 vs 4	0.968979						1 vs 4	1.25201e-05
1 vs 5	0.00203004						1 vs 5	2.07235e-09
2 vs 3	8.39183e-06						2 vs 3	1.09005e-06
2 vs 4	9.19474e-05						2 vs 4	1.78254e-16
2 vs 5	1.27847e-09						2 vs 5	2.11211e-19
3 vs 4	4.46144e-12						3 vs 4	8.24642e-09
3 vs 5	2.09034e-16						3 vs 5	1.71041e-12
4 vs 5	0.0018152						4 vs 5	0.0138696
Sup. Fig. 7g. Nitrogen utilization efficiency (NUtE)
1	2	3	4	5			1	2	3	4	5
LN							HN
Nip	CR#1	CR#2	OE#1	OE#2			Nip	CR#1	CR#2	OE#1	OE#2
57.455	34.232	54.6642	60.0258	54.2915			57.907	27.471	37.2705	53.7088	51.0845
58.015	40.296	61.8511	64.4745	79.3834			54.861	42.119	40.4236	60.2621	45.727
57.778	39.418	55.1599	56.5043	72.3107			68.719	22.092	39.5563	48.4695	47.3595
54.513	40.285	39.5009	62.1212	47.8778			63.274	31.209	46.5544	47.5309	48.5605
48.249	33.64	46.1931	62.4088	47.1395			48.77	35.492	33.4429	44.1057	47.7801
55.686	42.077	35.706	64.0927	57.3944			44.622	33.207	42.0869	41.2297	51.1364
50.965	43.35	52.5424	62.5899	51.8633			44.66	37.313	39.6825	49.2218	55.3535
51.724	42.986	56.213	56.3636	53.7954			59.529	48.344	33.9241	49.2064	46.4865
51.087	34.884	54.6448	57.1429	51.0448			54.926	42.857	39.5522	48.6542	51.938
62.23	38.983	66.0819	55.3114	53.5168			43.197	34.65	39.1728	57.1429	49.262
LN							HN
Treatments pair	P value						Treatments pair	P value
1 vs 2	7.73701e-06						1 vs 2	2.40284e-08
1 vs 3	0.424324						1 vs 3	2.34223e-06
1 vs 4	0.094127						1 vs 4	0.143836
1 vs 5	0.505863						1 vs 5	0.103138
2 vs 3	0.000107699						2 vs 3	0.186505
2 vs 4	2.29823e-08						2 vs 4	3.83363e-06
2 vs 5	8.04513e-07						2 vs 5	6.91777e-06
3 vs 4	0.0154895						3 vs 4	0.00029889
3 vs 5	0.146656						3 vs 5	0.000512148
4 vs 5	0.304135						4 vs 5	0.861053
Sup. Fig. 11h. Nitrogen use efficiency (NUE)
1	2	3	4	5			1	2	3	4	5
LN							LN
Nip	CR#1	CR#2	OE#1	OE#2			Nip	CR#1	CR#2	OE#1	OE#2
45.1429	24.2857	25.4286	43.4286	52.5714			24.9	8.4	15.5	24.3	25.7
43.4286	22	24.2857	46.2857	52.2857			23.7	14.3	16.4	25.7	26.8
44.5714	26.5714	23.7143	44	49.7143			27.9	7.8	15.6	28	27.8
43.1429	29.7143	20.8571	46.8571	40.5714			28.6	11.4	18.5	23.1	25.3
35.4286	21.1429	22	48.8571	43.7143			21.8	10.8	14.5	21.7	22.6
40.5714	24.2857	22.2857	47.4286	46.5714			19.5	10.7	16.4	22.8	27
37.7143	25.1429	26.5714	49.7143	47.7143			18.4	12.5	15	25.3	27.4
38.5714	27.1429	27.1429	44.2857	46.5714			25.3	14.6	13.4	24.8	25.8
40.2857	21.4286	28.5714	43.4286	48.8571			22.3	13.5	15.9	23.5	26.8
49.4286	26.2857	32.2857	43.1429	50			20	11.4	16.1	27.2	26.7
LN							HN
Treatments pair	P value						Treatments pair	P value
1 vs 2	8.36013e-15						1 vs 2	3.46449e-15
1 vs 3	2.32419e-14						1 vs 3	1.98004e-09
1 vs 4	0.0122425						1 vs 4	0.169961
1 vs 5	0.000219						1 vs 5	0.00518304
2 vs 3	0.733225						2 vs 3	0.000135135
2 vs 4	5.70502e-18						2 vs 4	6.68215e-17
2 vs 5	1.56913e-19						2 vs 5	1.11876e-18
3 vs 4	1.41637e-17						3 vs 4	1.89732e-11
3 vs 5	3.68281e-19						3 vs 5	1.40986e-13
4 vs 5	0.165428						4 vs 5	0.129568
