# Supplementary material for: The elite haplotype OsGATA8-H coordinates nitrogen uptake and productive tiller formation in rice
Source: Nat Genet. 2024 Jun 13;56(7):1516–26. doi: 10.1038/s41588-024-01795-7 (PMC11250373; doi:10.1038/s41588-024-01795-7)
Supplement: Supplementary file 10 — Supporting data for Supplementary Fig. 8. [file 41588_2024_1795_MOESM10_ESM.xlsx]

## Sheet: Sup. Fig. 8
Sup. Fig. 8. Relative expression of genes related to tillering in OsGATA8 transgenetic plants.
TB1
1	2	3		Treatments pair	P value
Nip	OsGATA8-cr1	pOsGATA8::OsGATA8-1		1 vs 2	3.99234e-06
0.009271	0.015713	0.006966		1 vs 3	0.00059487
0.009165	0.014713	0.006402		2 vs 3	5.14014e-07
0.00942	0.01625	0.006687
DLT
1	2	3		Treatments pair	P value
Nip	OsGATA8-cr1	pOsGATA8::OsGATA8-1		1 vs 2	0.477744
0.0036358	0.0029867	0.019303		1 vs 3	0.000154343
0.0037904	0.0028082	0.013391		2 vs 3	9.50782e-05
0.0042962	0.002666	0.015252
NGR5
1	2	3		Treatments pair	P value
Nip	OsGATA8-cr1	pOsGATA8::OsGATA8-1		1 vs 2	0.00111509
0.0921157	0.0667304	0.0962571		1 vs 3	0.0965652
0.0859541	0.0695366	0.0976469		2 vs 3	0.000233389
0.0985696	0.0687353	0.106898
OsTCP19
1	2	3		Treatments pair	P value
Nip	OsGATA8-cr1	pOsGATA8::OsGATA8-1		1 vs 2	0.00331648
0.0250227	0.0378333	0.0216002		1 vs 3	0.0562365
0.0273284	0.0420834	0.0177432		2 vs 3	0.000403239
0.029999	0.0374241	0.0254428
OsMADS57
1	2	3		Treatments pair	P value
Nip	OsGATA8-cr1	pOsGATA8::OsGATA8-1		1 vs 2	6.15681e-06
0.0550485	0.00820467	0.0587042		1 vs 3	0.998336
0.0578395	0.00849872	0.048335		2 vs 3	6.15149e-06
0.0512319	0.0102444	0.0571009
