# Supplementary material for: The elite haplotype OsGATA8-H coordinates nitrogen uptake and productive tiller formation in rice
Source: Nat Genet. 2024 Jun 13;56(7):1516–26. doi: 10.1038/s41588-024-01795-7 (PMC11250373; doi:10.1038/s41588-024-01795-7)
Supplement: Supplementary file 11 — Supporting data for Supplementary Fig. 11. [file 41588_2024_1795_MOESM11_ESM.xlsx]

## Sheet: Sup. Fig. 11c
Sup. Fig. 11c. PTNR of OsGATA8 and OsTCP19 transgenetic plants under LN and HN conditions.
1	2	3	4		Treatments pair	P value
ZH11	OsGATA8-cr4	OsTCP19-cr2	OsGATA8-cr4/OsTCP19-cr2		1 vs 2	0.00426009
0.6173	0.5016	0.7963	0.7602		1 vs 3	0.0636485
0.463	1.0748	0.7167	0.5702		1 vs 4	0.103739
0.6173	0.7524	0.5513	0.622		2 vs 3	0.174513
0.5051	0.5788	0.7963	0.6842		2 vs 4	0.154561
0.5051	0.9405	0.6515	0.8553		3 vs 4	0.86694
0.5556	0.7524	0.7963	0.622
0.5051	0.627	0.5972	0.622
0.6944	0.5374	0.7167	0.6842
0.6173	0.627	0.7167	0.622
0.6173	0.9405	0.4479	0.4025
	0.5788	0.5972	0.622
	0.627	0.6515	0.622
	0.7524	0.5513	0.6842
	0.7524	0.5972	0.5702
	0.684	0.6515	0.7602
	0.684	0.5513
	0.5788	0.7167
		0.7167
		0.6515
		0.5972

## Sheet: Sup. Fig. 11d
Sup. Fig. 11d. The numbers of total number of tillers and productive tillers of OsGATA8 and OsTCP19 transgenetic plants under LN and HN conditions.
1	2	3	4	5	6	7	8		1	2	3	4	5	6	7	8
LN									HN
Total tillers	Productive tillers	Total tillers	Productive tillers	Total tillers	Productive tillers	Total tillers	Productive tillers		Total tillers	Productive tillers	Total tillers	Productive tillers	Total tillers	Productive tillers	Total tillers	Productive tillers
ZH11	ZH11	OsGATA8-cr4	OsGATA8-cr4	OsTCP19-cr2	OsTCP19-cr2	OsGATA8-cr4/OsTCP19-cr2	OsGATA8-cr4/OsTCP19-cr2		ZH11	ZH11	OsGATA8-cr4	OsGATA8-cr4	OsTCP19-cr2	OsTCP19-cr2	OsGATA8-cr4/OsTCP19-cr2	OsGATA8-cr4/OsTCP19-cr2
7	8	9	9	12	6	11	8		15	9	20	15	17	9	15	9
9	4	8	7	15	8	11	6		10	12	19	16	16	10	16	12
7	5	6	9	15	8	9	5		12	9	13	7	19	13	16	11
8	8	7	10	12	8	9	6		16	11	17	10	21	9	13	10
7	6	10	9	14	6	8	5		16	11	16	13	22	11	17	8
9	6	9	7	10	10	10	6		18	5	17	19	18	9	14	11
8	9	14	5	11	8	10	10		15	11	18	8	20	12	19	11
9	7	12	9	16	7	9	4		14	8	14	10	16	10	13	10
9	3	7	8	11	8	13	7		14	9	18	12	19	10	18	11
12	5	9	5	11	6	10	8		19	9	14	14	18	16	14	17
10	5	11	10	13	8	12	11		21		13	12	17	12	16	11
11	3	10	7		4		8		16		16	8		11	18	11
	8		8		8		8					13		13	20	10
	5		10		6		4					12		12		12
	5		7		7		8					10		11		9
	5		5		6		8					17		13
	7		4		8		7					10		10
	5		7				4					11		10
	6		7				7					11		11
	4		6									13		12
	8		9
	3
	5
	4
	5
	6
	5
LN									HN
Treatments pair	P value								Treatments pair	P value
1 vs 2	4.26177e-07								1 vs 2	2.66544e-08
1 vs 3	0.489627								1 vs 3	0.439762
1 vs 4	0.0427466								1 vs 4	0.000123173
1 vs 5	5.75368e-07								1 vs 5	0.00349636
1 vs 6	0.0142526								1 vs 6	2.60139e-06
1 vs 7	0.0700056								1 vs 7	0.544245
1 vs 8	0.00275951								1 vs 8	1.86793e-06
2 vs 3	9.61241e-09								2 vs 3	8.23435e-10
2 vs 4	0.000205491								2 vs 4	0.00470228
2 vs 5	8.28829e-21								2 vs 5	3.88874e-14
2 vs 6	0.00367163								2 vs 6	0.0524108
2 vs 7	2.92839e-11								2 vs 7	1.05911e-09
2 vs 8	0.0165094								2 vs 8	0.132368
3 vs 4	0.00545438								3 vs 4	4.20138e-06
3 vs 5	1.03874e-05								3 vs 5	0.0279086
3 vs 6	0.00155622								3 vs 6	5.94173e-08
3 vs 7	0.252332								3 vs 7	0.85553
3 vs 8	0.000209141								3 vs 8	5.19963e-08
4 vs 5	1.30963e-12								4 vs 5	9.29588e-11
4 vs 6	0.548028								4 vs 6	0.259077
4 vs 7	9.35545e-05								4 vs 7	5.92767e-06
4 vs 8	0.225476								4 vs 8	0.146584
5 vs 6	4.36581e-13								5 vs 6	7.85569e-13
5 vs 7	0.000981137								5 vs 7	0.0159369
5 vs 8	1.15468e-14								5 vs 8	1.23252e-12
6 vs 7	2.38249e-05								6 vs 7	7.77297e-08
6 vs 8	0.571955								6 vs 8	0.681195
7 vs 8	2.04761e-06								7 vs 8	6.92427e-08

## Sheet: Sup. Fig. 11e
Sup. Fig. 11e. The proportion of productive tillers (PT%) of OsGATA8 and OsTCP19 transgenetic plants under LN and HN conditions.
1	2	3	4			1	2	3	4
LN						HN
ZH11	OsGATA8-cr4	OsTCP19-cr2	OsGATA8-cr4/OsTCP19-cr2			ZH11	OsGATA8-cr4	OsTCP19-cr2	OsGATA8-cr4/OsTCP19-cr2
79.37	83.6	58.33	72.73			62.67	60.25	64.71	56.25
61.73	94.05	46.67	54.55			94	63.42	68.75	75
79.37	125.4	46.67	45.45			78.33	92.69	57.89	68.75
69.44	107.48	58.33	54.55			58.75	70.88	52.38	62.5
79.37	75.24	50	45.45			58.75	75.31	50	50
61.73	83.6	70	54.55			52.22	70.88	61.11	68.75
69.44	53.74	63.64	90.91			62.67	66.94	55	68.75
61.73	62.7	43.75	36.36			67.14	86.07	68.75	62.5
61.73	107.48	63.64	63.64			67.14	66.94	57.89	68.75
46.3	83.6	63.64	72.73			49.47	86.07	61.11	68.75
55.56	68.4	53.85	72.73			44.76	92.69	64.71	68.75
50.51	75.24		72.73			58.75	75.31		62.5
			36.36						75
			72.73						56.25
			72.73
			63.64
			36.36
			63.64
LN						HN
Treatments pair	P value					Treatments pair	P value
1 vs 2	0.0016115					1 vs 2	0.00278251
1 vs 3	0.180815					1 vs 3	0.518315
1 vs 4	0.413646					1 vs 4	0.557528
2 vs 3	2.77597e-05					2 vs 3	0.00050861
2 vs 4	4.44304e-05					2 vs 4	0.00990441
3 vs 4	0.501066					3 vs 4	0.217224

## Sheet: Sup. Fig. 11f
Sup. Fig. 11f. Non-productive tillers of OsGATA8 and OsTCP19 transgenetic plants (ZH11 background) under LN and HN conditions.
1	2	3	4			1	2	3	4
LN						HN
ZH11	OsGATA8-cr4	OsTCP19-cr2	OsGATA8-cr4/OsTCP19-cr2			ZH11	OsGATA8-cr4	OsTCP19-cr2	OsGATA8-cr4/OsTCP19-cr2
2	2	5	3			6	8	6	7
4	1	8	5			4	6	5	4
2	4	8	6			3	1	8	5
5	4	5	5			7	5	10	6
2	3	7	6			7	4	11	8
4	2	3	5			9	5	7	5
3	1	4	1			6	6	9	5
4	1	9	7			5	2	5	6
4	1	4	4			5	6	8	5
4	2	4	3			4	2	7	5
5	2	6	3			8	1	6	5
6	3		3			7	4		6
			7						4
			3						7
			3
			4
			7
			4
LN						HN
Treatments pair	P value					Treatments pair	P value
1 vs 2	0.0177233					1 vs 2	0.0213863
1 vs 3	0.00426693					1 vs 3	0.0464249
1 vs 4	0.283328					1 vs 4	0.389583
2 vs 3	1.95345e-06					2 vs 3	6.48046e-05
2 vs 4	0.000435373					2 vs 4	0.0888208
3 vs 4	0.0315931					3 vs 4	0.00344768

## Sheet: Sup. Fig. 11g
Sup. Fig. 11g. Non-productive tillers of OsGATA8 and OsTCP19 transgenetic plants (Nip background) under LN and HN conditions.
1	2	3	4			1	2	3	4
LN						HN
ZH11	OsGATA8-cr4	OsTCP19-cr2	OsGATA8-cr4/OsTCP19-cr2			ZH11	OsGATA8-cr4	OsTCP19-cr2	OsGATA8-cr4/OsTCP19-cr2
3	2	4	3			11	6	13	9
6	2	5	2			15	4	12	9
3	2	7	3			12	5	13	9
6	3	6	3			11	8	13	9
6	1	7	4			12	8	13	10
4	1	8	3			6	6	14	11
4	5	7	3			10	7	14	10
2	4	7	4			7	7	13	11
3	1	6	3			8	5	13	11
3	0	7	3			7	3	13	10
6	2	7	3			13	3	14	11
2	3	7	3			10	3	15	11
7	3	7	3			9	3	15	12
4	1	7	3			13	1	15	11
9	4	6	3			10	4	16	12
5	0	8	3			13	4	16	12
3	3	8	3			14	6	17	14
5	1	9	4			12	3	16	13
4	0	8	6			6	1	16	15
7	0	11	5			9	6	17	17
LN						HN
Treatments pair	P value					Treatments pair	P value
1 vs 2	1.26265e-07					1 vs 2	1.14323e-12
1 vs 3	7.36809e-07					1 vs 3	8.6455e-08
1 vs 4	0.00855388					1 vs 4	0.163638
2 vs 3	8.26833e-18					2 vs 3	1.77014e-23
2 vs 4	0.00246927					2 vs 4	2.35516e-15
3 vs 4	7.12738e-12					3 vs 4	2.26985e-05
