# Supplementary material for: The elite haplotype OsGATA8-H coordinates nitrogen uptake and productive tiller formation in rice
Source: Nat Genet. 2024 Jun 13;56(7):1516–26. doi: 10.1038/s41588-024-01795-7 (PMC11250373; doi:10.1038/s41588-024-01795-7)
Supplement: Supplementary file 12 — Supporting data for Supplementary Fig. 14. [file 41588_2024_1795_MOESM12_ESM.xlsx]

## Sheet: Sup. Fig. 14b
Sup. Fig. 14b. Relative expression of OsGATA8 in the D403 lines in the background of Nip and N4.
Nip	D403-N4		N4	D403-N4
0.009386	0.005066		0.0095574	0.0035772
0.01057	0.004225		0.0062999	0.0028914
0.00997798	0.00464591		0.0099294	0.0038132

## Sheet: Sup. Fig. 14c
Sup. Fig. 14c. PTNR of D403-N4 line.
N4	D403-N4
0.5947	0.7306
0.8109	0.8992
0.5247	0.6876
0.6862	0.5845
0.6371	1
0.6862	0.9742
0.7433	1
0.8109	0.9742
0.6371	0.8992
0.5947	0.7306

## Sheet: Sup. Fig. 14d
Sup. Fig. 14d. The numbers of total number of tillers and productive tillers of ZH11 and the OsGATA8-cr4 line under LN and HN conditions.
1	2	3	4			1	2	3	4
LN						HN
Total tillers	Productive tillers	Total tillers	Productive tillers			Total tillers	Productive tillers	Total tillers	Productive tillers
N4	N4	D245-N4	D245-N4			N4	N4	D245-N4	D245-N4
12	8	13	10			16	11	19	11
12	8	14	9			15	9	17	14
14	8	16	9			18	10	19	11
16	7	16	10			14	10	17	12
14	6	15	11			19	9	18	13
16	6	11	11			20	9	16	11
12	8	11	8			16	12	16	14
12	9	16	8			17	11	14	12
11	10	14	9			16	10	15	14
10	8	14	10			17	9	16	16
LN						HN
Treatments pair	P value					Treatments pair	P value
1 vs 2	2.46339e-08					1 vs 2	1.57689e-11
1 vs 3	0.134674					1 vs 3	0.887892
1 vs 4	3.417e-05					1 vs 4	1.86674e-06
2 vs 3	2.76121e-10					2 vs 3	2.32212e-11
2 vs 4	0.023536					2 vs 4	0.000324013
3 vs 4	3.12244e-07					3 vs 4	2.89014e-06

## Sheet: Sup. Fig. 14e
Sup. Fig. 14e. The proportion of productive tillers (PT%) of ZH11 and the OsGATA8-cr4 line under LN and HN conditions.
LN		HN
N4	D245-N4	N4	D245-N4
60	72.73	64.29	78.57
54.55	72.73	60	73.33
58.33	69.23	60	75
66.67	64.29	60	75
66.67	64.29	62.5	81.25
66.67	71.43	62.5	82.35
57.14	66.67	62.5	73.68
57.14	62.5	64.71	78.95
56.25	68.75	64.71	84.21
62.5	68.75	66.67	75

## Sheet: Sup. Fig. 14f
Sup. Fig. 14f. Non-productive tillers of ZH11 and the OsGATA8-cr4 line under LN and HN conditions.
LN		HN
N4	D245-N4	N4	D245-N4
4	3	5	3
5	3	6	4
5	4	6	4
4	3	5	4
4	2	7	3
4	4	8	3
6	5	6	5
6	4	7	4
7	5	8	3
6	5	6	3
