# Supplementary material for: The elite haplotype OsGATA8-H coordinates nitrogen uptake and productive tiller formation in rice
Source: Nat Genet. 2024 Jun 13;56(7):1516–26. doi: 10.1038/s41588-024-01795-7 (PMC11250373; doi:10.1038/s41588-024-01795-7)
Supplement: Supplementary file 13 — Supporting data for Supplementary Fig. 15. [file 41588_2024_1795_MOESM13_ESM.xlsx]

## Sheet: Sup. Fig. 15a
Sup. Fig. 15a. Relative expression of OsGATA8 (FPKM) in 175 cultivars selected from Rice 3K under LN and HN conditions.
1	2	3	4
LN		HN
OsGATA8HapL	OsGATA8HapH	OsGATA8HapL	OsGATA8HapH
45.23	68.34	68.84	97.79
18.78	31.02	28.54	49.69
94.09	18.93	50.06	60.81
26.11	60.63	45.72	60.08
41.76	41.82	141.35	40.44
64.72	33.8	49.79	40.42
71.51	100.51	192.61	88.57
56.41	18.33	93.12	61.62
51.37	19.15	58.5	58.87
155.63	52.94	145.93	54.62
86.76	58.34	115.3	33.32
85.97	78.39	61.49	25.73
18.68	78.64	116.68	127.25
61.92	29.33	103.59	25.79
30.48	33.41	103.88	28.62
23.6	74.83	71.24	36.86
36.6	7.32	108.61	14.3
79.75	13.06	62.48	91.04
32.05	13.99	150.85	9.48
128.18	82.97	76.14	36.08
73.39	11.67	57.61	58.4
19.5	24.29	68.26	4.61
56.67	45.97	91.63	31.68
59.39		73.28
51.23		79.1
90.46		143.93
87.99		72.72
57.94		73.51
44.77		16.3
65.31		135.73
48.59		95.84
96.78		93.9
57.83		73.4
81.37		48.79
135.96		128.65
50.03		38.01
112.63		71.22
64.39		51.74
71.16		87.11
91.35		87.92
19.47		90.43
47.49		92.28
90.46		130.87
73.13		90.58
52.74		21.26
58.28		71.53
75.13		132.93
33.22		49.02
101.27		67.11
81.34		27.17
22.56		117.6
30.6		76.71
49.23		71.59
16.72		38.72
24.14		12.55
64.28		48.59
89.01		75.64
37.2		37.03
22.24		5.03
29.89		53.7
108.97		116.8
99.72		52.57
38.23		39.04
14.2		46.98
12.37		34.92
47.95		72.08
14.46		10.56
54.36		40.76
35.99		72.69
47.8		23.92
42.72		70.89
48.1		53.21
10.12		22.47
26.04		38.82
74.76		47.28
72.68		70.73
75.94		78.37
11.94		32.67
32.75		14.52
68.15		44.65
23		55.52
97.13		82.6
29.66		13.42
21.4		104.3
40.33		80.48
86.21		71.82
40.57		83.1
26.22		24.66
30.92		19.15
8.27		34.09
26.69		119.47
106.83		55.86
57.8		86.44
58.23		63.33
38.97		80.86
76.98		32.93
22.62		50.7
64.15		68.84
51.58		44.89
58.07		61.12
35.34		40.41
46.44		14.34
6.52		28.27
15.42		17.26
105.45		33.75
25.37		52.41
58.83		91.5
64.86		75.34
68.03		107.25
32.73		90.06
86.64		109.14
117.52		16.15
22.91		15.55
25.57		19.67
6.68		44.93
72.39		58.73
61.06		14.8
16.65		7.88
48.64		14.82
51.53		36.72
20.52		58.37
42.99		120
65.18		88.1
70.39		31.25
33.06		56.93
19.8		77.18
33.7		34.36
25.98		26.38
12.6		56.91
63.65		54.71
17.76		25.06
71.77		83.3
9.1		15.67
11.39		9.26
11.17		55.86
11.51		46.63
40.15		71.92
8.08		10.8
4.55		9.02
35.22		28.34
26.81		29.19
2.54		21.68
66.02		28.82
9.57		23.42
19.32		38.95
53.64		54.44
19.33		63.94
23.4		23.64
14		76.98
51.23		102.21
78.34		62.71
66.3		106.84

## Sheet: Sup. Fig. 15b
Sup. Fig. 15b. PTNR of 117 rice accessions under LN and HN conditions.
	HapL	HapH
	0.536	0.741
	0.571	0.749
	0.446	0.667
	0.569	0.737
	0.544	0.769
	0.7	0.855
	0.436	0.799
	0.565	0.99
	0.612	0.902
	0.575	0.921
	0.498	0.801
	0.651	0.799
	0.575	1.011
	0.381
	0.589
	0.516
	0.475
	0.658
	0.462
	0.589
	0.72
	0.553
	0.506
	0.542
	0.71
	0.554
	0.66
	0.595
	0.58
	0.567
	0.545
	0.56
	0.47
	0.622
	0.382
	0.416
	0.563
	0.686
	0.439
	0.516
	0.566
	0.403
	0.487
	0.495
	0.616
	0.5
	0.511
	0.582
	0.74
	0.594
	0.563
	0.541
	0.402
	0.704
	0.915
	0.686
	0.488
	0.673
	0.668
	0.694
	0.658
	0.459
	0.337
	0.625
	0.636
	0.4
	0.655
	0.596
	0.519
	0.467
	0.604
	0.727
	0.615
	0.605
	0.523
	0.575
	0.46
	0.4
	0.596
	0.55
	0.521
	0.418
	0.621
	0.796
	0.714
	0.751
	0.643
	0.663
	0.683
	0.664
	0.416
	0.609
	0.718
	0.558
	0.443
	0.661
	0.649
	0.631
	0.672
	0.61
	0.543
	0.708
	0.484

## Sheet: Sup. Fig. 15c
Sup. Fig. 15c. Relative expression of OsGATA8 in Nipponbare (Nip) and the OsGATA8 transgenic lines with the HapL or the HapH promoter.
1	2	3	4	5	6	7		Treatments pair	P value
Nip	pHapL::OsGATA8-1	pHapL::OsGATA8-2	pHapL::OsGATA8-3	pHapH::OsGATA8-1	pHapH::OsGATA8-2	pHapH::OsGATA8-3		1 vs 2	1.9877e-05
0.0010539	0.0031506	0.0062365	0.0054375	0.0027753	0.0019753	0.0015753		1 vs 3	1.08276e-07
0.0008046	0.0049684	0.005943	0.0057331	0.0010324	0.0021224	0.0011324		1 vs 4	5.53634e-07
0.001753	0.0050566	0.0064563	0.0055763	0.002962	0.0020462	0.0010934		1 vs 5	0.0566786
								1 vs 6	0.118015
								1 vs 7	0.902535
								2 vs 3	0.00294998
								2 vs 4	0.0340404
								2 vs 5	0.000868151
								2 vs 6	0.000393551
								2 vs 7	2.4533e-05
								3 vs 4	0.234529
								3 vs 5	1.82508e-06
								3 vs 6	1.0032e-06
								3 vs 7	1.26638e-07
								4 vs 5	1.26601e-05
								4 vs 6	6.51588e-06
								4 vs 7	6.58197e-07
								5 vs 6	0.686877
								5 vs 7	0.0711801
								6 vs 7	0.145651
