# Supplementary material for: The elite haplotype OsGATA8-H coordinates nitrogen uptake and productive tiller formation in rice
Source: Nat Genet. 2024 Jun 13;56(7):1516–26. doi: 10.1038/s41588-024-01795-7 (PMC11250373; doi:10.1038/s41588-024-01795-7)
Supplement: Supplementary file 14 — Supporting data for Supplementary Fig. 17. [file 41588_2024_1795_MOESM14_ESM.xlsx]

## Sheet: Sup. Fig. 17a
Sup. Fig. 17a. Dynamic changes of OsAMT3.2 transcription levels in Aso and AsoOsGATA8-H roots with transplanting days.
	LN
DAT	Aso			AsoOsGATA8-H			Treatments pair	P value
1	0.011202	0.011283	0.011744	0.015616	0.015218	0.014222	Aso vs AsoOsGATA8-H	0.00128515
14	0.024241	0.023127	0.025382	0.035725	0.03343	0.034171	Aso vs AsoOsGATA8-H	0.000408272
28	0.23421	0.2483	0.25423	0.30245	0.31631	0.336251	Aso vs AsoOsGATA8-H	0.00316017
42	0.30374	0.27354	0.28533	0.37321	0.40431	0.43213	Aso vs AsoOsGATA8-H	0.00378918
56	0.27531	0.25634	0.26341	0.412734	0.38635	0.40623	Aso vs AsoOsGATA8-H	0.000145468
70	0.043627	0.04063	0.037341	0.07382	0.08564	0.07579	Aso vs AsoOsGATA8-H	0.000749776
84	0.027552	0.027513	0.02933	0.032112	0.033125	0.034632	Aso vs AsoOsGATA8-H	0.00549975
	HN
DAT	Aso			AsoOsGATA8-H			Treatments pair	P value
1	0.010117	0.011283	0.013433	0.01416	0.01576	0.016632	Aso vs AsoOsGATA8-H	0.0321278
14	0.038112	0.038525	0.038297	0.042125	0.044329	0.045148	Aso vs AsoOsGATA8-H	0.00364997
28	0.313908	0.315327	0.30519	0.3137	0.3396	0.34453	Aso vs AsoOsGATA8-H	0.103866
42	0.417624	0.446828	0.453555	0.66182	0.67331	0.71259	Aso vs AsoOsGATA8-H	0.000210945
56	0.30504	0.305016	0.295106	0.54212	0.47923	0.501223	Aso vs AsoOsGATA8-H	0.000389076
70	0.027472	0.028751	0.031987	0.1352	0.18485	0.17238	Aso vs AsoOsGATA8-H	0.000844256
84	0.017439	0.01753	0.01933	0.041734	0.035958	0.037223	Aso vs AsoOsGATA8-H	0.000405818

## Sheet: Sup. Fig. 17b
Sup. Fig. 17b. Dynamic changes of OsTCP19 transcription levels in Aso and AsoOsGATA8-H tiller buds with transplanting days.
	LN
DAT	Aso			AsoOsGATA8-H			Treatments pair	P value
1	0.004014	0.004246	0.003987	0.004574	0.004734	0.004543	Aso vs AsoOsGATA8-H	0.00617624
14	0.015292	0.016126	0.019374	0.017726	0.019253	0.020563	Aso vs AsoOsGATA8-H	0.205735
28	0.033479	0.036321	0.035276	0.035123	0.041932	0.040173	Aso vs AsoOsGATA8-H	0.139807
42	0.42146	0.421467	0.402167	0.47321	0.482312	0.466821	Aso vs AsoOsGATA8-H	0.00166605
56	0.14241	0.132686	0.15472	0.149758	0.153742	0.14381	Aso vs AsoOsGATA8-H	0.451546
70	0.042503	0.04282	0.040972	0.039081	0.037265	0.038988	Aso vs AsoOsGATA8-H	0.0112477
84	0.010788	0.010691	0.011299	0.007023	0.007328	0.007853	Aso vs AsoOsGATA8-H	0.000329011
	HN
DAT	Aso			AsoOsGATA8-H			Treatments pair	P value
1	0.003887	0.003904	0.004338	0.004053	0.00454	0.004748	Aso vs AsoOsGATA8-H	0.186045
14	0.007329	0.007241	0.00759	0.012524	0.010921	0.010537	Aso vs AsoOsGATA8-H	0.00309315
28	0.022448	0.016216	0.02168	0.067805	0.074666	0.072448	Aso vs AsoOsGATA8-H	5.25519e-05
42	0.1818	0.17104	0.16501	0.384906	0.365831	0.373087	Aso vs AsoOsGATA8-H	1.08108e-05
56	0.074983	0.079836	0.074421	0.134976	0.143274	0.124397	Aso vs AsoOsGATA8-H	0.000542097
70	0.020503	0.021282	0.022062	0.026081	0.023727	0.025924	Aso vs AsoOsGATA8-H	0.0109398
84	0.005421	0.005382	0.004732	0.005354	0.0054428	0.0052785	Aso vs AsoOsGATA8-H	0.474564

## Sheet: Sup. Fig. 17c
Sup. Fig. 17c. Expression of OsTCP19 in WT and OsGATA8 knockout line under different nitrogen concentrations.
1	2	3	4	5	6	7	8		Treatments pair	P value
Nip				OsGATA8-cr1					1 vs 2	6.3357e-05
0mM	0.25mM	2mM	10mM	0mM	0.25mM	2mM	10mM		1 vs 3	7.56727e-11
0.0454434	0.0410019	0.026914	0.0195081	0.048522	0.040829	0.037833	0.033531		1 vs 4	1.04742e-13
0.0473295	0.0408206	0.029108	0.0195327	0.0472195	0.0412398	0.040083	0.034398		1 vs 5	0.540206
0.0477489	0.0394654	0.030674	0.0187505	0.0470249	0.0457639	0.037424	0.035484		1 vs 6	0.00273239
									1 vs 7	2.88207e-06
									1 vs 8	1.70297e-08
									2 vs 3	4.52375e-08
									2 vs 4	6.20332e-12
									2 vs 5	1.88963e-05
									2 vs 6	0.0867162
									2 vs 7	0.116671
									2 vs 8	0.000135023
									3 vs 4	5.03042e-07
									3 vs 5	4.0943e-11
									3 vs 6	3.94141e-09
									3 vs 7	5.65846e-07
									3 vs 8	0.000260561
									4 vs 5	6.90409e-14
									4 vs 6	1.37868e-12
									4 vs 7	2.76433e-11
									4 vs 8	8.78637e-10
									5 vs 6	0.000731038
									5 vs 7	9.89221e-07
									5 vs 8	7.4265e-09
									6 vs 7	0.00306759
									6 vs 8	4.19372e-06
									7 vs 8	0.00427908
