# Supplementary material for: The elite haplotype OsGATA8-H coordinates nitrogen uptake and productive tiller formation in rice
Source: Nat Genet. 2024 Jun 13;56(7):1516–26. doi: 10.1038/s41588-024-01795-7 (PMC11250373; doi:10.1038/s41588-024-01795-7)
Supplement: Supplementary file 15 — Supporting data for Supplementary Fig. 18. [file 41588_2024_1795_MOESM15_ESM.xlsx]

## Sheet: Sup. Fig. 18a
Sup. Fig. 18a. The biomass per plot, total N per plant and NUE of OsGATA8 NIL line at seedling stage under LN and HN conditions.
Biomass per plot
LN		HN
Aso	AsoOsGATA8-H	Aso	AsoOsGATA8-H
40.12	48.32	100.8	112.3
38.89	45.24	121.3	105.3
35.79	43.79	109.5	123.3
38.01	50.02	105.5	106.3
30.17	44.21	111.1	115.5
Total N
LN		HN
Aso	AsoOsGATA8-H	Aso	AsoOsGATA8-H
0.021852	0.0277	0.067827	0.069223
0.018198	0.025732	0.060803	0.065513
0.017521	0.025476	0.053799	0.06407
0.022877	0.026451	0.063366	0.07648
0.023763	0.025047	0.067883	0.080165
0.024408	0.028789	0.066588	0.064213
0.022156	0.027688	0.058965	0.050794
0.02122	0.025968	0.050127	0.061354
0.01808	0.027722	0.056143	0.081834
0.016731	0.027031	0.049049	0.054325
NUE
LN		HN
Aso	AsoOsGATA8-H	Aso	AsoOsGATA8-H
3.93333	4.73725	9.88235	11.0098
3.81275	4.43529	11.8922	10.3235
3.50882	4.29314	10.7353	12.0882
3.72647	4.90392	10.3431	10.4216
2.95784	4.33431	10.8922	11.3235

## Sheet: Sup. Fig. 18b
Sup. Fig. 18b. The biomass per plot, total N per plant and NUE of OsGATA8 NIL line at maximum tillering stages under LN and HN conditions.
Biomass per plot
LN		HN
Aso	AsoOsGATA8-H	Aso	AsoOsGATA8-H
0.33	0.4	0.83	0.83
0.3	0.41	0.81	0.81
0.32	0.4	0.82	0.84
0.31	0.39	0.82	0.83
0.33	0.41	0.84	0.82
Total N
LN		HN
Aso	AsoOsGATA8-H	Aso	AsoOsGATA8-H
0.15444	0.185372	0.374159	0.449429
0.154566	0.206216	0.399231	0.397795
0.14321	0.180095	0.370742	0.427125
0.131304	0.198598	0.361725	0.462292
0.137021	0.21103	0.364519	0.48621
0.115175	0.196554	0.399846	0.498355
0.125466	0.17808	0.36347	0.514925
0.122177	0.187792	0.345763	0.44604
0.132687	0.20637	0.382677	0.46599
0.12831	0.223513	0.405765	0.396984
NUE
LN		HN
Aso	AsoOsGATA8-H	Aso	AsoOsGATA8-H
31.86	39.51	20.34	20.39
29.51	40.2	19.73	19.78
31.08	38.73	20.15	20.47
30	38.14	20.07	20.25
32.35	40.39	20.69	20.15

## Sheet: Sup. Fig. 18c
Sup. Fig. 18c. The biomass per plot and total N per plant of OsGATA8 NIL line at mature stage under LN and HN conditions.
Biomass per plot
LN		HN
Aso	AsoOsGATA8-H	Aso	AsoOsGATA8-H
0.729613	0.90285	1.5604	1.76339
0.822525	1.09916	1.25648	1.50322
0.726117	1.19195	1.48879	1.68689
0.840871	1.14749	1.39218	1.53017
0.639968	1.0213	1.37691	1.47591
Total N
LN		HN
Aso	AsoOsGATA8-H	Aso	AsoOsGATA8-H
0.17	0.19	0.63	0.6
0.19	0.2	0.69	0.68
0.2	0.21	0.66	0.76
0.18	0.19	0.6	0.65
0.16	0.2	0.59	0.68
0.16	0.19	0.55	0.74
0.21	0.21	0.53	0.75
0.18	0.19	0.51	0.71
0.15	0.16	0.7	0.73
0.15	0.18	0.73	0.64
0.17	0.19	0.65	0.71
0.19	0.2	0.63	0.67
