# Supplementary material for: The elite haplotype OsGATA8-H coordinates nitrogen uptake and productive tiller formation in rice
Source: Nat Genet. 2024 Jun 13;56(7):1516–26. doi: 10.1038/s41588-024-01795-7 (PMC11250373; doi:10.1038/s41588-024-01795-7)
Supplement: Supplementary file 16 — Supporting data for Supplementary Fig. 21. [file 41588_2024_1795_MOESM16_ESM.xlsx]

## Sheet: Sup. Fig. 21a
Sup. Fig. 21a. The proportion of productive tillers (PT%) of OsGATA8-H/L varieties under LN and HN conditions
LN
HapL varieties								HapH varieties
XCD	KDX7	SN13	HJ2	NJ7	NJ6	Nip	Kos	HGQH	IR36	KU115	JC92	IR24	HX4	SY264	PXG
71	50	78	89	60	80	73	75	80	83	75	82	85	86	80	88
71	50	75	89	60	80	80	67	89	80	76	90	82	86	73	78
73	56	75	78	80	75	70	75	86	80	77	88	78	82	82	78
72	50	83	86	50	78	67	70	83	82	79	86	78	88	75	71
68	50	80	83	67	83	67	80	82	84	77	85	82	80	79	89
70	56	80	83	43	83	70	75	77	80	71	92	90	89	77	89
75	50	82	89	60	75	75	70	78	83	67	82	80	80	75	82
69	55	75	88	63	75	75	78	88	85	75	91	79	71	86	88
71	56	75	80	50	80	71	73	75	85	75	82	79	79	82	100
71	44	71	75	67	67	73	67	80	76	64	83	79	75	76	83
75	57	80	90	60	82	70	75	82	82	79	82	78	82	73	90
73	50	80	91	75	75	78	71	90	82	92	84	75		75	82
68	50	89	80		75	73	63	80		75	83	82		77
			80		78	71					92	89
			85			67					80
HN
HapL varieties								HapH varieties
XCD	KDX7	SN13	HJ2	NJ7	NJ6	Nip	Kos	HGQH	IR36	KU115	JC92	IR24	HX4	SY264	PXG
65	50	64	67	57	75	64	65	82	78	74	82	67	73	71	90
63	44	64	68	50	63	63	65	90	71	75	82	63	67	63	82
67	50	63	69	42	77	65	63	92	78	68	91	63	86	67	92
58	47	64	68	44	73	70	63	89	73	73	82	73	75	71	86
57	45	67	68	47	65	69	65	87	80	72	82	71	73	73	83
67	48	63	69	75	64	67	64	100	81	71	81	74	79	71	100
63	47	65	69	57	71	64	65	89	74	73	77	73	75	70	100
63	55	65	68	50	68	64	63	90	74	74	85	74	67	73	78
61	47	94	64	56	67	64	63	88	77	74	79	73	63	68	75
61	46	65	68	50	69	65	64	92	80	73	92	76	73	73	75
64	46	64	67	45	73	65	64	91	71	73	88	76	69	67	85
56	50	62			63	63	64	90	79	73	93	74	71		86
	42				67	65	64	89			92	75			77
						65	65				91	75

## Sheet: Sup. Fig. 21b
Sup. Fig. 21b. The PTNR of OsGATA8-H/L varieties under LN and HN conditions
HapL varieties								HapH varieties
XCD	KDX7	SN13	HJ2	NJ7	NJ6	Nip	Kos	HGQH	IR36	KU115	JC92	IR24	HX4	SY264	PXG
0.8571	0.5098	0.5419	0.6423	0.5323	0.3291	0.5045	0.4884	0.8595	0.6977	0.6261	0.6702	0.8191	0.7059	0.7213	0.7845
0.7857	0.3824	0.4645	0.6423	0.5323	0.3291	0.5045	0.4884	0.8595	0.5581	0.6783	0.6702	0.6702	0.7059	0.7213	0.7845
0.9286	0.6373	0.4645	0.562	0.7097	0.4937	0.4414	0.4884	0.6446	0.5581	0.887	0.5213	0.5213	0.8235	0.8115	0.7845
0.6429	0.6373	0.3871	0.4818	0.5323	0.5759	0.3784	0.5698	0.5372	0.6279	0.5739	0.8936	0.5213	0.9412	0.8115	0.5603
0.7143	0.7647	0.3097	0.4015	0.5323	0.4114	0.3784	0.3256	0.9669	0.8372	0.5217	0.8191	0.6702	0.9412	0.9918	0.8966
0.8571	0.6373	0.3097	0.4015	0.5323	0.4114	0.4414	0.7326	0.7521	0.7674	0.6261	0.8191	0.6702	0.9412	0.9016	0.8966
0.8571	0.6373	0.6968	0.6423	0.8871	0.4937	0.5676	0.5698	0.7521	0.7674	0.6261	0.6702	0.8936	0.5882	0.8115	0.7845
0.7857	0.7647	0.6968	0.562	0.7097	0.4937	0.5676	0.5698	0.6446	0.907	0.7826	0.7447	0.8191		0.541	0.6724
0.9286	0.6373	0.4645	0.3212	0.7097	0.6582	0.6306	0.6512	0.8595	0.6279	0.4696	0.6702	0.8191		0.9918	0.5603
0.8462	0.5098	0.3871	0.2409	0.5323	0.3291	0.6937	0.4884	0.9669	0.9767	0.4696	0.7447	0.8936		0.8115	1.0086
0.75	0.5098	0.6194	0.7226	0.5323	0.7405	0.4414	0.2442	0.9669		0.5739	0.8191	0.6702		0.9016	1.0086
0.6429	0.5098	0.6194	0.8029		0.4937	0.4414	0.407	0.8595		0.6261	0.8936	0.5957
	0.3824	0.6194	0.6423		0.4937	0.5045	0.407			0.7826
			0.9635		0.5759	0.3153
			0.8832			0.3784

## Sheet: Sup. Fig. 21c
Sup. Fig. 21c. The yield per plant of OsGATA8-H/L varieties.
LN		HN
HapL	HapH	HapL	HapH
14.6	16.7	13.43	38.1
21.45	21.77	29.97	47.05
28.6	18.25	33.57	34.25
17.9	16.93	15.37	26.35
17.2	23.55	21.9	27.8
13.95	22.08	18.13	21.35
7.63	25.53	11.25	35.07
11.15	18.28	17.7	23.08
20.7	24.55	32.85	30
7.8	22.87	7.6	31.07
22.38	20	44.55	18.3627
20.1	19.85	24.85
16.37		22.17
12.95		15.96
27.3		44.3
21.85		24.2
14.1		16.2
12.9		24.23
18.68		17.3
10.23		18.2
19.23		22.37
11.77		25.35
13.9		14.83
11.58		18.83
11.6		24.73
39.38		52.9
13.43		27
9.73		18.75
16.93		50.95
12.13		19.93
14.48		18.5
15.58		23.05
5.25		3.9
11.55		19.4
10.22		25.25
5.75		8.7
9.73		18.2
11.98		15.77
8.82		42.27
20.88		29.6
14.35		5.43
5.68		22.26
12.42		12.35
14.5		21.87
10.17		16.93
18.65		27.17
20.9		23.13
24.46		30.58
23.33		21.25
22.73		34.77
24.98		38.95
19.38		28.9
28.18		19.53
14.7		22.46
15.83		15.53
16.13		21.83
16.88		24.48
19.38		21
13.45		17.82
17.1		16
9.33		20.58
19.13		25.07
20.7		23.2
19.9		10.06
11.43		20.1
13.13		16.74
19.1		19
18.27		28
17.68		13.6
13.03		18.33
12.03		28
22.45		7.19
5.02		16.33
13.83		26.67
17.18		25.6
15.25		23.5
17.95		20.53
17.13		21.2
18.05		23.53
23.57		56.9333
19.4		61.2667
30.66		17.03
12.5		25.7667
21.925		21.0173
20.6		16.6
22.925		24.0333
21.45		13.25
14.6		29.55
15.18		46.3333
35.625		36.85
21.8		15.22
13.475
