# Supplementary material for: The elite haplotype OsGATA8-H coordinates nitrogen uptake and productive tiller formation in rice
Source: Nat Genet. 2024 Jun 13;56(7):1516–26. doi: 10.1038/s41588-024-01795-7 (PMC11250373; doi:10.1038/s41588-024-01795-7)
Supplement: Supplementary file 17 — Supporting data for Supplementary Fig. 22. [file 41588_2024_1795_MOESM17_ESM.xlsx]

## Sheet: Sup. Fig. 31a, b
Sup. Fig. 22a, b. Relative expression of OsGATA8 and OsAMT3.2 in Aso and AsoOsGATA8-H under LN and HN conditions.
OsGATA8					Treatments pair	P value
1	2	3	4		1 vs 2	0.0889824
LN		HN			1 vs 3	0.000244359
Aso	AsoOsGATA8-H	Aso	AsoOsGATA8-H		1 vs 4	0.634672
0.0021258	0.00087351	0.0119309	0.0049712		2 vs 3	3.68508e-05
0.0020461	0.00154507	0.0095574	0.0035772		2 vs 4	0.0412523
0.0056093	0.00086296	0.0092999	0.0028914		3 vs 4	0.000423516
OsAMT3.2					Treatments pair	P value
1	2	3	4		1 vs 2	5.51564e-06
LN		HN			1 vs 3	1.09824e-06
Aso	AsoOsGATA8-H	Aso	AsoOsGATA8-H		1 vs 4	1.52478e-08
0.038244	0.0586993	0.065997	0.080117		2 vs 3	0.0366972
0.033852	0.0608502	0.06231	0.087283		2 vs 4	2.05575e-06
0.037242	0.0566392	0.063687	0.084943		3 vs 4	1.18467e-05

## Sheet: Sup. Fig. 31c
Sup. Fig. 22c. Relative expression of OsAMT3.2 in Nipponbare (Nip) and the OsGATA8 transgenic lines with the HapL or the HapH promoter (pHapL::OsGATA8 and pHapH::OsGATA8).
OsAMT3.2					Treatments pair	P value
1	2	3	4		1 vs 2	3.46983e-08
Nip	OsGATA8-cr1	pHapH::OsGATA8	pHapL::OsGATA8		1 vs 3	0.403331
0.04277	0.2749	0.037277	0.015162		1 vs 4	0.0288848
0.04874	0.27381	0.038624	0.01633		2 vs 3	2.48701e-08
0.04974	0.32441	0.033714	0.01445		2 vs 4	1.32251e-08
					3 vs 4	0.11366
