# Supplementary material for: The elite haplotype OsGATA8-H coordinates nitrogen uptake and productive tiller formation in rice
Source: Nat Genet. 2024 Jun 13;56(7):1516–26. doi: 10.1038/s41588-024-01795-7 (PMC11250373; doi:10.1038/s41588-024-01795-7)
Supplement: Supplementary file 18 — Statistical source data. [file 41588_2024_1795_MOESM18_ESM.xlsx]

## Sheet: Fig. 1b
Fig. 1b. Relative expression of OsGATA8 in Nip and OsGATA8 overexpression lines.
1	2	3	4				Treatments pair	P value
Nip	#OE1	#OE2	#OE3				1 vs 2	0.037483
0.898638	2.7098	5.03819	7.70228				1 vs 3	0.000551
1.11164	4.01663	7.46791	11.28				1 vs 4	2.6e-05
0.989722	3.38461	6.29285	8.51238				2 vs 3	0.015991
							2 vs 4	0.000293
							3 vs 4	0.015925

## Sheet: Fig. 1c
Fig. 1c. The PTNR of Nip, the OsGATA8-cr knockout lines, and the OsGATA8 overexpression line.
1	2	3	4	5	6	7			Treatments pair	P value
Nip	#cr1	#cr2	#cr3	#OE1	#OE2	#OE3			1 vs 2	0.02748
0.54	0.5833	0.75	0.4286	0.5	0.4	0.5			1 vs 3	2.5923e-07
0.5	0.5833	0.75	0.5455	0.4667	0.3125	0.4375			1 vs 4	0.001491
0.57	0.6667	0.83	0.4615	0.5333	0.2353	0.2353			1 vs 5	0.063417
0.57	0.5714	0.92	0.4667	0.5	0.3529	0.2			1 vs 6	2.9e-05
0.29	0.5333	0.75	0.5	0.4706	0.3333	0.1765			1 vs 7	2.6e-05
0.46	0.6667	0.75	0.6	0.3333	0.3684	0.3889			2 vs 3	0.001715
0.5	0.6154	0.92	0.6875	0.3158	0.3043	0.4444			2 vs 4	0.312081
0.56	0.5833	0.92	1	0.2857	0.3182	0.3684			2 vs 5	7.1e-05
0.44	0.6154	0.69	0.7273	0.5833	0.2353	0.6364			2 vs 6	1.0883e-09
0.64	0.8	0.69	1	0.2381	0.2667	0.2857			2 vs 7	9.6755e-10
0.54	0.5833	0.55	0.75	0.1905	0.3125	0.4615			3 vs 4	0.030568
0.58	0.5455	0.59	0.75	0.2609	0.2353	0.25			3 vs 5	2.3322e-11
0.55	0.4167	0.52	0.7273	0.3158	0.25	0.1765			3 vs 6	2.6327e-17
0.5	0.4545	0.59	0.6429	0.6154	0.3333	0.2222			3 vs 7	2.3041e-17
0.26	0.5	0.64	0.6923	0.5	0.4118	0.3333			4 vs 5	1e-06
0.54	0.5833	0.69	0.7273	0.5333	0.4375	0.2632			4 vs 6	5.3854e-12
0.7	0.7273	0.75	0.7273	0.5	0.4706	0.3125			4 vs 7	4.7532e-12
0.75	0.6	0.75	0.5833	0.5	0.3333	0.4118			5 vs 6	0.015166
0.44	0.8462	0.83	0.4	0.6154	0.4615	0.3889			5 vs 7	0.014255
0.38	0.5833	0.69	0.4375	0.5833	0.5385	0.4			6 vs 7	0.981527

## Sheet: Fig. 1d
Fig. 1d. The total number of tillers and productive tillers of Nip, the OsGATA8-cr knockout lines, and the OsGATA8 overexpression lines under LN and HN conditions.
1	2	3	4	5	6	7	8	9	10	11	12	13	14
Low nitrogen
Total tillers	Productive tillers	Total tillers	Productive tillers	Total tillers	Productive tillers	Total tillers	Productive tillers	Total tillers	Productive tillers	Total tillers	Productive tillers	Total tillers	Productive tillers
Nip	Nip	CR#1	CR#1	CR#2	CR#2	CR#3	CR#3	OE#1	OE#1	OE#2	OE#2	OE#3	OE#3
10	7	12	9	9	7	9	7	14	7	13	6	17	5
12	6	12	9	9	7	9	8	15	7	14	5	17	5
11	8	10	9	10	8	11	8	14	8	15	4	16	5
12	6	10	9	11	8	9	9	9	8	16	6	15	4
11	5	11	7	9	8	7	7	14	8	13	6	19	3
10	6	11	7	9	8	8	9	13	6	17	7	18	5
11	7	11	8	13	8	10	10	12	6	19	6	15	6
11	9	9	11	11	7	10	9	11	4	11	6	15	7
10	7	9	10	7	8	11	11	12	7	12	4	14	6
12	9	8	9	8	8	11	9	11	5	14	4	12	5
13	7	10	7	9	7	12	11	9	4	12	5	19	6
9	7	10	7	9	6	13	9	14	6	11	4	21	4
13	6	7	9	9	6	13	8	11	6	10	4	19	3
11	7	10	9	7	6	9	12	10	8	14	5	15	4
14	5	10	7	11	7	11	9	10	8	14	5	15	6
12	7	9	7	7	7	10	8	12	8	15	4	18	5
10	7	11	9	11	8	12	10	14	7	16	5	17	5
12	7	12	9	10	9	8	7	11	7	16	6	17	6
11	7	9	8	9	11	9	9	9	8	15	6	15	5
13	6	9	7	7	7	11	10	11	7	15	3	18	6
Low nitrogen
Treatments pair	P value	Treatments pair	P value	Treatments pair	P value	Treatments pair	P value	Treatments pair	P value	Treatments pair	P value	Treatments pair	P value	Treatments pair	P value	Treatments pair	P value	Treatments pair	P value	Treatments pair	P value	Treatments pair	P value	Treatments pair	P value
1 vs 2	3.2293e-19	2 vs 3	9.67883e-11	3 vs 4	0.000593496	4 vs 5	0.05902	5 vs 6	0.000405822	6 vs 7	9.97503e-08	7 vs 8	0.0160654	8 vs 9	1.10654e-08	9 vs 10	2.93255e-22	10 vs 11	5.36423e-39	11 vs 12	1.10886e-51	12 vs 13	1.29941e-69	13 vs 14	1.29941e-69
1 vs 3	0.00346487	2 vs 4	0.00123542	3 vs 5	0.115261	4 vs 6	0.0930663	5 vs 7	0.05902	6 vs 8	0.0024796	7 vs 9	0.000593496	8 vs 10	3.47852e-06	9 vs 11	2.14509e-06	10 vs 12	0.000405822	11 vs 13	2.86233e-07	12 vs 14	1
1 vs 4	6.02366e-10	2 vs 5	4.79256e-07	3 vs 6	4.79256e-07	4 vs 7	0.00018472	5 vs 8	0.59883	6 vs 9	6.0819e-17	7 vs 10	7.72633e-12	8 vs 11	1.32494e-22	9 vs 12	1.60479e-34	10 vs 13	1.51033e-57	11 vs 14	1.10886e-51
1 vs 5	8.92399e-06	2 vs 6	0.115261	3 vs 7	0.752228	4 vs 8	0.17201	5 vs 9	1.69624e-07	6 vs 10	0.0930663	7 vs 11	4.56478e-15	8 vs 12	4.56478e-15	9 vs 13	1.48602e-20	10 vs 14	0.000405822
1 vs 6	1.8519e-14	2 vs 7	1.46724e-11	3 vs 8	0.0360657	4 vs 9	4.04397e-12	5 vs 10	2.86233e-07	6 vs 11	4.87534e-33	7 vs 12	1.32494e-22	8 vs 13	7.20999e-41	9 vs 14	1.60479e-34
1 vs 7	0.00894366	2 vs 8	5.5947e-06	3 vs 9	0.00018472	4 vs 10	0.00086017	5 vs 11	6.82209e-21	6 vs 12	2.86233e-07	7 vs 13	2.67152e-32	8 vs 14	4.56478e-15
1 vs 8	7.96153e-07	2 vs 9	6.4711e-22	3 vs 10	5.1936e-11	4 vs 11	3.40524e-27	5 vs 12	1.26372e-16	6 vs 13	1.10886e-51	7 vs 14	1.32494e-22
1 vs 9	0.400128	2 vs 10	0.916183	3 vs 11	5.38196e-16	4 vs 12	2.76915e-11	5 vs 13	5.36423e-39	6 vs 14	2.86233e-07
1 vs 10	1.50389e-19	2 vs 11	1.26928e-38	3 vs 12	1.4235e-21	4 vs 13	9.84896e-46	5 vs 14	1.26372e-16
1 vs 11	3.37203e-08	2 vs 12	0.000275017	3 vs 13	2.0795e-33	4 vs 14	2.76915e-11
1 vs 12	1.45736e-31	2 vs 13	3.48845e-57	3 vs 14	1.4235e-21
1 vs 13	2.68096e-23	2 vs 14	0.000275017
1 vs 14	1.45736e-31
1	2	3	4	5	6	7	8	9	10	11	12	13	14
High nitrogen
Total tillers	Productive tillers	Total tillers	Productive tillers	Total tillers	Productive tillers	Total tillers	Productive tillers	Total tillers	Productive tillers	Total tillers	Productive tillers	Total tillers	Productive tillers
Nip	Nip	CR#1	CR#1	CR#2	CR#2	CR#3	CR#3	OE#1	OE#1	OE#2	OE#2	OE#3	OE#3
24	13	18	12	17	11	19	14	26	14	32	15	33	14
27	12	21	12	15	11	18	11	25	15	22	16	37	16
31	14	14	12	15	10	17	13	27	15	23	17	40	17
32	14	19	14	17	9	16	15	29	16	29	17	43	15
29	17	19	15	19	11	19	14	32	17	35	18	41	17
19	13	19	12	17	11	19	15	31	18	35	19	33	18
24	14	20	13	16	9	17	16	22	19	34	23	38	18
21	16	18	12	16	9	14	11	26	14	33	22	37	19
18	16	14	13	17	12	18	10	27	12	32	17	39	11
21	14	18	10	15	12	17	9	26	21	37	15	29	21
26	13	19	12	14	15	17	12	25	21	28	16	33	13
22	12	15	11	17	14	19	12	24	23	27	17	36	16
29	11	22	12	13	16	19	11	25	19	25	16	37	17
27	14	21	11	15	14	19	14	23	13	32	15	29	18
29	19	16	14	17	13	21	13	19	16	30	17	30	18
32	13	17	12	16	12	17	11	28	15	31	16	33	19
24	10	19	11	17	11	14	11	29	14	33	17	34	16
24	12	15	15	19	11	19	12	37	14	27	18	33	17
19	16	19	13	19	10	19	15	31	13	29	13	32	18
20	16	20	12	18	12	20	16	27	12	31	13	32	15
High nitrogen
Treatments pair	P value	Treatments pair	P value	Treatments pair	P value	Treatments pair	P value	Treatments pair	P value	Treatments pair	P value	Treatments pair	P value	Treatments pair	P value	Treatments pair	P value	Treatments pair	P value	Treatments pair	P value	Treatments pair	P value	Treatments pair	P value
1 vs 2	3.85249e-27	2 vs 3	5.45821e-06	3 vs 4	9.09562e-10	4 vs 5	1.13436e-05	5 vs 6	2.39093e-07	6 vs 7	3.66817e-11	7 vs 8	3.34132e-08	8 vs 9	1.009e-39	9 vs 10	5.94454e-27	10 vs 11	1.009e-39	11 vs 12	1.3806e-36	12 vs 13	6.1631e-55	13 vs 14	1.05236e-55
1 vs 3	1.24344e-12	2 vs 4	0.0879494	3 vs 5	0.0614273	4 vs 6	0.408027	5 vs 7	0.110316	6 vs 8	0.225291	7 vs 9	3.42513e-20	8 vs 10	0.000320096	9 vs 11	0.000320096	10 vs 12	0.377533	11 vs 13	4.11621e-07	12 vs 14	0.825276
1 vs 4	4.4456e-33	2 vs 5	0.0061402	3 vs 6	6.89576e-12	4 vs 7	4.22493e-09	5 vs 8	5.76357e-05	6 vs 9	4.83593e-44	7 vs 10	0.0419299	8 vs 11	1.26743e-52	9 vs 12	5.65096e-24	10 vs 13	5.37509e-58	11 vs 14	2.27571e-37
1 vs 5	4.12549e-18	2 vs 6	0.0116127	3 vs 7	0.782588	4 vs 8	0.699274	5 vs 9	1.8708e-25	6 vs 10	1.99351e-06	7 vs 11	1.69553e-32	8 vs 12	8.90939e-06	9 vs 13	1.35004e-16	10 vs 14	0.507939
1 vs 6	5.32871e-36	2 vs 7	1.82616e-05	3 vs 8	7.70435e-09	4 vs 9	4.26059e-41	5 vs 10	0.658874	6 vs 11	7.484e-57	7 vs 12	0.247025	8 vs 13	2.99088e-70	9 vs 14	1.03383e-24
1 vs 7	2.15449e-13	2 vs 8	0.186013	3 vs 9	2.56814e-19	4 vs 10	7.20166e-05	5 vs 11	3.74387e-38	6 vs 12	2.50168e-08	7 vs 13	7.0298e-51	8 vs 14	2.30894e-05
1 vs 8	1.00608e-31	2 vs 9	5.04333e-35	3 vs 10	0.0210808	4 vs 11	5.64669e-54	5 vs 12	0.658874	6 vs 13	3.45837e-74	7 vs 14	0.168396
1 vs 9	0.0243132	2 vs 10	0.0210808	3 vs 11	1.56896e-31	4 vs 12	1.54108e-06	5 vs 13	1.80445e-56	6 vs 14	7.86378e-08
1 vs 10	1.71992e-19	2 vs 11	5.86625e-48	3 vs 12	0.152068	4 vs 13	1.63938e-71	5 vs 14	0.825276
1 vs 11	1.03732e-08	2 vs 12	0.00151926	3 vs 13	6.58969e-50	4 vs 14	4.25759e-06
1 vs 12	9.20697e-17	2 vs 13	7.21166e-66	3 vs 14	0.0986244
1 vs 13	8.62509e-24	2 vs 14	0.00311682
1 vs 14	1.96741e-17

## Sheet: Fig. 1e
Fig. 1e. The proportion of productive tillers (PT%) of Nip, the OsGATA8-cr knockout lines, and the OsGATA8 overexpression lines under LN and HN conditions.
1	2	3	4	5	6	7		1	2	3	4	5	6	7
LN								HN
Nip	#cr1	#cr2	#cr3	#OE1	#OE2	#OE3		Nip	#cr1	#cr2	#cr3	#OE1	#OE2	#OE3
70	77.78	75	77.78	50	46.15	29.41		54.17	64.71	66.67	73.68	53.85	46.88	42.42
50	77.78	75	88.89	46.67	35.71	29.41		44.44	73.33	57.14	61.11	60	58.62	43.24
72.73	80	90	72.73	57.14	26.67	31.25		45.16	66.67	85.71	76.47	55.56	51.43	42.5
50	72.73	90	87.5	88.89	37.5	26.67		43.75	52.94	73.68	93.75	55.17	54.29	34.88
70	88.89	63.64	100	57.14	46.15	15.79		58.62	57.89	78.95	73.68	53.13	43.24	41.46
60	88.89	63.64	90.91	46.15	41.18	27.78		68.42	64.71	63.16	78.95	58.06	42.5	54.55
63.64	61.54	72.73	100	50	31.58	40		58.33	56.25	65	94.12	53.85	53.13	47.37
81.82	63.64	100	90	36.36	54.55	46.67		76.19	56.25	66.67	78.57	44.44	40.54	51.35
70	100	100	88.89	58.33	33.33	42.86		58.62	70.59	92.86	55.56	44.44	57.14	28.21
75	100	100	81.82	45.45	28.57	41.67		66.67	80	55.56	52.94	45.95	51.52	72.41
63.64	77.78	70	91.67	44.44	41.67	31.58		50	100	63.16	70.59	43.24	46.88	39.39
77.78	66.67	70	69.23	42.86	36.36	19.05		54.55	82.35	73.33	63.16	42.5	56.67	44.44
70	66.67	100	61.54	54.55	40	15.79		37.93	100	54.55	57.89	56.52	51.61	45.95
63.64	85.71	90	100	80	35.71	26.67		51.85	93.33	52.38	73.68	53.57	51.52	62.07
60	63.64	70	81.82	80	35.71	40		65.52	76.47	87.5	61.9	48.28	44.83	60
58.33	100	77.78	80	66.67	26.67	27.78		40.63	75	70.59	64.71	37.84	41.94	57.58
70	72.73	81.82	83.33	50	31.25	29.41		41.67	64.71	57.89	78.57	41.94	40.54	47.06
58.33	90	75	87.5	63.64	37.5	35.29		50	57.89	100	63.16	44.44	40.54	51.52
63.64	77.78	88.89	100	88.89	40	33.33		66.67	52.63	68.42	78.95	44.44	44.44	56.25
63.64	100	77.78	90.91	63.64	20	33.33		76.19	66.67	60	80	44.44	44.44	46.88
LN								HN
Treatments pair	P value							Treatments pair	P value
1 vs 2	4.12006e-05							1 vs 2	2.37685e-05
1 vs 3	1.40057e-05							1 vs 3	7.0505e-05
1 vs 4	3.99047e-08							1 vs 4	7.70275e-06
1 vs 5	0.0476724							1 vs 5	0.0670378
1 vs 6	1.1239e-13							1 vs 6	0.0358076
1 vs 7	3.09819e-17							1 vs 7	0.0451922
2 vs 3	0.788086							2 vs 3	0.782093
2 vs 4	0.114748							2 vs 4	0.783422
2 vs 5	5.41237e-09							2 vs 5	5.7869e-09
2 vs 6	2.92145e-24							2 vs 6	1.47292e-09
2 vs 7	7.11081e-28							2 vs 7	2.41931e-09
3 vs 4	0.189677							3 vs 4	0.581484
3 vs 5	1.40922e-09							3 vs 5	2.239e-08
3 vs 6	6.16543e-25							3 vs 6	5.87431e-09
3 vs 7	1.54059e-28							3 vs 7	9.54641e-09
4 vs 5	1.37362e-12							4 vs 5	1.46328e-09
4 vs 6	3.24287e-28							4 vs 6	3.62212e-10
4 vs 7	9.51971e-32							4 vs 7	6.00789e-10
5 vs 6	4.34102e-09							5 vs 6	0.78442
5 vs 7	2.28377e-12							5 vs 7	0.861055
6 vs 7	0.149557							6 vs 7	0.921489

## Sheet: Fig. 1f
Fig. 1f. The number of non-productive tillers of Nip, the OsGATA8-cr knockout lines, and the OsGATA8 overexpression lines under LN and HN conditions.
1	2	3	4	5	6	7		1	2	3	4	5	6	7
LN								HN
Nip	CR#1	CR#2	CR#3	OE#1	OE#2	OE#3		Nip	CR#1	CR#2	CR#3	OE#1	OE#2	OE#3
3	2	3	2	7	7	12		11	6	6	5	12	17	19
6	2	3	1	8	9	12		15	4	9	7	10	12	21
3	2	1	3	6	11	11		12	5	2	4	12	17	23
6	3	1	0	1	10	11		11	8	5	1	13	13	15
6	1	4	0	6	7	16		12	8	4	5	15	11	20
4	1	4	1	7	10	13		6	6	7	4	13	11	18
4	5	3	0	6	13	9		10	7	7	1	12	15	8
2	4	0	1	7	5	8		7	7	6	3	15	22	20
3	1	0	0	5	8	8		8	5	3	8	10	12	20
3	0	0	2	6	10	7		7	3	8	8	13	10	20
6	2	3	1	5	7	13		13	3	7	5	15	13	11
2	3	3	4	8	7	17		10	3	4	7	23	17	12
7	3	1	5	5	6	16		9	3	7	8	18	13	14
4	1	1	0	2	9	11		13	1	8	5	15	15	18
9	4	3	2	2	9	9		10	4	3	8		16	16
5	0	2	2	4	11	13		13	4	5	6		9	14
3	3	2	2	7	11	12		14	6	8	3		16	17
5	1	3	1	4	10	11		12	3	0	7		18
4	0	1	0	1	9	10		6	1	6	4
7	0	2	1	4	12	12		9	6	8	4
LN								HN
Treatments pair	P value							Treatments pair	P value
1 vs 2	1.81949e-05							1 vs 2	4.36377e-09
1 vs 3	3.51563e-05							1 vs 3	7.30923e-07
1 vs 4	5.34425e-07							1 vs 4	6.01708e-08
1 vs 5	0.459885							1 vs 5	0.000472146
1 vs 6	2.01226e-11							1 vs 6	6.15556e-05
1 vs 7	1.52486e-21							1 vs 7	4.74122e-10
2 vs 3	0.869423							2 vs 3	0.273561
2 vs 4	0.411673							2 vs 4	0.583375
2 vs 5	7.73169e-07							2 vs 5	5.89909e-16
2 vs 6	2.25103e-22							2 vs 6	2.67535e-18
2 vs 7	1.531e-32							2 vs 7	2.17509e-24
3 vs 4	0.324823							3 vs 4	0.583375
3 vs 5	1.60124e-06							3 vs 5	1.36006e-13
3 vs 6	5.85793e-22							3 vs 6	1.00057e-15
3 vs 7	3.79544e-32							3 vs 7	7.36193e-22
4 vs 5	1.66144e-08							4 vs 5	9.0936e-15
4 vs 6	1.9056e-24							4 vs 6	5.21724e-17
4 vs 7	1.7114e-34							4 vs 7	3.97179e-23
5 vs 6	9.48954e-10							5 vs 6	0.786759
5 vs 7	1.12766e-19							5 vs 7	0.00745957
6 vs 7	6.67987e-05							6 vs 7	0.00996348
