# Supplementary material for: The elite haplotype OsGATA8-H coordinates nitrogen uptake and productive tiller formation in rice
Source: Nat Genet. 2024 Jun 13;56(7):1516–26. doi: 10.1038/s41588-024-01795-7 (PMC11250373; doi:10.1038/s41588-024-01795-7)
Supplement: Supplementary file 19 — Statistical source data. [file 41588_2024_1795_MOESM19_ESM.xlsx]

## Sheet: Fig. 2b
Fig. 2b. Relative expression of OsAMT3.2 in the OsGATA8 knockout lines and the OsGATA8 overexpression lines driven by native promoter.
1	2	3	4	5
Nip	OsGATA8-cr1	OsGATA8-cr3	pOsGATA8::OsGATA8-1	pOsGATA8::OsGATA8-2					Treatments pair	P value
0.04277	0.0749	0.1249	0.015162	0.0114977					1 vs 2	0.238898
0.04874	0.07381	0.11381	0.01633	0.0133698					1 vs 3	0.442391
0.04974	0.072441	0.12441	0.01445	0.0153821					1 vs 4	0.0315548
									1 vs 5	7.22354e-06
									2 vs 3	0.660475
									2 vs 4	0.00378091
									2 vs 5	2.08358e-06
									3 vs 4	0.00804285
									3 vs 5	3.2144e-06
									4 vs 5	0.000139761

## Sheet: Fig. 2e
Fig. 2e. Luciferase assay in rice protoplasts on the effect of OsGATA8 on the transcription of OsAMT3.2.
	pAN580	+	-
	pAN580-OsGATA8	-	+
	ProOsAMT3.2-LUC	+	+
		0.0363	0.0113
		0.0331	0.0123
		0.041	0.0105

## Sheet: Fig. 2f
Fig. 2f. ChIP-qPCR assay of the interaction between OsGATA8 and the promoters of OsAMT3.2 in the shoot of 35S::Flag-OsGATA8 transgenic plants at the four-leaf stage.
	WT			Flag-OsGATA8			Treatments pair	P value
P1	3.76	4.01	3.34	8.97	10.32	10.21	WT vs Flag-OsGATA8	2.1×10-4
P2	2.51	3.05	2.75	12.43	10.76	13.88	WT vs Flag-OsGATA8	4.7×10-4
P3	1.03	1.05	0.92	1.55	0.97	1.32	WT vs Flag-OsGATA8	0.18

## Sheet: Fig. 2h
Fig. 2h. PTNR of OsGATA8 and OsAMT3.2 transgenic plants under LN and HN conditions.
	1	2	3	4			Treatments pair	P value
	Nip	OsGATA8-cr1	OsAMT3.2-cr1	OsGATA8-cr1/OsAMT3.2-cr1			1 vs 2	0.000101967
	0.5833	0.8542	0.3769	0.5333			1 vs 3	6.59578e-06
	0.7955	0.8542	0.5385	0.5333			1 vs 4	1.52604e-06
	0.5147	0.8542	0.5385	0.64			2 vs 3	2.34191e-11
	0.6731	0.7321	0.4712	0.4571			2 vs 4	6.34162e-12
	0.625	0.9318	0.4712	0.4571			3 vs 4	0.662447
	0.6731	0.7321	0.6282	0.3556
	0.7292	0.9318	0.5385	0.4
	0.7955	0.8542	0.4188	0.4
	0.625	0.9318	0.4188	0.5333
	0.5833	0.8542	0.5385	0.4571
	0.875	0.7885
	0.7955

## Sheet: Fig. 2i
Fig. 2i. The total number of tillers and productive tillers of OsGATA8 and OsAMT3.2 transgenic plants under LN and HN conditions.
1	2	3	4	5	6	7	8		1	2	3	4	5	6	7	8
LN									LN
Total tiller	Productive tiller	Total tiller	Productive tiller	Total tiller	Productive tiller	Total tiller	Productive tiller		Total tiller	Productive tiller	Total tiller	Productive tiller	Total tiller	Productive tiller	Total tiller	Productive tiller
Nip	Nip	OsGATA8-cr1	OsGATA8-cr1	OsAMT3.2-cr1	OsAMT3.2-cr1	OsGATA8-cr1/OsAMT3.2-cr1	OsGATA8-cr1/OsAMT3.2-cr1		Nip	Nip	OsGATA8-cr1	OsGATA8-cr1	OsAMT3.2-cr1	OsAMT3.2-cr1	OsGATA8-cr1/OsAMT3.2-cr1	OsGATA8-cr1/OsAMT3.2-cr1
10	7	12	9	12	6	11	2		24	13	18	12	28	10	22	6
12	6	12	9	14	6	9	2		27	12	21	12	25	7	21	6
11	8	10	9	16	5	13	2		31	14	14	12	21	15	17	3
12	6	10	9	16	7	11	4		32	14	19	14	37	8	27	3
11	5	11	7	14	7	13	5		29	17	19	15	33	11	27	2
10	6	11	7	11	6	10	3		19	13	19	12	27	9	22	4
11	7	11	8	16	7	12	3		24	14	20	13	22	7	31	3
11	9	9	11	18	4	14	4		21	16	18	12	27	10	24	3
10	7	9	10	13	5	12	3		18	16	14	13	32	9	23	4
12	9	8	9	15	7	16	4		21	14	18	10	21	11	29	4
13	7	10	7	18	6	11	2		26	13	19	12	26	9	22	5
9	7	10	7	16	6	9	2		22	12	15	11	29	9	21	3
13	6	7	9	16	5	13	2		29	11	22	12	38	11	17	3
11	7	10	9	16	4	11	4		27	14	21	11	33	14	27	6
14	5	10	7	14	6	13	5		29	19	16	14	22	10	27	6
12	7	9	7	11		10	3		32	13	17	12	17	13	22	3
10	7	11	9	16		12	3		24	10	19	11	19	9	31	3
12	7	12	9	18		14	4		24	12	15	15	26	10	24	2
11	7	9	8	17		12	3		19	16	19	13	27	12	23	4
13	6	9	7	15		16	4		20	16	20	12	21	8	29	3
LN									HN
Treatments pair	P value								Treatments pair	P value
1 vs 2	1.65516e-18								1 vs 2	2.07993e-19
1 vs 3	0.00255217								1 vs 3	1.85229e-09
1 vs 4	4.4201e-10								1 vs 4	2.39118e-23
1 vs 5	1.79919e-13								1 vs 5	0.119951
1 vs 6	6.96749e-22								1 vs 6	3.32668e-29
1 vs 7	0.126964								1 vs 7	0.570437
1 vs 8	5.98756e-39								1 vs 8	2.08126e-44
2 vs 3	7.73878e-11								2 vs 3	0.000106219
2 vs 4	0.000871708								2 vs 4	0.1439
2 vs 5	1.74456e-39								2 vs 5	1.32833e-23
2 vs 6	0.0441573								2 vs 6	0.00036157
2 vs 7	1.48906e-22								2 vs 7	6.67462e-18
2 vs 8	6.22063e-13								2 vs 8	2.10306e-17
3 vs 4	0.000407656								3 vs 4	1.99466e-07
3 vs 5	2.157e-21								3 vs 5	3.68337e-13
3 vs 6	1.68298e-14								3 vs 6	2.40482e-12
3 vs 7	8.8734e-06								3 vs 7	3.23316e-08
3 vs 8	3.31133e-31								3 vs 8	4.59423e-28
4 vs 5	6.36855e-31								4 vs 5	1.48002e-27
4 vs 6	7.30316e-07								4 vs 6	0.030811
4 vs 7	9.63236e-14								4 vs 7	8.10484e-22
4 vs 8	1.10618e-21								4 vs 8	1.24351e-13
5 vs 6	3.95235e-41								5 vs 6	2.44273e-33
5 vs 7	7.82943e-10								5 vs 7	0.0345792
5 vs 8	4.87692e-57								5 vs 8	4.32135e-48
6 vs 7	1.19952e-25								6 vs 7	1.10455e-27
6 vs 8	4.59849e-07								6 vs 8	1.60422e-08
7 vs 8	1.20734e-42								7 vs 8	4.90443e-43

## Sheet: Fig. 2j
Fig. 2j. The proportion of productive tillers (PT%) of OsGATA8 and OsAMT3.2 transgenic plants under LN and HN conditions.
1	2	3	4			1	2	3	4
LN						HN
Nip	OsGATA8-cr1	OsAMT3.2-cr1	OsGATA8-cr1/OsAMT3.2-cr1			Nip	OsGATA8-cr1	OsAMT3.2-cr1	OsGATA8-cr1/OsAMT3.2-cr1
70	77.78	31.41	29.09			54.17	64.71	27.86	31.36
50	77.78	26.92	35.56			44.44	73.33	31.2	32.86
72.73	80	23.56	24.62			45.16	66.67	37.14	40.59
50	72.73	23.56	29.09			43.75	52.94	21.08	25.56
70	88.89	26.92	24.62			58.62	57.89	23.64	25.56
60	88.89	34.27	32			68.42	64.71	28.89	31.36
63.64	61.54	23.56	26.67			58.33	56.25	35.45	22.26
81.82	63.64	20.94	22.86			76.19	56.25	28.89	28.75
70	100	28.99	26.67			58.62	70.59	24.38	30
75	100	25.13	20			66.67	80	37.14	23.79
63.64	77.78					50	100
77.78	66.67					54.55	82.35
70	66.67					37.93	100
63.64	85.71					51.85	93.33
60	63.64					65.52	76.47
58.33	100					40.63	75
70	72.73					41.67	64.71
58.33	90					50	57.89
63.64	77.78					66.67	52.63
63.64	100					76.19	66.67
LN						HN
Treatments pair	P value					Treatments pair	P value
1 vs 2	4.59915e-06					1 vs 2	8.44768e-05
1 vs 3	2.68307e-15					1 vs 3	2.06096e-07
1 vs 4	4.78773e-15					1 vs 4	1.51759e-07
2 vs 3	3.49e-21					2 vs 3	4.40317e-13
2 vs 4	5.71784e-21					2 vs 4	3.25766e-13
3 vs 4	0.887927					3 vs 4	0.943774
