# Supplementary material for: The elite haplotype OsGATA8-H coordinates nitrogen uptake and productive tiller formation in rice
Source: Nat Genet. 2024 Jun 13;56(7):1516–26. doi: 10.1038/s41588-024-01795-7 (PMC11250373; doi:10.1038/s41588-024-01795-7)
Supplement: Supplementary file 20 — Statistical source data. [file 41588_2024_1795_MOESM20_ESM.xlsx]

## Sheet: Fig. 3c
Fig. 3c. Luciferase assays in rice protoplasts on the effect of OsGATA8 on the transcription of OsTCP19.
	pAN580	+	-
	pAN580-OsGATA8	-	+
	ProOsAMT3.2-LUC	+	+
		0.05297	0.01076
		0.05992	0.02214
		0.06524	0.01772

## Sheet: Fig. 3d
Fig. 3d. ChIP-qPCR assay of the interaction between OsGATA8 and the promoters of OsTCP19 in the shoot of p35S::Flag-OsGATA8 transgenic plants.
		WT			Flag-OsGATA8			Treatments pair	P value
	P1	1.36	1.67	1.99	7.37	7.01	7.67	WT vs Flag-OsGATA8	2.8×10-5
	P2	1.33	0.69	0.98	1.53	1.29	2.07	WT vs Flag-OsGATA8	0.1

## Sheet: Fig. 3f
Fig. 3f. PTNR of the transgenic plants under LN and HN conditions.
	1	2	3	4				Treatments pair	P value
	Nip	OsGATA8-cr1	OsTCP19-cr1	OsGATA8-cr1/OsTCP19-cr1				1 vs 2	0.00601194
	0.54	0.5833	0.48	0.5455				1 vs 3	9.03708e-06
	0.5	0.5833	0.2581	0.4667				1 vs 4	0.0691536
	0.57	0.6667	0.3333	0.4				2 vs 3	6.78062e-11
	0.57	0.5714	0.3714	0.4375				2 vs 4	1.27345e-05
	0.29	0.5333	0.4815	0.4667				3 vs 4	0.00464747
	0.46	0.6667	0.4643	0.5
	0.5	0.6154	0.56	0.375
	0.56	0.5833	0.4138	0.3529
	0.44	0.6154	0.3714	0.5
	0.64	0.8	0.5185	0.4286
	0.54	0.5833	0.3214	0.5
	0.58	0.5455	0.2813	0.4
	0.55	0.4167	0.3	0.375
	0.5	0.4545	0.2857	0.4375
	0.26	0.5	0.3793	0.5714
	0.54	0.5833	0.3846	0.4375
	0.7	0.7273	0.3636	0.5
	0.75	0.6	0.3143	0.6
	0.44	0.8462	0.2188	0.5
	0.38	0.5833	0.2632	0.375

## Sheet: Fig. 3g
Fig. 3g. The total number of tillers and productive tillers of the transgenic plants under LN and HN conditions.
1	2	3	4	5	6	7	8			1	2	3	4	5	6	7	8
LN										HN
Total tiller	Productive tiller	Total tiller	Productive tiller	Total tiller	Productive tiller	Total tiller	Productive tiller			Total tiller	Productive tiller	Total tiller	Productive tiller	Total tiller	Productive tiller	Total tiller	Productive tiller
Nip	Nip	OsGATA8-cr1	OsGATA8-cr1	OsTCP19-cr1	OsTCP19-cr1	OsGATA8-cr1/OsTCP19-cr1	OsGATA8-cr1/OsTCP19-cr1			Nip	Nip	OsGATA8-cr1	OsGATA8-cr1	OsTCP19-cr1	OsTCP19-cr1	OsGATA8-cr1/OsTCP19-cr1	OsGATA8-cr1/OsTCP19-cr1
10	7	12	9	15	12	14	10			24	13	18	12	25	14	23	12
12	6	12	9	19	8	13	6			27	12	21	12	31	17	20	11
11	8	10	9	11	11	11	10			31	14	14	12	33	17	25	15
12	6	10	9	19	13	13	8			32	14	19	14	35	18	22	9
11	5	11	7	21	13	9	7			29	17	19	15	27	16	24	16
10	6	11	7	22	13	17	11			19	13	19	12	28	16	27	12
11	7	11	8	15	14	15	11			24	14	20	13	25	19	29	10
11	9	9	11	16	12	17	9			21	16	18	12	29	17	31	11
10	7	9	10	13	13	14	12			18	16	14	13	35	21	22	9
12	9	8	9	18	14	12	7			21	14	18	10	27	16	18	14
13	7	10	7	17	9	14	11			26	13	19	12	28	14	25	15
9	7	10	7	25	9	10	11			22	12	15	11	32	14	18	14
13	6	7	9	22	9	9	10			29	11	22	12	30	13	19	11
11	7	10	9	21	8	12	11			27	14	21	11	28	16	24	15
14	5	10	7	19	11	11	10			29	19	16	14	29	15	21	13
12	7	9	7	17	10	13	8			32	13	17	12	26	13	26	14
10	7	11	9	19	12	13	7			24	10	19	11	33	12	27	16
12	7	12	9	18	11	11	7			24	12	15	15	35	14	29	14
11	7	9	8	17	7	10	9			19	16	19	13	32	19	33	15
13	6	9	7	17	10	12	8			20	16	20	12	38	17	26	16
LN										HN
Treatments pair	P value									Treatments pair	P value
1 vs 2	3.1956e-12									1 vs 2	4.48442e-22
1 vs 3	0.0224329									1 vs 3	7.23395e-11
1 vs 4	1.398e-06									1 vs 4	2.07298e-26
1 vs 5	5.93466e-21									1 vs 5	9.36172e-08
1 vs 6	0.459608									1 vs 6	1.07733e-16
1 vs 7	0.0719197									1 vs 7	0.640873
1 vs 8	0.000293389									1 vs 8	1.88048e-24
2 vs 3	4.55616e-07									2 vs 3	2.36162e-05
2 vs 4	0.0116448									2 vs 4	0.109477
2 vs 5	7.64942e-41									2 vs 5	6.13084e-37
2 vs 6	1.84139e-10									2 vs 6	0.0445698
2 vs 7	8.34591e-17									2 vs 7	8.05947e-21
2 vs 8	0.000160128									2 vs 8	0.378688
3 vs 4	0.00732281									3 vs 4	1.59035e-08
3 vs 5	3.6954e-27									3 vs 5	1.97213e-25
3 vs 6	0.119631									3 vs 6	0.0207403
3 vs 7	6.23371e-05									3 vs 7	8.66039e-10
3 vs 8	0.163437									3 vs 8	5.14904e-07
4 vs 5	2.34208e-34									4 vs 5	5.48966e-41
4 vs 6	3.24861e-05									4 vs 6	0.000379237
4 vs 7	1.84139e-10									4 vs 7	3.75559e-25
4 vs 8	0.189484									4 vs 8	0.46829
5 vs 6	6.04063e-23									5 vs 6	1.12579e-31
5 vs 7	3.66549e-16									5 vs 7	9.47179e-09
5 vs 8	6.76187e-31									5 vs 8	3.56005e-39
6 vs 7	0.0116448									6 vs 7	1.74766e-15
6 vs 8	0.00351006									6 vs 8	0.00417832
7 vs 8	1.43582e-07									7 vs 8	3.41644e-23

## Sheet: Fig. 3h
Fig. 3h. The proportion of productive tillers (PT%) of the transgenic plants under LN and HN conditions.
1	2	3	4			1	2	3	4
LN						HN
Nip	OsGATA8-cr1	OsTCP19-cr1	OsGATA8-cr1/OsTCP19-cr1			Nip	OsGATA8-cr1	OsTCP19-cr1	OsGATA8-cr1/OsTCP19-cr1
70	77.78	57.89	71.43			54.17	64.71	46.88	52.17
50	77.78	42.11	46.15			44.44	73.33	45.45	55
72.73	80	77.78	90.91			45.16	66.67	51.52	60
50	72.73	68.42	61.54			43.75	52.94	34.21	40.91
70	88.89	61.9	77.78			58.62	57.89	37.14	66.67
60	88.89	59.09	64.71			68.42	64.71	57.14	44.44
63.64	61.54	52.63	73.33			58.33	56.25	42.9	34.48
81.82	63.64	75	52.94			76.19	56.25	58.62	35.48
70	100	70	85.71			58.62	70.59	33.33	40.91
75	100	55.56	58.33			66.67	80	50	52
63.64	77.78	52.94	78.57			50	100	42.86	60
77.78	66.67	68.42	77.78			54.55	82.35	43.75	54.17
70	66.67	61.9	77.78			37.93	100	43.33	57.89
63.64	85.71	59.09	91.67			51.85	93.33	43.33	62.5
60	63.64	57.89	90.91			65.52	76.47	51.72	61.9
58.33	100	58.82	61.54			40.63	75	50	53.85
70	72.73	63.16	53.85			41.67	64.71	64	59.26
58.33	90	61.11	63.64			50	57.89	51.61	48.28
63.64	77.78	41.18	90			66.67	52.63	66.67	45.45
63.64	100	58.82	66.67			76.19	66.67	72.73	61.54
LN						HN
Treatments pair	P value					Treatments pair	P value
1 vs 2	8.08577e-05					1 vs 2	0.000101005
1 vs 3	0.136058					1 vs 3	0.102025
1 vs 4	0.0915403					1 vs 4	0.400033
2 vs 3	2.4144e-07					2 vs 3	1.69635e-07
2 vs 4	0.0162451					2 vs 4	4.34237e-06
3 vs 4	0.00191271					3 vs 4	0.421157
