# Supplementary material for: The elite haplotype OsGATA8-H coordinates nitrogen uptake and productive tiller formation in rice
Source: Nat Genet. 2024 Jun 13;56(7):1516–26. doi: 10.1038/s41588-024-01795-7 (PMC11250373; doi:10.1038/s41588-024-01795-7)
Supplement: Supplementary file 21 — Statistical source data. [file 41588_2024_1795_MOESM21_ESM.xlsx]

## Sheet: Fig. 4b
Fig. 4b. The PTNR of Nip and the D403-Nip line
	Nip	D403-Nip
	0.53	0.6
	0.44	0.79
	0.53	0.75
	0.41	0.67
	0.64	0.91
	0.6	0.82
	0.53	0.6
	0.47	0.57
	0.5	0.91
	0.64	0.73
	0.38	0.69
	0.47	0.53
	0.62	0.82
	0.5	0.69
	0.32	0.64
	0.54	0.53
	0.62	0.68
	0.47	0.57
	0.5	0.82
	0.5	0.69

## Sheet: Fig. 4c
Fig. 4c. The numbers of total number of tillers and productive tillers of Nip and the D403-Nip line under LN and HN conditions.
1	2	3	4		1	2	3	4
LN					HN
Nip	Nip	D403-Nip	D403-Nip		Nip	Nip	D403-Nip	D403-Nip
11	5	9	9		27	15	22	15
12	7	14	11		30	16	21	14
17	9	11	9		34	17	22	12
12	7	9	8		35	17	17	12
10	7	7	7		33	20	18	14
9	6	12	9		23	16	23	11
13	7	17	9		27	17	21	15
12	9	14	8		24	19	23	14
8	8	11	8		21	16	22	15
13	9	10	8		21	14	21	11
13	6	11	11		23	16	24	16
11	7	9	9		28	15	25	17
11	8	8	8		33	13	24	16
12	7	12	12		27	14	26	11
9	6	10	9		32	19	29	14
13	7	10	9		35	13	28	17
11	8	8	8		21	13	25	15
15	7	10	8		27	15	25	14
12	8	13	7		19	16	22	12
16	7	9	9		23	18	25	13
LN					HN
Treatments pair	P value				Treatments pair	P value
1 vs 2	6.98546e-12				1 vs 2	6.61006e-17
1 vs 3	0.0295622				1 vs 3	0.000255412
1 vs 4	5.78634e-07				1 vs 4	1.70807e-20
2 vs 3	1.00751e-07				2 vs 3	1.31385e-09
2 vs 4	0.00994301				2 vs 4	0.0528836
3 vs 4	0.00176752				3 vs 4	2.33129e-13

## Sheet: Fig. 4d
Fig. 4d. The proportion of productive tillers (PT%) and the number of non-productive tillers of Nip and the D403-Nip lines under LN and HN conditions.
	Proportion of productive tillers (PT%)							Non-productive tillers per plant
	LN		HN					LN		HN
	Nip	D403-Nip	Nip	D403-Nip				Nip	D403-Nip	Nip	D403-Nip
	45.45	100	55.56	68.18				6	0	12	7
	58.33	78.57	53.33	66.67				5	3	14	7
	52.94	81.82	50	68.18				8	2	17	10
	58.33	88.89	48.57	70.59				5	1	9	5
	70	66.67	60.61	77.78				3	2	13	4
	66.67	75	69.57	68.18				3	3	7	12
	53.85	52.94	62.96	71.43				6	2	10	6
	75	57.14	46.15	60.87				3	3	11	9
	75	72.73	45.45	68.18				0	3	11	7
	69.23	80	66.67	60				4	2	7	10
	46.15	100	69.57	66.67				7	1	7	8
	63.64	80	53.57	68				4	2	13	8
	72.73	90	39.39	66.67				3	1	15	8
	58.33	75	51.85	75				5	0	13	9
	66.67	90	59.38	72.73				3	1	13	13
	53.85	90	37.14	60.71				6	3	16	11
	72.73	100	61.9	60				3	0	10	10
	66.67	80	55.56	56				8	2	12	11
	66.67	53.85	48.57	54.55				4	2	13	10
	66.67	75	52.38	52				9	2	14	12

## Sheet: Fig. 4f
Fig. 4f. PTNR of the OsGATA8 transgenic plants .
	1	2	3	4	5	6	7			Treatments pair	P value
	Nip	#1	#2	#3	#1	#2	#3			1 vs 2	1.08649e-14
	0.53	0.27	0.0625	0.25	0.2941	0.4667	0.5			1 vs 3	1.16692e-12
	0.44	0.27	0.0625	0.1053	0.5833	0.4667	0.375			1 vs 4	6.31427e-18
	0.53	0.38	0.1429	0.0952	0.5833	0.5	0.5			1 vs 5	0.835722
	0.41	0.44	0.1875	0.0667	0.6429	0.3125	0.625			1 vs 6	0.170143
	0.64	0.12	0.2778	0.1	0.5714	0.3125	0.4667			1 vs 7	0.846629
	0.6	0.15	0.3571	0.1333	0.3529	0.3333	0.3684			2 vs 3	0.399905
	0.53	0.17	0.5833	0.1579	0.3333	0.3684	0.35			2 vs 4	0.19341
	0.47	0.21	0.5	0.3636	0.4667	0.4667	0.5333			2 vs 5	3.47682e-14
	0.5	0.27	0.3636	0.2353	0.5625	0.3125	0.5294			2 vs 6	2.07534e-11
	0.64	0.25	0.2	0.1667	0.5333	0.6	0.4737			2 vs 7	3.2159e-14
	0.38	0.24	0.1333	0.1333	0.5385	0.6923	0.7333			3 vs 4	0.0332294
	0.47	0.38	0.1176	0.1176	0.4667	0.5333	0.6471			3 vs 5	3.60211e-12
	0.62	0.07	0.1333	0.125	0.5714	0.6429	0.8125			3 vs 6	1.64755e-09
	0.5	0.06	0.1176	0.0588	0.6923	0.5385	0.4			3 vs 7	3.34021e-12
	0.32	0.05	0.2632	0.2222	0.4286	0.3333	0.3684			4 vs 5	2.0881e-17
	0.54	0.17	0.3333	0.1875	0.4444	0.4444	0.5			4 vs 6	1.62758e-14
	0.62	0.29	0.2941	0.3333	0.5	0.4286	0.5625			4 vs 7	1.92689e-17
	0.47	0.13	0.2	0.1111	0.4375	0.4375	0.5			5 vs 6	0.243516
	0.5	0.06	0.1765	0.1333	0.5333	0.5333	0.4211			5 vs 7	0.98887
	0.5	0.19	0.25	0.1667	0.5294	0.5294	0.4091			6 vs 7	0.237966

## Sheet: Fig. 4g
Fig. 4g. The number of total number of tillers and productive tillers of the OsGATA8 transgenic plants under LN and HN conditions.
1	2	3	4	5	6	7	8	9	10	11	12	13	14
LN
Nip	Nip	PHapL::OsGATA8#1	PHapL::OsGATA8#1	PHapL::OsGATA8#2	PHapL::OsGATA8#2	PHapL::OsGATA8#3	PHapL::OsGATA8#3	PHapH::OsGATA8#1	PHapH::OsGATA8#1	PHapH::OsGATA8#2	PHapH::OsGATA8#2	PHapH::OsGATA8#3	PHapH::OsGATA8#3
10	7	32	4	21	1	28	4	13	5	12	7	15	9
12	6	31	4	15	1	25	2	14	7	14	7	15	9
11	8	22	5	17	2	19	2	15	7	15	6	17	11
12	6	24	7	22	3	22	1	16	9	14	5	17	10
11	5	25	2	21	5	31	1	12	8	12	5	14	7
10	6	26	2	19	5	12	2	13	6	12	6	14	7
11	7	25	2	19	7	15	3	14	6	11	7	15	7
11	9	21	3	24	7	17	4	12	7	10	7	11	8
10	7	22	3	29	4	22	4	12	9	14	5	13	9
12	9	27	4	28	3	29	3	13	8	9	9	10	9
13	7	17	4	15	2	32	2	13	7	9	9	17	11
9	7	13	6	17	2	31	2	15	7	12	8	17	11
13	6	15	1	24	2	22	2	10	8	12	9	16	13
11	7	17	1	22	2	27	1	9	9	16	7	16	6
14	5	19	1	26	5	29	4	13	9	15	7	15	7
12	7	22	2	31	5	35	3	17	8	17	8	14	9
10	7	25	4	29	5	29	5	11	7	16	6	15	9
12	7	21	2	22	3	27	2	9	7	14	7	14	8
11	7	28	1	20	3	28	2	9	8	16	8	16	8
13	6	31	3	25	4	31	3	12	9	15	9	14	9
LN
Treatments pair	P value	Treatments pair	P value	Treatments pair	P value	Treatments pair	P value	Treatments pair	P value	Treatments pair	P value	Treatments pair	P value	Treatments pair	P value	Treatments pair	P value	Treatments pair	P value	Treatments pair	P value	Treatments pair	P value	Treatments pair	P value
1 vs 2	1.05593e-06	2 vs 3	4.43885e-47	3 vs 4	2.9455e-61	4 vs 5	4.26621e-58	5 vs 6	3.20532e-56	6 vs 7	3.51322e-68	7 vs 8	1.45808e-71	8 vs 9	5.40825e-23	9 vs 10	9.57091e-08	10 vs 11	2.24087e-09	11 vs 12	1.38392e-10	12 vs 13	4.93505e-15	13 vs 14	6.61841e-10
1 vs 3	1.98801e-29	2 vs 4	6.10982e-05	3 vs 5	0.356643	4 vs 6	0.587469	5 vs 7	0.000488509	6 vs 8	0.303001	7 vs 9	5.56571e-34	8 vs 10	1.65554e-07	9 vs 11	0.480733	10 vs 12	0.62535	11 vs 13	0.10439	12 vs 14	0.0583714
1 vs 4	2.69077e-17	2 vs 5	8.36035e-44	3 vs 6	2.10901e-59	4 vs 7	5.73935e-70	5 vs 8	8.95502e-60	6 vs 9	1.17072e-19	7 vs 10	2.18938e-53	8 vs 11	2.39953e-25	9 vs 12	7.36534e-09	10 vs 13	1.22869e-13	11 vs 14	2.90557e-06
1 vs 5	2.90002e-26	2 vs 6	0.000488509	3 vs 7	0.0096438	4 vs 8	0.62535	5 vs 9	6.32123e-22	6 vs 10	1.98058e-05	7 vs 11	1.66641e-31	8 vs 12	1.75915e-06	9 vs 13	0.0202546	10 vs 14	0.159049
1 vs 6	1.14154e-15	2 vs 7	3.20532e-56	3 vs 8	6.4718e-63	4 vs 9	2.13742e-21	5 vs 10	6.57482e-41	6 vs 11	6.32123e-22	7 vs 12	4.33315e-55	8 vs 13	6.16671e-31	9 vs 14	6.10982e-05
1 vs 7	1.36032e-38	2 vs 8	7.72178e-06	3 vs 9	5.56348e-25	4 vs 10	1.75915e-06	5 vs 11	1.17072e-19	6 vs 12	0.000144346	7 vs 13	6.76505e-26	8 vs 14	7.31039e-11
1 vs 8	8.35851e-19	2 vs 9	1.22229e-09	3 vs 10	3.43875e-44	4 vs 11	1.03408e-23	5 vs 12	1.20285e-42	6 vs 13	2.25384e-27	7 vs 14	2.00816e-48
1 vs 9	0.193496	2 vs 10	0.415943	3 vs 11	1.23124e-22	4 vs 12	1.57031e-05	5 vs 13	1.01799e-14	6 vs 14	2.34812e-08
1 vs 10	3.92024e-05	2 vs 11	1.99868e-11	3 vs 12	6.33559e-46	4 vs 13	3.06324e-29	5 vs 14	6.74038e-36
1 vs 11	0.0454706	2 vs 12	0.744756	3 vs 13	1.8377e-17	4 vs 14	1.22229e-09
1 vs 12	4.75753e-06	2 vs 13	5.44794e-16	3 vs 14	3.58929e-39
1 vs 13	0.000328474	2 vs 14	0.0267854
1 vs 14	0.00599775
1	2	3	4	5	6	7	8	9	10	11	12	13	14
HN
Nip	Nip	PHapL::OsGATA8#1	PHapL::OsGATA8#1	PHapL::OsGATA8#2	PHapL::OsGATA8#2	PHapL::OsGATA8#3	PHapL::OsGATA8#3	PHapH::OsGATA8#1	PHapH::OsGATA8#1	PHapH::OsGATA8#2	PHapH::OsGATA8#2	PHapH::OsGATA8#3	PHapH::OsGATA8#3
24	13	37	15	45	16	51	16	21	17	25	15	28	18
27	12	42	15	42	16	40	19	22	12	27	15	29	24
31	14	41	13	43	14	39	21	25	12	27	12	25	22
32	14	33	16	33	16	34	15	24	14	27	16	28	16
29	17	29	17	32	18	39	10	21	14	25	16	24	15
19	13	37	13	37	14	35	15	23	17	21	18	23	19
24	14	38	12	48	12	49	19	26	18	26	19	27	20
21	16	39	14	36	14	40	11	27	15	28	15	27	15
18	16	42	11	42	11	39	17	22	16	24	16	28	17
21	14	41	16	41	15	45	18	25	15	25	15	29	19
26	13	33	17	39	15	44	15	23	13	26	13	33	15
22	12	33	16	37	17	37	17	29	15	28	15	30	17
29	11	34	15	43	15	43	16	31	14	30	14	31	16
27	14	35	17	37	17	40	17	33	13	28	13	33	15
29	19	37	19	37	19	42	18	32	21	32	21	32	19
32	13	39	12	42	15	39	16	29	18	29	18	29	18
24	10	42	14	43	17	36	15	22	14	24	14	27	16
24	12	38	15	40	15	41	18	19	16	23	16	29	16
19	16	37	17	37	17	47	15	21	15	24	15	26	19
20	16	45	16	45	16	44	18	22	17	24	17	26	22
HN
Treatments pair	P value	Treatments pair	P value	Treatments pair	P value	Treatments pair	P value	Treatments pair	P value	Treatments pair	P value	Treatments pair	P value	Treatments pair	P value	Treatments pair	P value	Treatments pair	P value	Treatments pair	P value	Treatments pair	P value	Treatments pair	P value
1 vs 2	2.78669e-23	2 vs 3	2.32642e-67	3 vs 4	7.51796e-64	4 vs 5	1.25529e-71	5 vs 6	3.68312e-70	6 vs 7	3.28333e-74	7 vs 8	1.82504e-71	8 vs 9	9.78122e-16	9 vs 10	8.93077e-19	10 vs 11	5.957e-23	11 vs 12	8.3324e-22	12 vs 13	1.08681e-28	13 vs 14	3.70514e-21
1 vs 3	3.30123e-29	2 vs 4	0.294644	3 vs 5	0.0194977	4 vs 6	0.653059	5 vs 7	0.212372	6 vs 8	0.396063	7 vs 9	4.50602e-42	8 vs 10	0.318192	9 vs 11	0.194701	10 vs 12	0.726601	11 vs 13	0.0413334	12 vs 14	0.0252584
1 vs 4	7.06537e-20	2 vs 5	5.20371e-75	3 vs 6	2.49096e-62	4 vs 7	1.19877e-75	5 vs 8	2.32642e-67	6 vs 9	2.61461e-18	7 vs 10	1.0862e-74	8 vs 11	1.01771e-19	9 vs 12	1.08112e-17	10 vs 13	6.70656e-30	11 vs 14	7.36641e-15
1 vs 5	1.86983e-37	2 vs 6	0.134778	3 vs 7	0.00037922	4 vs 8	0.194701	5 vs 9	1.24307e-37	6 vs 10	0.880872	7 vs 11	1.86983e-37	8 vs 12	0.51623	9 vs 13	0.000924561	10 vs 14	0.00983929
1 vs 6	1.82933e-18	2 vs 7	5.8476e-79	3 vs 8	1.96396e-59	4 vs 9	1.01771e-19	5 vs 10	1.19092e-70	6 vs 11	1.85276e-22	7 vs 12	1.44121e-73	8 vs 13	1.82008e-26	9 vs 14	2.80702e-11
1 vs 7	6.78478e-42	2 vs 8	0.0194977	3 vs 9	2.21749e-29	4 vs 10	0.764399	5 vs 11	4.84354e-33	6 vs 12	0.841625	7 vs 13	3.01661e-30	8 vs 14	0.110766
1 vs 8	6.95957e-16	2 vs 9	4.07565e-23	3 vs 10	7.73678e-63	4 vs 11	6.0528e-24	5 vs 12	1.66653e-69	6 vs 13	2.21749e-29	7 vs 14	3.39209e-66
1 vs 9	0.960158	2 vs 10	0.178139	3 vs 11	6.01936e-25	4 vs 12	0.51623	5 vs 13	5.86906e-26	6 vs 14	0.0149249
1 vs 10	6.23177e-19	2 vs 11	1.72824e-27	3 vs 12	1.18864e-61	4 vs 13	6.07971e-31	5 vs 14	5.43852e-62
1 vs 11	0.212372	2 vs 12	0.0902818	3 vs 13	2.61461e-18	4 vs 14	0.00404122
1 vs 12	7.59217e-18	2 vs 13	1.26338e-34	3 vs 14	6.71326e-54
1 vs 13	0.00109822	2 vs 14	0.000100071
1 vs 14	2.07814e-11

## Sheet: Fig. 4h
Fig. 4h. The proportion of productive tillers (PT%) of the OsGATA8 transgenic plants under LN and HN conditions.
1	2	3	4	5	6	7			1	2	3	4	5	6	7
LN									HN
Nip	#1	#2	#3	#1	#2	#3			Nip	#1	#2	#3	#1	#2	#3
70	12.5	4.76	14.29	38.46	58.33	60			54.17	40.54	35.56	31.37	80.95	60	64.29
50	12.9	6.67	8	50	50	60			44.44	35.71	38.1	47.5	54.55	55.56	82.76
72.73	22.73	11.76	10.53	46.67	40	64.71			45.16	31.71	32.56	53.85	48	44.44	88
50	29.17	13.64	4.55	56.25	35.71	58.82			43.75	48.48	48.48	44.12	58.33	59.26	57.14
70	8	23.81	3.23	66.67	41.67	50			58.62	58.62	56.25	25.64	66.67	64	62.5
60	7.69	26.32	16.67	46.15	50	50			68.42	35.14	37.84	42.86	73.91	85.71	82.61
63.64	8	36.84	20	42.86	63.64	46.67			58.33	31.58	25	38.78	69.23	73.08	74.07
81.82	14.29	29.17	23.53	58.33	70	72.73			76.19	35.9	38.89	27.5	55.56	53.57	55.56
70	13.64	13.79	18.18	75	35.71	69.23			58.62	26.19	26.19	43.59	72.73	66.67	60.71
75	14.81	10.71	10.34	61.54	100	90			66.67	39.02	36.59	40	60	60	65.52
63.64	23.53	13.33	6.25	53.85	100	64.71			50	51.52	38.46	34.09	56.52	50	45.45
77.78	46.15	11.76	6.45	46.67	66.67	64.71			54.55	48.48	45.95	45.95	51.72	53.57	56.67
70	6.67	8.33	9.09	80	75	81.25			37.93	44.12	34.88	37.21	45.16	46.67	51.61
63.64	5.88	9.09	3.7	100	43.75	37.5			51.85	48.57	45.95	42.5	39.39	46.43	45.45
60	5.26	19.23	13.79	69.23	46.67	46.67			65.52	51.35	51.35	42.86	65.63	65.63	59.38
58.33	9.09	16.13	8.57	47.06	47.06	64.29			40.63	30.77	35.71	41.03	62.07	62.07	62.07
70	16	17.24	17.24	63.64	37.5	60			41.67	33.33	39.53	41.67	63.64	58.33	59.26
58.33	9.52	13.64	7.41	77.78	50	57.14			50	39.47	37.5	43.9	84.21	69.57	55.17
63.64	3.57	15	7.14	88.89	50	50			66.67	45.95	45.95	31.91	71.43	62.5	73.08
63.64	9.68	16	9.68	75	60	64.29			76.19	35.56	35.56	40.91	77.27	70.83	84.62
LN									HN
Treatments pair	P value								Treatments pair	P value
1 vs 2	2.54588e-26								1 vs 2	8.85737e-06
1 vs 3	4.33436e-25								1 vs 3	1.61021e-06
1 vs 4	2.95046e-28								1 vs 4	3.36255e-06
1 vs 5	0.380183								1 vs 5	0.0233392
1 vs 6	0.0151229								1 vs 6	0.128056
1 vs 7	0.200912								1 vs 7	0.00690093
2 vs 3	0.622942								2 vs 3	0.690043
2 vs 4	0.436196								2 vs 4	0.818753
2 vs 5	4.0674e-24								2 vs 5	1.75665e-10
2 vs 6	3.91904e-20								2 vs 6	8.3026e-09
2 vs 7	4.24339e-23								2 vs 7	1.64856e-11
3 vs 4	0.204947								3 vs 4	0.865218
3 vs 5	7.06925e-23								3 vs 5	2.15478e-11
3 vs 6	6.82035e-19								3 vs 6	1.13118e-09
3 vs 7	7.41374e-22								3 vs 7	1.92207e-12
4 vs 5	4.50664e-26								4 vs 5	5.29349e-11
4 vs 6	4.2007e-22								4 vs 6	2.66164e-09
4 vs 7	4.63154e-25								4 vs 7	4.82078e-12
5 vs 6	0.116289								5 vs 6	0.446839
5 vs 7	0.686247								5 vs 7	0.653419
6 vs 7	0.241692								6 vs 7	0.227283

## Sheet: Fig. 4i
Fig. 4i. Non-productive tillers of the OsGATA8 transgenic plants under LN and HN conditions.
1	2	3	4	5	6	7			1	2	3	4	5	6	7
LN									HN
Nip	#1	#2	#3	#1	#2	#3			Nip	#1	#2	#3	#1	#2	#3
3	28	20	24	8	5	6			11	22	29	35	4	10	10
6	27	14	23	7	7	6			15	27	26	21	10	12	5
3	17	15	17	8	9	6			12	28	29	18	13	15	3
6	17	19	21	7	9	7			11	17	17	19	10	11	12
6	23	16	30	4	7	7			12	12	14	29	7	9	9
4	24	14	10	7	6	7			6	24	23	20	6	3	4
4	23	12	12	8	4	8			10	26	36	30	8	7	7
2	18	17	13	5	3	3			7	25	22	29	12	13	12
3	19	25	18	3	9	4			8	31	31	22	6	8	11
3	23	25	26	5	0	1			7	25	26	27	10	10	10
6	13	13	30	6	0	6			13	16	24	29	10	13	18
2	7	15	29	8	4	6			10	17	20	20	14	13	13
7	14	22	20	2	3	3			9	19	28	27	17	16	15
4	16	20	26	0	9	10			13	18	20	23	20	15	18
9	18	21	25	4	8	8			10	18	18	24	11	11	13
5	20	26	32	9	9	5			13	27	27	23	11	11	11
3	21	24	24	4	10	6			14	28	26	21	8	10	11
5	19	19	25	2	7	6			12	23	25	23	3	7	13
4	27	17	26	1	8	8			6	20	20	32	6	9	7
7	28	21	28	3	6	5			9	29	29	26	5	7	4
LN									HN
Treatments pair	P value								Treatments pair	P value
1 vs 2	1.02108e-23								1 vs 2	4.01574e-15
1 vs 3	5.14538e-21								1 vs 3	1.46964e-18
1 vs 4	2.40721e-29								1 vs 4	2.72571e-19
1 vs 5	0.721367								1 vs 5	0.537191
1 vs 6	0.220493								1 vs 6	0.942087
1 vs 7	0.303732								1 vs 7	0.942087
2 vs 3	0.285587								2 vs 3	0.169009
2 vs 4	0.0252268								2 vs 4	0.0964703
2 vs 5	8.10566e-23								2 vs 5	1.19302e-16
2 vs 6	1.29441e-20								2 vs 6	6.05288e-15
2 vs 7	4.08546e-21								2 vs 7	2.66213e-15
3 vs 4	0.00110331								3 vs 4	0.771398
3 vs 5	4.09905e-20								3 vs 5	4.07926e-20
3 vs 6	6.43291e-18								3 vs 6	2.23794e-18
3 vs 7	2.04564e-18								3 vs 7	9.64818e-19
4 vs 5	1.81576e-28								4 vs 5	7.52372e-21
4 vs 6	2.65107e-26								4 vs 6	4.155e-19
4 vs 7	8.49827e-27								4 vs 7	1.78772e-19
5 vs 6	0.383901								5 vs 6	0.490484
5 vs 7	0.500804								5 vs 7	0.586058
6 vs 7	0.842918								6 vs 7	0.884481
