# Supplementary material for: The elite haplotype OsGATA8-H coordinates nitrogen uptake and productive tiller formation in rice
Source: Nat Genet. 2024 Jun 13;56(7):1516–26. doi: 10.1038/s41588-024-01795-7 (PMC11250373; doi:10.1038/s41588-024-01795-7)
Supplement: Supplementary file 22 — Statistical source data. [file 41588_2024_1795_MOESM22_ESM.xlsx]

## Sheet: Fig. 5b
Fig. 5b. The number of total number of tillers and productive tillers of AsoOsGATA8-H line under LN and HN conditions
1	2	3	4			1	2	3	4
LN						HN
Aso	Aso	AsoOsGATA8-H	AsoOsGATA8-H			Aso	Aso	AsoOsGATA8-H	AsoOsGATA8-H
15	10	16	14			22	11	20	12
12	5	14	13			20	10	22	18
12	6	12	10			27	16	25	16
13	6	12	12			25	14	21	13
10	7	11	9			24	15	22	16
16	11	10	9			24	14	22	16
14	10	11	10			29	15	19	15
12	9	12	10			21	11	17	13
15	13	12	11			19	14	16	12
15	12	13	12			18	12	15	11
12	9	16	14			25	20	19	13
14	12	10	8			27	13	20	13
12	9	10	8			29	19	20	16
16	10	14	13			28	22	27	23
17	10	12	11			28	14	25	19
11	7	9	7			32	15	23	19
12	9	10	9			33	16	23	20
10	6	12	11			30	16	17	16
12	8	11	9			28	14	19	16
13	9	13	12			29	13	21	15
LN						HN
Treatments pair	P value					Treatments pair	P value
1 vs 2	5.89017e-09					1 vs 2	2.49842e-16
1 vs 3	0.0799639					1 vs 3	5.45355e-06
1 vs 4	0.000182594					1 vs 4	9.65246e-15
2 vs 3	8.26141e-06					2 vs 3	4.09723e-07
2 vs 4	0.0105169					2 vs 4	0.40432
3 vs 4	0.0338922					3 vs 4	1.11294e-05

## Sheet: Fig. 5d
Fig. 5d. Yield per plant of Asominori (Aso) and AsoOsGATA8-H line under LN and HN conditions.
LN		HN
Aso	AsoOsGATA8-H	Aso	AsoOsGATA8-H
17.6	17.9	28.6	22.2
9.8	23.6	21.4	29.2
10.8	13.4	27.8	35.4
14.5	22.2	15.9	26.5
18.3	17	18.6	37.4
17	13	33.2	31.7
15.5	27.4	24.9	31.7
16.7	18.7	25.4	30.7
18.2	21.3	21.2	34.2
19.5	16	15.5	17.3
12.2	19.2	22.4	19.4
9.8	21.3	21.5	25.3
16.2	22.4	18.5	21.5
17.8	17.4	24.5	25.4
12.3	16.3	25.7	22.6
13.5	15.5	26.3	26.5
17.4	19.3	21.5	27.3
15.6	23.6	20.4	23.6
14.5	21.6	21.5	21.6
13.8	20	19.9	23.2

## Sheet: Fig. 5e
Fig. 5e. Yield per plot of Asominori (Aso) and AsoOsGATA8-H line under LN and HN conditions.
LN		HN
Aso	AsoOsGATA8-H	Aso	AsoOsGATA8-H
0.45236	0.54171	0.73103	1.00133
0.50174	0.63751	0.62332	0.95732
0.43567	0.74933	0.67761	0.89911
0.52134	0.6621	0.83562	0.88192
0.39678	0.58112	0.7573	0.91002
Fig. 5e. The NUE of Asominori (Aso) and AsoOsGATA8-H line under LN and HN conditions.
LN		HN
Aso	AsoOsGATA8-H	Aso	AsoOsGATA8-H
48.24	83.53	21.5	34.2
65.49	84.7	24.9	27.3
60.79	75.68	25.7	29.2
71.77	87.84	26.3	26.5
47.84	92.55	19.9	25.3

## Sheet: Fig. 5f
Fig. 5f. PTNR of Asominori (Aso) and AsoOsGATA8-H line under LN and HN conditions.
		Aso	AsoOsGATA8-H
		0.5	0.6364
		0.5455	0.6667
		0.5455	0.6667
		0.5	0.6923
		0.5385	0.6923
		0.5385	0.6923
		0.5714	0.6923
		0.6429	0.6667
		0.6429	0.6667
		0.6429	0.625
		0.6429	0.6875
		0.6	0.6875
		0.6667	0.6875
		0.6667	0.75
		0.625	0.75
		0.625	0.6667
		0.6875	0.6842
		0.6316	0.6842
		0.6	0.7
		0.5909	0.6087

## Sheet: Fig. 5g
Fig. 5g. The proportion of productive tillers (PT%) of Asominori (Aso) and AsoOsGATA8-H line under LN and HN conditions.
LN		HN
Aso	AsoOsGATA8-H	Aso	AsoOsGATA8-H
66.67	87.5	50	60
41.67	92.86	50	81.82
50	83.33	59.26	64
46.15	100	56	61.9
70	81.82	62.5	72.73
68.75	90	58.33	72.73
71.43	90.91	51.72	78.95
75	83.33	52.38	76.47
86.67	91.67	73.68	75
80	92.31	66.67	73.33
75	87.5	80	68.42
85.71	80	48.15	65
75	80	65.52	80
62.5	92.86	78.57	85.19
58.82	91.67	50	76
63.64	77.78	46.88	82.61
75	90	48.48	86.96
60	91.67	53.33	94.12
66.67	81.82	50	84.21
69.23	92.31	44.83	71.43
