# Supplementary material for: The elite haplotype OsGATA8-H coordinates nitrogen uptake and productive tiller formation in rice
Source: Nat Genet. 2024 Jun 13;56(7):1516–26. doi: 10.1038/s41588-024-01795-7 (PMC11250373; doi:10.1038/s41588-024-01795-7)
Supplement: Supplementary file 25 — Statistical source data. [file 41588_2024_1795_MOESM25_ESM.xlsx]

## Sheet: Extended Data Fig. 1c, d
Extended Data Fig. 1c, d. The counts of of tillers in Nip.
DAT	Number of tillers (LN)
0	1	2	1	1	2	3	1	1	1	1
14	2	2	4	3	4	3	3	4	2	3
21	6	7	9	7	8	5	6	6	5	6
28	9	9	11	11	10	10	9	9	12	14
35	14	15	12	12	11	10	13	12	15	13
42	16	14	15	16	17	10	12	13	14	13
49	10	9	9	13	12	8	9	11	12	10
56	8	6	7	9	8	6	7	9	10	9
63	7	6	6	5	5	4	7	9	9	9
70	7	6	6	5	5	4	7	8	8	8
84	7	6	8	6	5	6	7	9	7	9	7	7	6	7	5	7	7	7	7	6
98	7	6	8	6	5	6	7	9	7	9	7	7	6	7	5	7	7	7	7	6
112	7	6	8	6	5	6	7	9	7	9	7	7	6	7	5	7	7	7	7	6
DAT	Number of tillers (HN)
0	1	1	2	1	2	2	2	3	1	1
14	5	3	3	4	5	6	2	5	5	3
21	12	9	9	11	15	13	12	13	12	14
28	20	22	24	22	25	21	19	22	18	20
35	24	27	31	32	29	19	24	21	18	21
42	26	22	29	27	29	32	24	24	19	20
49	20	19	17	26	28	20	24	16	16	20
56	18	19	15	24	23	20	22	14	14	18
63	15	16	14	21	19	18	19	11	12	15
70	14	15	16	18	21	18	19	11	12	13
84	13	12	14	14	17	13	14	16	16	14	13	12	11	14	19	13	10	12	16	16
98	13	12	14	14	17	13	14	16	16	14	13	12	11	14	19	13	10	12	16	16
112	13	12	14	14	17	13	14	16	16	14	13	12	11	14	19	13	10	12	16	16
