# Supplementary material for: The elite haplotype OsGATA8-H coordinates nitrogen uptake and productive tiller formation in rice
Source: Nat Genet. 2024 Jun 13;56(7):1516–26. doi: 10.1038/s41588-024-01795-7 (PMC11250373; doi:10.1038/s41588-024-01795-7)
Supplement: Supplementary file 26 — Statistical source data [file 41588_2024_1795_MOESM26_ESM.xlsx]

## Sheet: Extended Data Fig. 2c
Extended Data Fig. 2c. The PTNR, PHR, and the relative expression of OsGATA8 in 16 varieties with extreme NUE.
PTNR
Low NUE varieties								High NUE varieties
Nip	Kos	9311	XMD	XCHG	HYY	SZN	PTH	MBG	KX13	HX4	SY264	JC92	IR36	IR24	DY3
0.5	0.6	0.5	0.487	0.6	0.46	0.53	0.415	0.737	0.719	0.902	0.921	0.801	0.891	0.799	0.915
0.43	0.5	0.42	0.5	0.56	0.47	0.5	0.43	0.8	0.7	0.9	0.9	0.8	0.91	0.801	0.9
0.54	0.4	0.44	0.462	0.63	0.46	0.6	0.56	0.7	0.77	0.9	1	0.8	0.9	0.85	0.91
PHR
Low NUE varieties								High NUE varieties
Nip	Kos	9311	XMD	XCHG	HYY	SZN	PTH	MBG	KX13	HX4	SY264	JC92	IR36	IR24	DY3
0.85	0.88	0.88	0.821	0.779	0.907	0.777	0.797	0.913	0.865	0.907	0.983	0.881	0.938	0.902	0.927
0.89	0.85	0.85	0.8	0.75	0.88	0.7	0.8	0.9	0.91	0.9	0.95	0.89	0.92	0.9	0.98
0.87	0.83	0.85	0.77	0.75	0.89	0.73	0.75	0.95	0.88	0.92	1.01	0.91	0.96	0.93	0.93
Relative expression
Low NUE varieties								High NUE varieties
0.0273	0.0376	0.0401	0.033	0.0408	0.0588	0.0548	0.0228	0.0051	0.0153	0.0184	0.007	0.0163	0.0069	0.0099	0.0162
0.031	0.0386	0.0318	0.037	0.0346	0.0734	0.068	0.0176	0.0064	0.0168	0.0201	0.0063	0.0196	0.0045	0.0115	0.0158
0.0192	0.0573	0.0371	0.0352	0.0483	0.0667	0.0663	0.0209	0.0055	0.0161	0.019	0.005	0.0175	0.0065	0.0103	0.0157
