# Supplementary material for: The elite haplotype OsGATA8-H coordinates nitrogen uptake and productive tiller formation in rice
Source: Nat Genet. 2024 Jun 13;56(7):1516–26. doi: 10.1038/s41588-024-01795-7 (PMC11250373; doi:10.1038/s41588-024-01795-7)
Supplement: Supplementary file 27 — Statistical source data. [file 41588_2024_1795_MOESM27_ESM.xlsx]

## Sheet: Extended Data Fig. 3a
Extended Data Fig. 3a. The nitrogen concentration of Nip and OsGATA8-cr1 plants in roots and shoots grown under low nitrogen (LN, 0.2 mM NH4NO3) and high nitrogen (HN, 2 mM NH4NO3) concentrations for four weeks.
LN-root			LN-shoot			HN-root			HN-shoot
Nip	OsGATA8-cr1		Nip	OsGATA8-cr1		Nip	OsGATA8-cr1		Nip	OsGATA8-cr1
19.651	23.5415		25.4212	28.3314		32.9571	33.992		42.0443	43.3446
21.2566	24.1907		25.5847	30.2415		32.5247	35.8655		41.5096	44.1716
21.7492	23.7667		24.7549	29.9413		33.5279	34.7966		42.8409	43.8988
19.2566	22.1907		25.0286	30.1338		33.3203	36.0065		42.2567	44.4911
19.7492	22.7667		24.9618	28.9983		30.5279	34.7966		36.5096	43.8409

## Sheet: Extended Data Fig. 3b
Extended Data Fig. 3b. 15N accumulation assay in roots of the Nip and OsGATA8-cr1 lines under low ammonium (0.1 mM (15NH4)2SO4) and high ammonium (1 mM (15NH4)2SO4) conditions.
Low ammonium			High ammonium			Low nitrate			High nitrate
Nip	OsGATA8-cr1		Nip	OsGATA8-cr1		Nip	OsGATA8-cr1		Nip	OsGATA8-cr1
107.345	123.258		217.898	227.662		42.3026	40.3956		70.2279	72.51
116.326	123.952		214.001	222.661		41.6417	40.1544		68.4157	71.5126
114.823	129.894		206.781	235.991		41.6269	41.7285		79.4177	69.1473
