# Supplementary material for: The elite haplotype OsGATA8-H coordinates nitrogen uptake and productive tiller formation in rice
Source: Nat Genet. 2024 Jun 13;56(7):1516–26. doi: 10.1038/s41588-024-01795-7 (PMC11250373; doi:10.1038/s41588-024-01795-7)
Supplement: Supplementary file 28 — Statistical source data. [file 41588_2024_1795_MOESM28_ESM.xlsx]

## Sheet: Extended Data Fig. 4a
Extended Data Fig. 4a. Relative expression of OsAMT3.2 under different nitrogen conditions
1	2	3	4		Treatments pair	P value
0mM	0.25mM	2.5mM	10mM		1 vs 2	0.174658
0.0184719	0.0329785	0.115362	0.215732		1 vs 3	1.61736e-05
0.0197511	0.0350169	0.126728	0.246732		1 vs 4	5.6656e-08
0.0109969	0.0342822	0.133678	0.269831		2 vs 3	5.86071e-05
					2 vs 4	1.06743e-07
					3 vs 4	8.42799e-06

## Sheet: Extended Data Fig. 4b
Extended Data Fig. 4b. Relative expression of OsAMT3.2 in various rice tissues after rice flowering.
Root	Tiller buds	Leaf	Leaf Sheath	Stem	Panicle
0.12484	0.07632	0.27362	0.08996	0.03866	0.2264
0.12562	0.09306	0.28566	0.08547	0.03959	0.25075
0.12637	0.09965	0.25598	0.08564	0.04061	0.25026

## Sheet: Extended Data Fig. 4c
Extended Data Fig. 4c. Relative expression of OsAMT3.2 in Nipponbare (Nip), OsAMT3.2 knockout and overexpression lines.
1	2	3	4	5		Treatments pair	P value
Nip	OsAMT3.2-cr1	OsAMT3.2-cr2	OsAMT3.2-OE1	OsAMT3.2-OE2		1 vs 2	2.68063e-06
0.0180555	0.0112575	0.0142535	0.0327834	0.0537394		1 vs 3	1.49877e-10
0.0205583	0.0105773	0.0136882	0.0356723	0.0866351		1 vs 4	5.28557e-07
0.0178657	0.0118675	0.0139921	0.0334521	0.0698822		1 vs 5	3.0702e-07
						2 vs 3	1.18586e-08
						2 vs 4	1.52758e-09
						2 vs 5	1.11677e-09
						3 vs 4	4.34827e-12
						3 vs 5	3.64383e-12
						4 vs 5	0.516351

## Sheet: Extended Data Fig. 4e
Extended Data Fig. 4e. 15N accumulation of ammonium in OsAMT3.2-cr and OsAMT3.2-OE lines under low ammonium and high ammonium conditions.
1	2	3	4	5			1	2	3	4	5
Low ammonium							High ammonium
Nip	OsAMT3.2-cr1	OsAMT3.2-cr2	OsAMT3.2-OE1	OsAMT3.2-OE2			Nip	OsAMT3.2-cr1	OsAMT3.2-cr2	OsAMT3.2-OE1	OsAMT3.2-OE2
101.4	88.2	93.1	111.3	120.2			174.2	140.2	133.6	185.3	195.5
109.5	93.2	92.4	110.8	116.9			175.2	145.2	135.5	184.2	194.2
105.6	85.4	94.4	109.7	118.4			177.8	142.1	134.8	188.2	199.7
Low ammonium							High ammonium
Treatments pair	P value						Treatments pair	P value
1 vs 2	2.02887e-05						1 vs 2	3.80006e-09
1 vs 3	0.000249694						1 vs 3	4.74288e-10
1 vs 4	0.0432635						1 vs 4	0.000180039
1 vs 5	0.00015174						1 vs 5	3.50898e-07
2 vs 3	0.0757882						2 vs 3	0.00120658
2 vs 4	1.86354e-06						2 vs 4	2.77507e-10
2 vs 5	1.02028e-07						2 vs 5	3.22366e-11
3 vs 4	1.3938e-05						3 vs 4	5.3578e-11
3 vs 5	4.60903e-07						3 vs 5	8.36348e-12
4 vs 5	0.00498388						4 vs 5	0.000132533

## Sheet: Extended Data Fig. 4f
Extended Data Fig. 4f. Nitrogen content of shoots in OsAMT3.2-cr and OsAMT3.2-OE lines.
1	2	3	4	5			1	2	3	4	5
Low ammonium							High ammonium
22.1	15.2	14.2	29.5	35.6			42.2	36.2	30.4	50.2	55.6
19	13.8	13.8	28.7	38.4			44.3	33.1	20.7	48.8	57.9
24.6	16.2	14.4	30.4	39.4			47.2	34	21.5	47.2	57.1
Low ammonium							High ammonium
Treatments pair	P value						Treatments pair	P value
1 vs 2	0.000538984						1 vs 2	0.00153646
1 vs 3	0.000203683						1 vs 3	5.82392e-06
1 vs 4	0.000233118						1 vs 4	0.106752
1 vs 5	3.92199e-07						1 vs 5	0.000383266
2 vs 3	0.510336						2 vs 3	0.00143728
2 vs 4	9.45073e-07						2 vs 4	0.000118389
2 vs 5	1.29467e-08						2 vs 5	2.43838e-06
3 vs 4	5.28736e-07						3 vs 4	1.07413e-06
3 vs 5	8.76603e-09						3 vs 5	7.27772e-08
4 vs 5	0.000124223						4 vs 5	0.00612738
