# Supplementary material for: The elite haplotype OsGATA8-H coordinates nitrogen uptake and productive tiller formation in rice
Source: Nat Genet. 2024 Jun 13;56(7):1516–26. doi: 10.1038/s41588-024-01795-7 (PMC11250373; doi:10.1038/s41588-024-01795-7)
Supplement: Supplementary file 29 — Statistical source data. [file 41588_2024_1795_MOESM29_ESM.xlsx]

## Sheet: Extended Data Fig. 5b
Extended Data Fig. 5b. The tillering dynamic changes of OsGATA8 knockout and transgenic lines with rice transplanting days under LN conditions.
DAT	Nip										OsGATA8-cr1										pHapL::OsGATA8										Treatments pair	P value	Treatments pair	P value
0	1	2	1	1	2	3	1	1	1	1	1	1	1	1	1	1	1	2	1	2	1	1	2	2	2	1	1	1	1	1	Nip vs OsGATA8-cr1	0.448634	Nip vs pHapL::OsGATA8	0.71416
14	2	2	4	3	4	3	3	4	2	3	2	2	4	3	3	3	4	2	3	4	3	3	2	2	4	3	3	3	2	3	Nip vs OsGATA8-cr1	1	Nip vs pHapL::OsGATA8	0.54795
21	6	7	9	7	8	5	6	6	5	6	7	7	6	7	9	8	6	5	8	7	7	7	6	8	7	6	5	7	7	9	Nip vs OsGATA8-cr1	0.369005	Nip vs pHapL::OsGATA8	0.461217
28	9	9	11	11	10	10	9	9	12	14	9	9	9	7	9	8	9	9	9	8	11	11	12	12	14	13	10	11	12	15	Nip vs OsGATA8-cr1	0.00516293	Nip vs pHapL::OsGATA8	0.0276422
35	14	15	12	12	11	10	13	12	15	13	12	12	10	10	7	8	11	10	9	8	19	16	18	18	20	21	20	16	18	19	Nip vs OsGATA8-cr1	0.000808814	Nip vs pHapL::OsGATA8	2.96826e-07
42	16	14	15	16	17	10	12	13	14	13	12	13	10	7	8	9	11	12	9	9	25	33	28	26	27	31	32	26	28	29	Nip vs OsGATA8-cr1	0.000336947	Nip vs pHapL::OsGATA8	9.13413e-11
49	10	9	9	13	12	8	9	11	12	10	9	10	8	9	9	8	10	9	9	9	27	31	30	29	30	29	28	30	31	30	Nip vs OsGATA8-cr1	0.0318658	Nip vs pHapL::OsGATA8	1.2035e-16
56	8	6	7	9	8	6	7	9	10	9	9	9	7	7	9	8	10	11	8	7	23	28	27	27	28	26	27	28	29	28	Nip vs OsGATA8-cr1	0.33772	Nip vs pHapL::OsGATA8	2.42906e-16
63	7	6	6	5	5	4	7	9	9	9	9	8	7	7	7	8	9	9	8	9	20	22	25	26	27	27	21	24	22	20	Nip vs OsGATA8-cr1	0.0424829	Nip vs pHapL::OsGATA8	4.52994e-12
70	7	6	6	5	5	4	7	8	8	8	9	7	7	7	7	7	8	8	8	8	19	22	24	25	26	26	21	22	20	19	Nip vs OsGATA8-cr1	0.0283323	Nip vs pHapL::OsGATA8	2.63462e-12
84	7	6	6	5	5	4	7	8	8	8	9	7	7	7	7	7	8	8	8	8	17	19	24	22	25	25	20	19	19	18	Nip vs OsGATA8-cr1	0.0283323	Nip vs pHapL::OsGATA8	5.15961e-11
98	7	6	6	5	5	4	7	8	8	8	9	7	7	7	7	7	8	8	8	8	18	21	24	21	25	24	17	16	17	17	Nip vs OsGATA8-cr1	0.0283323	Nip vs pHapL::OsGATA8	9.08784e-10
112	7	6	6	5	5	4	7	8	8	8	9	7	7	7	7	7	8	8	8	8	18	18	22	18	23	23	17	16	17	19	Nip vs OsGATA8-cr1	0.0283323	Nip vs pHapL::OsGATA8	7.14805e-11
DAT(112)			Treatments pair	P value	Treatments pair	P value
Productive tillers			Nip vs OsGATA8-cr1	0.0283323	Nip vs pHapL::OsGATA8	1.25482e-05
Nip	OsGATA8-cr1	pHapL::OsGATA8-1
7	9	4
6	7	4
6	7	5
5	7	7
5	7	2
4	7	2
7	8	2
8	8	3
8	8	3
8	8	4
		4
		6
		1
		1
		1
		2
		4
		2
		1
		3

## Sheet: Extended Data Fig. 5c
Extended Data Fig. 5c. The tillering dynamic changes of OsGATA8 knockout and transgenic lines with rice transplanting days under HN conditions.
DAT	Nip										OsGATA8-cr1										pHapL::OsGATA8										Treatments pair	P value	Treatments pair	P value
0	1	1	2	1	2	2	2	3	1	1	1	2	1	1	1	1	2	3	2	1	1	2	3	3	3	2	3	1	2	3	Nip vs OsGATA8-cr1	0.754145	Nip vs pHapL::OsGATA8	0.0552862
14	5	3	3	4	5	6	2	5	5	3	5	3	2	4	5	5	3	4	3	3	3	5	3	3	3	4	6	6	5	4	Nip vs OsGATA8-cr1	0.457708	Nip vs pHapL::OsGATA8	0.860939
21	12	9	9	11	15	13	12	13	12	14	10	9	11	9	10	10	11	9	13	10	9	12	14	13	11	12	13	14	16	12	Nip vs OsGATA8-cr1	0.0234919	Nip vs pHapL::OsGATA8	0.493769
28	20	22	24	22	25	21	19	22	18	20	18	21	24	19	19	19	20	18	14	18	21	25	23	17	19	27	21	17	22	25	Nip vs OsGATA8-cr1	0.0427024	Nip vs pHapL::OsGATA8	0.757251
35	24	27	31	32	29	19	24	21	18	21	20	21	24	19	19	18	17	18	15	19	28	25	24	26	27	22	19	25	31	30	Nip vs OsGATA8-cr1	0.00488525	Nip vs pHapL::OsGATA8	0.577586
42	26	22	29	27	29	32	24	24	19	20	19	22	22	21	16	22	20	21	19	20	35	29	27	29	33	33	28	32	34	35	Nip vs OsGATA8-cr1	0.00286624	Nip vs pHapL::OsGATA8	0.00111373
49	20	19	17	26	28	20	24	16	16	20	18	22	21	17	15	19	17	20	20	19	42	38	41	45	38	33	32	39	38	41	Nip vs OsGATA8-cr1	0.235995	Nip vs pHapL::OsGATA8	8.84992e-09
56	18	19	15	24	23	20	22	14	14	18	16	17	19	16	15	16	15	19	17	15	39	34	29	37	35	37	31	37	35	36	Nip vs OsGATA8-cr1	0.0931831	Nip vs pHapL::OsGATA8	2.22962e-09
63	15	16	14	21	19	18	19	11	12	15	13	15	15	16	19	14	11	13	15	14	35	35	31	38	32	40	31	35	30	35	Nip vs OsGATA8-cr1	0.235623	Nip vs pHapL::OsGATA8	2.27414e-10
70	14	15	16	18	21	18	19	11	12	13	13	12	14	16	17	13	11	13	12	12	36	35	34	41	36	38	30	30	29	33	Nip vs OsGATA8-cr1	0.0595598	Nip vs pHapL::OsGATA8	8.33147e-10
84	13	12	14	14	17	13	14	16	16	14	12	12	12	14	15	12	13	12	13	10	34	34	33	39	35	37	30	29	27	29	Nip vs OsGATA8-cr1	0.0132138	Nip vs pHapL::OsGATA8	4.22819e-11
98	13	12	14	14	17	13	14	16	16	14	12	11	12	11	14	12	11	15	13	12	33	30	29	37	30	35	28	28	27	29	Nip vs OsGATA8-cr1	0.00659998	Nip vs pHapL::OsGATA8	3.66929e-11
112	13	12	14	14	17	13	14	16	16	14	12	11	12	11	14	12	11	15	13	12	33	29	31	37	32	33	33	27	25	28	Nip vs OsGATA8-cr1	0.00659998	Nip vs pHapL::OsGATA8	8.00058e-11
DAT(112)			Treatments pair	P value	Treatments pair	P value
Productive tillers			Nip vs OsGATA8-cr1	0.00659998	Nip vs pHapL::OsGATA8	0.310736
Nip	OsGATA8-cr1	pHapL::OsGATA8-1
13	12	15
12	11	15
14	12	13
14	11	16
17	14	17
13	12	13
14	11	12
16	15	14
16	13	11
14	12	16
		17
		16
		15
		17
		19
		12
		14
		15
		17
		16
