# Supplementary material for: The elite haplotype OsGATA8-H coordinates nitrogen uptake and productive tiller formation in rice
Source: Nat Genet. 2024 Jun 13;56(7):1516–26. doi: 10.1038/s41588-024-01795-7 (PMC11250373; doi:10.1038/s41588-024-01795-7)
Supplement: Supplementary file 30 — Statistical source data. [file 41588_2024_1795_MOESM30_ESM.xlsx]

## Sheet: Extended Data Fig. 6b
Extended Data Fig. 6b. Luciferase assays of the promoter activities of different OsGATA8 promoters.
1	2	3	4	5	6	7	8	9	10	11
P-A	P-B	P1-A	P1-B	P2-A	P2-B	P3-A	P3-B	P-A-D115	P-A-D43	P-A-D403
0.028	0.0081	0.0179	0.0055	0.0102	0.0059	0.0113	0.0086	0.0252	0.0196	0.0116
0.0153	0.0083	0.0266	0.0072	0.0085	0.0087	0.0079	0.00951	0.01071	0.01377	0.0113
0.021	0.0095	0.0274	0.0116	0.0153	0.0128	0.0093	0.0088	0.0189	0.021	0.0133
0.0277	0.0132	0.0123	0.0134	0.0126	0.0117	0.0078	0.0104	0.02216	0.03324	0.0107
0.0259	0.0141	0.0201	0.0093	0.0079	0.0144	0.0066	0.0075	0.02331	0.0259	0.0118
Treatments pair	P value	Treatments pair	P value	Treatments pair	P value	Treatments pair	P value	Treatments pair	P value	Treatments pair	P value	Treatments pair	P value	Treatments pair	P value	Treatments pair	P value	Treatments pair	P value
1 vs 2	1.81303e-05	2 vs 3	0.00044456	3 vs 4	0.000106601	4 vs 5	0.580119	5 vs 6	0.941099	6 vs 7	0.435091	7 vs 8	0.887778	8 vs 9	0.000163484	9 vs 10	0.33091	10 vs 11	0.000190518
1 vs 3	0.317712	2 vs 4	0.647258	3 vs 5	0.000594899	4 vs 6	0.63147	5 vs 7	0.39335	6 vs 8	0.521781	7 vs 9	0.000104616	8 vs 10	6.80582e-06	9 vs 11	0.0034654
1 vs 4	3.95091e-06	2 vs 5	0.923478	3 vs 6	0.000475602	4 vs 7	0.762047	5 vs 8	0.475281	6 vs 9	0.00115591	7 vs 10	4.24527e-06	8 vs 11	0.307621
1 vs 5	2.48551e-05	2 vs 6	0.982315	3 vs 7	4.0251e-05	4 vs 8	0.871466	5 vs 9	0.00143439	6 vs 10	5.61268e-05	7 vs 11	0.246659
1 vs 6	1.95022e-05	2 vs 7	0.448111	3 vs 8	6.35238e-05	4 vs 9	0.000270947	5 vs 10	7.11935e-05	6 vs 11	0.701046
1 vs 7	1.42376e-06	2 vs 8	0.536189	3 vs 9	0.766549	4 vs 10	1.16559e-05	5 vs 11	0.756431
1 vs 8	2.29282e-06	2 vs 9	0.00108299	3 vs 10	0.497303	4 vs 11	0.389319
1 vs 9	0.197203	2 vs 10	5.22502e-05	3 vs 11	0.00149088
1 vs 10	0.745797	2 vs 11	0.68473
1 vs 11	6.8055e-05

## Sheet: Extended Data Fig. 6c
Extended Data Fig. 6c. Relative expression of four homozygous lines.
1	2	3	4	5		Treatments pair	P value
Nip	D11-Nip	D20-Nip	D4-Nip	D403-Nip		1 vs 2	0.972249
0.009386	0.01138	0.009287	0.009571	0.005066		1 vs 3	0.197405
0.01057	0.008345	0.012097	0.01145	0.004225		1 vs 4	0.979996
0.00997798	0.01032	0.012848	0.008993	0.00464591		1 vs 5	0.000438113
						2 vs 3	0.208279
						2 vs 4	0.992249
						2 vs 5	0.00041601
						3 vs 4	0.205193
						3 vs 5	6.72046e-05
						4 vs 5	0.00042206
