# Supplementary material for: The elite haplotype OsGATA8-H coordinates nitrogen uptake and productive tiller formation in rice
Source: Nat Genet. 2024 Jun 13;56(7):1516–26. doi: 10.1038/s41588-024-01795-7 (PMC11250373; doi:10.1038/s41588-024-01795-7)
Supplement: Supplementary file 31 — Statistical source data. [file 41588_2024_1795_MOESM31_ESM.xlsx]

## Sheet: Extended Data Fig. 7a
Extended Data Fig. 7a. The tillering dynamic changes of Aso and AsoOsGATA8-H line with rice transplanting days under LN and HN conditions.
LN
DAT	Aso										AsoOsGATA8-H										Treatments pair	P value
0	1	1	2	1	2	2	1	1	1	1	1	1	1	1	2	1	2	2	1	2	Aso vs AsoOsGATA8-H	0.660056
14	2	2	3	3	4	3	3	2	3	3	2	2	4	3	3	3	4	2	3	4	Aso vs AsoOsGATA8-H	0.54795
21	8	9	9	9	10	9	8	9	10	8	9	9	9	8	11	10	8	7	11	9	Aso vs AsoOsGATA8-H	0.674871
28	11	13	13	14	13	13	12	11	14	15	13	13	12	14	13	14	12	15	11	13	Aso vs AsoOsGATA8-H	0.856911
35	15	17	16	17	15	16	15	14	17	18	14	15	16	16	17	16	17	17	13	15	Aso vs AsoOsGATA8-H	0.500072
42	19	17	17	19	20	13	15	16	17	16	16	16	17	16	16	15	16	15	13	14	Aso vs AsoOsGATA8-H	0.062383
49	13	11	12	14	13	12	11	14	14	13	12	13	12	13	13	11	11	12	11	14	Aso vs AsoOsGATA8-H	0.322044
56	11	9	9	10	9	10	9	11	11	11	12	12	10	12	11	11	11	10	10	12	Aso vs AsoOsGATA8-H	0.0145442
63	9	9	9	9	8	9	9	11	10	10	11	10	10	10	9	11	10	10	10	11	Aso vs AsoOsGATA8-H	0.0134152
70	8	8	9	8	7	7	8	9	10	10	10	9	9	9	9	10	10	9	9	10	Aso vs AsoOsGATA8-H	0.0162322
84	8	8	8	7	7	7	8	8	8	10	9	9	9	9	8	10	9	9	8	9	Aso vs AsoOsGATA8-H	0.00719242
98	8	8	8	7	7	7	8	8	8	10	9	9	9	9	8	10	9	9	8	9	Aso vs AsoOsGATA8-H	0.00719242
112	8	8	8	7	7	7	8	8	8	10	9	9	9	9	8	10	9	9	8	9	Aso vs AsoOsGATA8-H	0.00719242
Productive tillers
DAT	Aso										AsoOsGATA8-H										Treatments pair	P value
112	8	8	8	7	7	7	8	8	8	10	9	9	9	9	8	10	9	9	8	9	Aso vs AsoOsGATA8-H	0.00719242
HN
DAT	Aso										AsoOsGATA8-H										Treatments pair	P value
0	1	1	2	1	2	2	1	1	1	1	1	1	3	1	2	1	1	1	2	1	Aso vs AsoOsGATA8-H	0.71416
14	3	3	3	4	3	4	4	3	5	3	4	3	5	3	3	3	3	4	5	3	Aso vs AsoOsGATA8-H	0.777128
21	13	15	12	14	16	15	14	14	15	14	14	14	16	15	13	13	15	14	15	15	Aso vs AsoOsGATA8-H	0.676401
28	22	24	26	22	25	21	22	24	21	19	18	21	24	19	24	24	22	23	26	25	Aso vs AsoOsGATA8-H	1
35	29	27	31	33	35	32	32	28	29	27	22	28	27	26	29	28	27	28	24	27	Aso vs AsoOsGATA8-H	0.00318216
42	31	35	33	34	36	32	32	32	32	34	22	28	27	27	31	29	27	28	26	27	Aso vs AsoOsGATA8-H	2.96542e-06
49	25	25	26	24	28	22	26	26	21	22	19	21	20	21	23	21	19	21	20	24	Aso vs AsoOsGATA8-H	0.000588244
56	17	16	16	17	16	16	17	19	17	16	18	16	19	17	18	16	15	17	16	16	Aso vs AsoOsGATA8-H	0.840909
63	15	14	15	17	16	16	17	15	16	15	16	15	15	16	18	14	15	16	15	14	Aso vs AsoOsGATA8-H	0.68231
70	14	14	15	16	16	15	16	15	15	14	15	14	14	16	17	13	14	15	15	14	Aso vs AsoOsGATA8-H	0.512007
84	14	14	14	15	15	15	16	15	14	14	13	14	14	15	15	13	14	14	15	14	Aso vs AsoOsGATA8-H	0.137251
98	14	14	14	15	15	15	16	15	14	14	13	14	14	15	15	13	14	14	15	14	Aso vs AsoOsGATA8-H	0.137251
112	14	14	14	15	15	15	16	15	14	14	13	14	14	15	15	13	14	14	15	14	Aso vs AsoOsGATA8-H	0.137251
Productive tillers
DAT	Aso										AsoOsGATA8-H										Treatments pair	P value
112	14	14	14	15	15	15	16	15	14	14	13	14	14	15	15	13	14	14	15	14	Aso vs AsoOsGATA8-H	0.137251

## Sheet: Extended Data Fig. 7b
Extended Data Fig. 7b. Dynamic changes of OsGATA8 transcription levels in Aso and AsoOsGATA8-H tiller buds with transplanting days.
	LN
DAT	Aso			AsoOsGATA8-H			Treatments pair	P value
1	0.001732	0.001753	0.001625	0.001623	0.001521	0.001427	Aso vs AsoOsGATA8-H	0.0600262
14	0.002043	0.001724	0.001931	0.001712	0.001824	0.001634	Aso vs AsoOsGATA8-H	0.180082
28	0.010245	0.010435	0.009342	0.009723	0.009043	0.008732	Aso vs AsoOsGATA8-H	0.132576
42	0.031247	0.033456	0.035479	0.024763	0.025653	0.025541	Aso vs AsoOsGATA8-H	0.00298955
56	0.02068	0.02103	0.018953	0.017321	0.018231	0.017653	Aso vs AsoOsGATA8-H	0.0232171
70	0.010212	0.011234	0.009241	0.010684	0.011246	0.013228	Aso vs AsoOsGATA8-H	0.196447
84	0.002463	0.002315	0.002172	0.002742	0.002714	0.002512	Aso vs AsoOsGATA8-H	0.0377018
	HN
DAT	Aso			AsoOsGATA8-H			Treatments pair	P value
1	0.001865	0.001774	0.001855	0.001773	0.0017055	0.0018347	Aso vs AsoOsGATA8-H	0.27022
14	0.0029229	0.002825	0.002315	0.001785	0.002013	0.001947	Aso vs AsoOsGATA8-H	0.0181733
28	0.0130341	0.01014	0.013305	0.008847	0.0083004	0.0085355	Aso vs AsoOsGATA8-H	0.0246635
42	0.0613474	0.06319	0.06523	0.034544	0.03773	0.033922	Aso vs AsoOsGATA8-H	6.8317e-05
56	0.0302468	0.02883	0.03312	0.02058	0.01818	0.01733	Aso vs AsoOsGATA8-H	0.00164688
70	0.014625	0.015155	0.01375	0.01793	0.01533	0.015128	Aso vs AsoOsGATA8-H	0.177542
84	0.0065363	0.006154	0.006721	0.007452	0.007345	0.006719	Aso vs AsoOsGATA8-H	0.0683301

## Sheet: Extended Data Fig. 7c
Extended Data Fig. 7c. Dynamic changes of OsGATA8 transcription levels in Aso and AsoOsGATA8-H roots with transplanting days.
	LN
DAT	Aso			AsoOsGATA8-H			Treatments pair	P value
1	0.0012126	0.0011022	0.0010744	0.0007368	0.0007909	0.000783	Aso vs AsoOsGATA8-H	0.0013823
14	0.0021372	0.0019342	0.0020364	0.0013244	0.0014206	0.0013358	Aso vs AsoOsGATA8-H	0.000512944
28	0.029456	0.028491	0.029303	0.019507	0.017264	0.018681	Aso vs AsoOsGATA8-H	0.000124019
42	0.036733	0.036258	0.036312	0.025558	0.023871	0.023557	Aso vs AsoOsGATA8-H	4.57837e-05
56	0.017332	0.018272	0.017431	0.011538	0.011274	0.010734	Aso vs AsoOsGATA8-H	6.91517e-05
70	0.0093	0.008441	0.010288	0.007233	0.008366	0.007351	Aso vs AsoOsGATA8-H	0.0581257
84	0.00321	0.004276	0.004599	0.001178	0.000856	0.000957	Aso vs AsoOsGATA8-H	0.0021403
	HN
DAT	Aso			AsoOsGATA8-H			Treatments pair	P value
1	0.00102676	0.0013029	0.00074437	0.00086799	0.00099088	0.00089301	Aso vs AsoOsGATA8-H	0.551901
14	0.00333372	0.00357542	0.00273691	0.00212844	0.0018706	0.00131783	Aso vs AsoOsGATA8-H	0.013935
28	0.033346	0.0389091	0.0308324	0.0292607	0.0279444	0.0268058	Aso vs AsoOsGATA8-H	0.0630177
42	0.0533303	0.062708	0.0631118	0.0308581	0.0348707	0.0357865	Aso vs AsoOsGATA8-H	0.00185384
56	0.0273316	0.0285572	0.0254305	0.0215379	0.0236742	0.0181734	Aso vs AsoOsGATA8-H	0.0314836
70	0.0109001	0.0154407	0.0168882	0.0145545	0.0158662	0.0175143	Aso vs AsoOsGATA8-H	0.476022
84	0.0059296	0.0061263	0.0057989	0.0018111	0.0016149	0.0017698	Aso vs AsoOsGATA8-H	2.99986e-06

## Sheet: Extended Data Fig. 7d
Extended Data Fig. 7d. Dynamic changes of OsGATA8 in the young tillers, that developed either to productive ones or non-productive ones at different transplanting days.
21 days						42 days						63 days
Tillers developed to productive ones			Tillers developed to non-productive ones			Tillers developed to productive ones			Tillers developed to non-productive ones			Tillers developed to productive ones			Tillers developed to non-productive ones
Plant#1	Plant#2	Plant#3	Plant#1	Plant#2	Plant#3	Plant#4	Plant#5	Plant#6	Plant#4	Plant#5	Plant#6	Plant#7	Plant#8	Plant#9	Plant#7	Plant#8	Plant#9
0.044631	0.05547	0.050341	0.053245	0.04324	0.043245	0.032453	0.0221332	0.0421134	0.067453	0.053454	0.064789	0.015321	0.007532	0.020345	0.03342	0.0432145	0.037453
0.047343	0.050453	0.055346	0.057643	0.042459	0.046532	0.027564	0.0201574	0.043674	0.060321	0.05423	0.0665345	0.013245	0.01234	0.019345	0.035423	0.040323	0.03654
0.045735	0.052168	0.061489	0.055033	0.045349	0.048453	0.030122	0.0252455	0.0447345	0.066443	0.055434	0.0635663	0.011244	0.0094532	0.019453	0.0352664	0.039452	0.0335673
