# Supplementary material for: The elite haplotype OsGATA8-H coordinates nitrogen uptake and productive tiller formation in rice
Source: Nat Genet. 2024 Jun 13;56(7):1516–26. doi: 10.1038/s41588-024-01795-7 (PMC11250373; doi:10.1038/s41588-024-01795-7)
Supplement: Supplementary file 32 — Statistical source data. [file 41588_2024_1795_MOESM32_ESM.xlsx]

## Sheet: Extended Data Fig. 8b
Extended Data Fig. 8b. The frequency of OsGATA8-H and OsTCP19-H among different rice subgroups.
Subgroup	OsGATA8-H	OsGATA8-L	Frequency of OsGATA8-H				Subgroup	OsTCP19-H	OsTCP19-L	Frequency of TCP19-H
ind1A	4	191	0.0205128				ind1A	13	182	0.0666667
ind1B	86	86	0.5				ind1B	59	113	0.343023
ind2	49	210	0.189189				ind2	205	54	0.791506
ind3	88	329	0.211031				ind3	272	145	0.652278
indx	112	408	0.215385				indx	218	302	0.419231
aus	1	188	0.00529101				aus	183	6	0.968254
aro	1	66	0.0149254				aro	65	2	0.970149
trop	97	235	0.292169				trop	25	307	0.0753012
jax	7	73	0.0875				jax	4	76	0.05
subtrop	3	105	0.0277778				subtrop	2	106	0.0185185
temp	3	277	0.0107143				temp	1	279	0.00357143
admix	8	72	0.1				admix	38	42	0.475
