# Supplementary material for: The elite haplotype OsGATA8-H coordinates nitrogen uptake and productive tiller formation in rice
Source: Nat Genet. 2024 Jun 13;56(7):1516–26. doi: 10.1038/s41588-024-01795-7 (PMC11250373; doi:10.1038/s41588-024-01795-7)
Supplement: Supplementary file 33 — Statistical source data. [file 41588_2024_1795_MOESM33_ESM.xlsx]

## Sheet: Extended Data Fig. 9b
Extended Data Fig. 9b. The panicle length and grain number per plant of AsoOsGATA8-H and line at the mature stage under LN and HN conditions.
Panicle length (cm)
1	2	3	4		Treatments pair	P value
LN		HN			1 vs 2	0.38026
Aso	AsoOsGATA8-H	Aso	AsoOsGATA8-H		1 vs 3	0.00138997
22.4	24.4	24	24.6		1 vs 4	1.20206e-06
21.9	22.1	22.1	26		2 vs 3	0.0171831
20	20.5	23.4	26.1		2 vs 4	3.55311e-05
22.3	22.5	23	25.5		3 vs 4	0.0538804
17.9	20.3	25.5	25.7
21.9	18.6	25.5	24
17.9	22.1	23.7	22
22.1	18.5	24.3	26
21.3	21.7	24.5	25.5
25.2	25.6	24.1	26.4
25.1	25.7	25.2	25.4
23	23.3	22.1	24.3
19.6	20.5	24.6	23
21.5	22	25	22.6
22.3	22.8	24.1	25.2
23.5	23.8	20	24.6
22.5	23.1	21.9	23.7
21.4	24.2	22.9	26.4
22.2	21.7	25.3	24.7
24.7	24.9	23.6	24.4
Grain number per panicle					Treatments pair	P value
1	2	3	4		1 vs 2	0.232729
LN		HN			1 vs 3	4.8828e-12
Aso	AsoOsGATA8-H	Aso	AsoOsGATA8-H		1 vs 4	5.33935e-19
104	117	127	135		2 vs 3	9.51808e-10
112	113	131	144		2 vs 4	8.85784e-17
121	104	132	137		3 vs 4	0.000412731
102	107	131	135
104	106	133	145
98	110	122	144
122	123	136	131
104	125	133	139
107	106	123	137
106	97	119	140
102	115	128	136
113	105	135	130
121	111	127	131
120	94	132	133
107	126	135	129
113	127	121	126
118	118	117	136
102	111	127	141
94	103	129	139
106	114	119	141
