# Supplementary material for: The elite haplotype OsGATA8-H coordinates nitrogen uptake and productive tiller formation in rice
Source: Nat Genet. 2024 Jun 13;56(7):1516–26. doi: 10.1038/s41588-024-01795-7 (PMC11250373; doi:10.1038/s41588-024-01795-7)
Supplement: Supplementary file 34 — Statistical source data. [file 41588_2024_1795_MOESM34_ESM.xlsx]

## Sheet: Extended Data Fig. 10b
Extended Data Fig. 10b. The yield per plant and NUE of the OsGATA8 NIL line (9311 background) under LN and HN conditions.
1	2	3		Treatments pair	P value
9311	9311OsGATA8-H	9311OsGATA8-H/OsTCP19-H		1 vs 2	1.8e-05
0.5806	0.6818	0.6091		1 vs 3	0.002672
0.5806	0.6818	0.6091		2 vs 3	0.069163
0.4355	0.6061	0.6768
0.5806	0.7792	0.6768
0.5806	0.7792	0.6768
0.4355	1.0909	0.8701
0.4355	0.9091	0.6768
0.7258	0.7792	0.6091
0.4355	0.7792	0.7614
0.4355	0.6818	0.6768

## Sheet: Extended Data Fig. 10c
Extended Data Fig. 10c. The numbers of total number of tillers and productive tillers of the OsGATA8 NIL line (9311 background) under LN and HN conditions.
1	2	3	4	5	6			1	2	3	4	5	6
LN								HN
9311	9311	9311OsGATA8-H	9311OsGATA8-H	9311OsGATA8-H/OsTCP19-H	9311OsGATA8-H/OsTCP19-H			9311	9311	9311OsGATA8-H	9311OsGATA8-H	9311OsGATA8-H/OsTCP19-H	9311OsGATA8-H/OsTCP19-H
8	4	9	6	10	7			14	7	13	8	21	10
7	4	9	6	8	5			15	7	13	8	19	10
8	3	8	6	11	6			16	7	14	9	17	9
8	4	7	5	9	7			13	7	11	7	18	9
9	4	7	5	7	5			13	6	11	7	19	9
9	3	6	5	7	5			11	6	9	5	14	7
7	3	6	4	8	6			14	7	12	6	16	9
7	5	7	6	8	6			13	8	13	7	18	10
6	3	8	7	9	6			13	7	10	7	15	8
5	3	8	6	12	7					12	8	14	9
8	4	6	4	11	7
LN								HN
Treatments pair	P value							Treatments pair	P value
1 vs 2	6.27019e-11							1 vs 2	2.40148e-13
1 vs 3	0.850745							1 vs 3	0.0110181
1 vs 4	0.000103789							1 vs 4	5.06585e-13
1 vs 5	0.00119726							1 vs 5	2.20295e-06
1 vs 6	0.00624099							1 vs 6	8.85519e-09
2 vs 3	1.3182e-10							2 vs 3	1.24718e-09
2 vs 4	0.000363704							2 vs 4	0.642289
2 vs 5	1.48344e-16							2 vs 5	6.13993e-21
2 vs 6	3.62981e-06							2 vs 6	0.00255165
3 vs 4	0.000195709							3 vs 4	3.45812e-09
3 vs 5	0.000665421							3 vs 5	6.67618e-11
3 vs 6	0.0103919							3 vs 6	7.04068e-05
4 vs 5	2.7728e-10							4 vs 5	7.25575e-21
4 vs 6	0.190897							4 vs 6	0.0076045
5 vs 6	4.93252e-08							5 vs 6	2.73708e-17

## Sheet: Extended Data Fig. 10d
Extended Data Fig. 10d. The proportion of productive tillers (PT%) and non-productive tillers of the OsGATA8 NIL line (9311 background) under LN and HN conditions.
Proportion of productive tillers (PT%)
1	2	3						1	2	3
LN				LN				HN				HN
9311	9311OsGATA8-H	9311OsGATA8-H/OsTCP19-H		Treatments pair	P value			9311	9311OsGATA8-H	9311OsGATA8-H/OsTCP19-H		Treatments pair	P value
50	66.67	70		1 vs 2	3.04627e-07			50	61.54	47.62		1 vs 2	0.000618435
57.14	66.67	62.5		1 vs 3	3.53107e-05			46.67	61.54	52.63		1 vs 3	0.474956
37.5	75	54.55		2 vs 3	0.100338			43.75	64.29	52.94		2 vs 3	0.00314772
50	71.43	77.78						53.85	63.64	50
44.44	71.43	71.43						46.15	63.64	47.37
33.33	83.33	71.43						54.55	55.56	50
42.86	66.67	75						50	50	56.25
71.43	85.71	75						61.54	53.85	55.56
50	87.5	66.67						53.85	70	53.33
60	75	58.33							66.67	64.29
50	66.67	63.64
Non-productive tillers
1	2	3						1	2	3
LN								HN
9311	9311OsGATA8-H	9311OsGATA8-H/OsTCP19-H						9311	9311OsGATA8-H	9311OsGATA8-H/OsTCP19-H
4	3	3						7	5	11
3	3	3		LN				8	5	9		HN
5	2	5		Treatments pair	P value			9	5	8		Treatments pair	P value
4	2	2		1 vs 2	0.000237349			6	4	9		1 vs 2	0.00305395
5	2	2		1 vs 3	0.0838622			7	4	10		1 vs 3	0.0320463
6	1	2		2 vs 3	0.023644			5	4	7		2 vs 3	5.5912e-06
4	2	2						7	6	7
2	1	2						5	6	8
3	1	3						6	3	7
2	2	5							4	5
4	2	4

## Sheet: Extended Data Fig. 10e
Extended Data Fig. 10e. The yield per plant and NUE of the OsGATA8 NIL line (9311 background) under LN and HN conditions.
Yield per plant (g)
1	2	3						1	2	3
LN				LN				HN				HN
9311	9311OsGATA8-H	9311OsGATA8-H/OsTCP19-H		Treatments pair	P value			9311	9311OsGATA8-H	9311OsGATA8-H/OsTCP19-H		Treatments pair	P value
17.2	26.6	29.8		1 vs 2	0.00319391			22.4	27.1	27.2		1 vs 2	0.20435
23	23.2	23.4		1 vs 3	9.98359e-06			37	25.7	28.8		1 vs 3	0.0234309
19.8	18.7	22.7		2 vs 3	0.0381924			34.6	31.3	31.2		2 vs 3	0.280307
14	21.5	23.5						22.4	31.4	33.7
14.4	17.8	27.2						27.3	35.1	42.1
18.6	25.4	25.4						26.8	33.5	35.5
15.7	22.3	23.3						24	30.7	34.2
13.9	22.1	22						31	32.3	37.1
17.4	20.7	23.1						25	27.5	27.7
22.8	22.9	30.7						23.4	26.1	25.9
NUE (kg grain/kg N)
1	2	3						1	2	3
LN				LN				HN				HN
9311	9311OsGATA8-H	9311OsGATA8-H/OsTCP19-H		Treatments pair	P value			9311	9311OsGATA8-H	9311OsGATA8-H/OsTCP19-H		Treatments pair	P value
86.9608	176.471	178.431		1 vs 2	0.0111436			37.6716	56.6912	61.7647		1 vs 2	0.0146648
111.863	158.823	197.157		1 vs 3	0.00147485			34.6569	48.75	73.9461		1 vs 3	0.000394949
124.608	138.137	177.157		2 vs 3	0.10438			44.1176	54.5343	71.7647		2 vs 3	0.0100899
